# Supplementary material for: Comprehensive analyses of molecular features, prognostic values, and regulatory functionalities of m6A-modified long non-coding RNAs in lung adenocarcinoma
Source: Clin Epigenetics. 2023 Apr 7;15:60. doi: 10.1186/s13148-023-01475-z (PMC10082542; doi:10.1186/s13148-023-01475-z)
Supplement: Supplementary file 2 — Additional file 2. Additional Tables S1–7; microarray row data; normalized m6A lncRNA microarray. [file 13148_2023_1475_MOESM2_ESM.xlsx]

## Sheet: microarray row data
ProbeName	Probe sequence	Tumor_1(IP,Normalized)	Adjacent_1(IP,Normalized)	Tumor_2(IP,Normalized)	Adjacent_2(IP,Normalized)	Tumor_3(IP,Normalized)	Adjacent_3(IP,Normalized)	Tumor_4(IP,Normalized)	Adjacent_4(IP,Normalized)	Tumor_5(IP,Normalized)	Adjacent_5(IP,Normalized)	Tumor_6(IP,Normalized)	Adjacent_6(IP,Normalized)	Tumor_1(Sup,Normalized)	Adjacent_1(Sup,Normalized)	Tumor_2(Sup,Normalized)	Adjacent_2(Sup,Normalized)	Tumor_3(Sup,Normalized)	Adjacent_3(Sup,Normalized)	Tumor_4(Sup,Normalized)	Adjacent_4(Sup,Normalized)	Tumor_5(Sup,Normalized)	Adjacent_5(Sup,Normalized)	Tumor_6(Sup,Normalized)	Adjacent_6(Sup,Normalized)
ASHGV4004691711	CTCCAGCCAAAGAAAATAATTCAGGTATCAAGTTGGACTAGCTCAGATGACTACAAAATG	2.55683	-1.74495	-0.664794	0.106403	-0.945376	-2.85932	0.813826	-0.454837	-0.360469	-0.179512	-0.208241	0.0486666	1.94665	-1.19264	-1.26799	-1.65297	-1.68735	-0.820925	0.215433	-0.33889	0.270185	-1.60811	-1.06698	-0.537024
ASHG19AP1A10639653911	CTGGGAAAAGGCACTGAAGTTGATTGGTCCAGAAAAGGGCGTGGTGCACCTGGCGACAGC	3.48038	1.38969	0.4464	2.23167	2.66421	1.9315	2.25927	1.21727	3.58611	1.78831	2.23604	1.5349	3.17491	1.09116	0.797516	1.38057	2.19675	1.67013	1.81292	1.07796	2.66384	1.31339	1.68434	1.53542
ASHG19AP1A10004780611	TAACAATTAGAAGCTGACAGCCTGGGCAACATGGCAAGACCCCATCTCTACCAAAAATAT	8.99496	9.13817	8.99016	9.76518	9.10282	9.55452	9.03269	9.61742	8.96495	9.23464	9.81645	9.5695	8.91971	8.60493	8.79523	8.14078	8.02112	8.79034	7.65187	8.74322	7.85758	7.95036	8.82781	9.24582
ASHG19AP1A10000824811	ACATTTGGGCTATTTCCAGTTTGGGGCTGTTTTGAATAAAGGTGCCAAGTTCAAGTCTTA	-3.46738	-0.94288	0.183834	0.838772	-3.11691	-0.0751549	-3.91918	0.154247	-2.09333	0.893235	0.911795	1.24927	-2.16306	0.3071	0.759735	0.0657335	-2.70283	0.140401	-3.65787	-0.0836613	-2.87629	-0.423504	0.272433	0.64852
ASHGV4005303211	TCCCTTGCCTCTCTGTCTACTCTGCGTTCCCCGCTGGGAGGAGGGTCTGGTGATAAAATA	-1.22565	1.22699	1.25493	1.81676	-0.47082	1.80205	-0.197278	1.20091	0.116381	1.77307	1.73886	1.55185	0.301437	2.71039	2.71342	2.48538	0.198613	2.96235	0.427784	2.00945	0.673143	2.75181	2.61193	2.46448
ASHGV4004530311	CAAAACCAAACACTCAGATCATCAACAGCAAACAAAATTGTGAATGTTTTTACTGCACAC	0.863676	-0.633748	0.896126	-0.463282	-0.477066	-0.0178623	-1.18153	-1.59179	-0.241642	0.406184	0.714879	1.26061	0.138121	-0.670733	0.163914	-1.48982	-1.54721	-0.895775	-2.33364	-1.31755	-2.7211	-1.38283	-0.76019	-0.0507706
ASHG19AP1A10291177711	ACTGGAATGTGTGTTTCTTTCTTTTCTGCCCTAGTATTACTAGAACATTTGCATCGGGAA	-2.00575	0.393877	-2.73414	0.348155	-2.15122	1.28244	-2.38634	0.224441	-0.381881	0.598632	0.125555	0.80885	-1.43897	0.108215	-0.852052	-0.0773138	-1.78448	0.353799	-3.74946	-0.351462	-0.906852	-0.275753	-0.637649	1.14526
ASHGV4004722911	GCACAACAGAATTCCAAGGAAGGATTACGGGCTAAGTAAATAAAGCCTGGAGGCTGCTTT	-1.68803	0.199817	0.145328	0.300453	1.07021	0.0628145	-2.8536	-1.40241	0.452068	0.280906	1.49031	1.49164	-3.11378	-0.800429	-0.847792	-0.700231	-0.446432	-0.295144	-3.7904	-1.4217	-2.66635	-1.14773	-0.109456	0.564391
ASHG19AP1A10172436711	GGGGTCGGGATGAGGTTGAAGGGTCTTGGTCAATACACAGGGAGTATTTCAGAGGCCAGC	0.181982	0.92396	0.609699	1.14867	-0.0214171	1.20636	-0.86	0.58776	0.345333	1.72046	2.35011	2.16999	-0.106724	0.784922	0.580664	1.53498	0.247989	1.58012	-0.712392	1.502	-0.645576	1.64025	1.82507	2.17355
ASHGV4003521911	TTAGAGTCAGGAGATTAGAGTGTCCTTGCTCCAAAGCCAGAGATACAGACCCAGATTACT	3.67794	0.116866	1.99653	1.27742	2.36975	0.806689	-0.0547506	0.406516	2.11554	1.86498	3.82015	3.20944	2.64997	-0.00253066	1.44547	0.332725	1.51334	0.795709	-2.20115	0.407713	-0.0836552	0.762388	2.60881	2.48226
ASHG19AP1A10103591211	ACACCTGCATAACTTAAAAGATGCTTTGTTCTTCATGACCCAAGGATGGAAAAGATGGAA	1.43518	0.918468	2.87207	0.112919	-0.709434	1.40888	1.82276	1.70589	1.27628	1.109	0.297585	1.38284	0.243441	-1.40136	1.05639	-1.40171	-1.78237	-0.199661	-0.31708	0.0527652	0.144011	-1.1213	-1.93854	-1.06899
ASHGV4001984311	TTGCCCACCCTGTCATGCTTCACGGAGGCTCTGTCGCTGTGTCCCAAGAAGCCAATTCTG	-0.971199	0.0951091	0.142792	0.703975	0.0884423	-1.5258	-0.389993	-0.272308	-0.352473	0.318226	0.843465	0.690139	0.221126	0.156236	0.373305	0.265675	-0.358935	0.486549	0.291964	0.639406	0.149574	0.405395	0.587232	0.880597
ASHG19AP1A10207884211	GGTCAAACCCACCCGGCCCAACTCACTTGTTCAGCCTCCTCGTCAACTTTGTTCCCTGCC	-2.6446	0.352733	-1.40723	0.714234	-1.44002	0.341543	-3.94248	-0.60301	-3.07268	0.376193	0.171563	-0.243361	-2.33067	0.313868	0.258129	0.0437018	-2.58293	0.587414	-3.75158	-0.318612	-3.06735	0.602949	0.379206	0.118182
ASHGV4003122511	TTAGCTGTGGACATGATCACACGCCTTCCATACATCTCTGATTATAGAAGATATTTTTTG	-1.67089	0.822655	0.169471	0.845262	-3.02012	1.21263	-2.40557	0.448423	-0.473815	1.32824	1.55397	0.933476	-0.25761	1.58751	1.30449	1.29013	-2.65214	1.7838	-0.700413	1.71635	-0.204844	1.56708	1.6066	2.07734
ASHG19AP1A10110259711	GCAGAAGTGTGTCTGTGCATCTGTGTCTCTGTGCAGGAGGCCTGTGCAACCTGTGCCCAG	-0.595555	0.625606	0.0762002	1.40482	-0.500057	1.70855	-1.48019	1.97621	-1.0246	0.618267	1.13879	1.3937	-0.054573	1.99219	1.20947	2.23779	-0.110331	2.35328	-0.800433	3.30192	-1.04569	1.4806	1.67337	2.20344
ASHG19AP1A10616987211	GGAGCAGCGGTGTGAGGACCAGCAGAGAGAAGAGATTCCATCTTCCAGAGGTTGCCACTG	0.965829	1.25679	0.362824	1.66604	0.510679	1.6586	0.442874	0.77153	1.16591	0.945307	1.5524	0.817904	2.6861	4.61764	2.31881	5.07626	2.2851	2.78331	1.87482	3.02889	2.82633	2.33468	2.31089	2.4049
ASHG19AP1A10374282511	GTGTTTCCTGAGACCTCCCAGCCACGCTTCCTGTACAGCCTGCAGAACTAACCTGTGGCA	4.50715	5.78643	6.20215	5.20434	4.33373	6.13128	3.40645	5.46742	4.68845	6.15989	5.83201	5.9971	4.03816	6.70922	5.58846	4.08017	3.64135	6.39339	2.67211	5.7518	3.67539	6.46859	4.6159	5.73423
ASHG19AP1A10231599111	TCCGGCAAAACCACATTCATGGGACACTTCTCCAGGCAAAATCCATGTTTGGTGACCAGA	-0.66039	-0.643651	-0.670941	-0.525495	0.730594	-1.20362	-1.23377	-0.822449	0.236747	0.116102	1.12673	-0.79165	-1.46652	-0.362256	0.116951	-0.820736	0.196625	-0.134653	-2.41365	-0.694267	-0.912014	-0.361817	0.23931	0.218008
ASHG19AP1A10531832511	TTTCCTGCTCTCCCACAGTGGCACCCGAGCTCTGTGAGGGCAAGACTTTGTTCGGTTGTG	-1.3358	1.95279	1.80514	3.08651	-1.66216	3.96505	-0.93402	1.6449	0.154157	2.75251	3.02382	2.48502	-1.68716	3.67547	4.44295	4.17555	-1.23635	5.6364	-0.726655	2.93653	-0.579189	3.7629	4.74802	3.20191
ASHGV4003920911	ACGTGGTTGGAGCTTTTGGGGGGAATTATGAAGAAATCTGAATAAATTTCTCACCCTTCA	0.593883	3.1554	2.78318	4.02649	0.447475	3.57019	-1.12817	3.53302	0.973352	4.37079	4.10017	4.41481	1.67813	4.29216	3.76317	5.0131	2.08579	4.84057	-0.00545912	4.96062	1.47786	4.97437	4.66415	5.00734
ASHGV4003645711	CAGGAATGACTTTGTGACCAGCAGCTTAAGCCAAATAAACTTTATAAGGTAAAGAATTTC	-3.27597	-0.00535114	1.99857	0.223465	-0.689499	-1.53535	-3.98267	-0.889901	-1.02147	0.537243	1.3327	1.13429	-3.01744	0.534213	1.79376	0.516615	-0.252769	0.2026	-3.69746	0.519755	-1.73348	1.08955	0.842842	1.54342
ASHG19AP1A10793310011	GGGAATCCGCCCCACTCCGCTCCCTGTGTCCCCAATGGCTCTGGTGCACCTGTGTGAGGT	-1.29725	2.27847	2.30862	2.06815	-1.73191	1.51176	-2.58018	1.35472	-1.87565	2.43128	2.16718	2.0373	-0.514735	1.99534	2.51466	2.32363	-0.97341	2.09974	-1.91892	2.06403	-1.82508	2.50264	2.32206	2.3232
ASHG19AP1A10640629011	CGCTGTGGTTGTGGAGTTCAGGGTGTGCAGGGAACAGCAAGATGTGCCTCTTGTTCTTGC	-1.37502	0.390724	-0.83174	-0.337905	-1.03669	-0.429341	-3.8952	-0.365806	-1.27901	0.200376	0.707701	1.09667	-2.89199	0.127141	-0.0122476	0.432836	-1.88527	0.351759	-3.62403	0.504908	-2.48138	0.268914	0.521664	0.974851
ASHG19AP1A10873807611	GTCTCACAGACAACGTTGAGACCACCAAATCCCATTGAATTTCTAGCATCTTATCTTTTA	-0.307732	1.90674	3.95399	3.24602	-0.586586	3.34106	-1.13243	3.25531	-0.488804	3.71796	3.54812	3.07009	1.95356	4.04261	5.34667	4.99152	2.54819	5.22252	1.04089	5.07963	2.33464	5.03947	4.62589	4.4136
ASHG19AP1A10975692111	ACAACAACGACGGTGGCGTTCAAGATGTACTTGGGCATCACTCCAAGCATTACTAATTGG	0.528715	1.75736	1.46719	2.63289	0.803133	2.23653	-0.320428	1.74044	0.712099	2.57142	2.1296	1.94137	1.06598	1.91521	2.1326	3.13	2.04422	3.53016	0.544987	2.84044	1.18671	3.06917	2.28567	2.59919
ASHGV4005143711	TGTGGTCTTGTCTATTCCCACTCCCTGCCTGACTGAACATTTTCTCCACCTCCTGATCAT	-2.83168	1.27465	0.571498	1.79432	-2.51979	0.871683	-3.38725	0.0513148	-1.76525	1.21179	1.18839	0.920178	-2.92986	1.24222	1.47758	1.27984	-1.40742	1.49724	-2.81066	0.537961	-2.5517	1.27353	1.41637	0.976863
ASHGV4003340211	CTCCTCAAACTAAATCTTCCATTCTAAGCGCTTTGAACGAAGCAAATCAACCAATTAAAA	2.48385	-0.199503	3.80838	1.42393	2.53322	0.215214	0.428093	-0.612482	1.9409	-0.607493	4.03534	0.751368	1.89648	-0.584583	2.9929	0.863209	1.5088	-0.345742	-0.924785	0.0257422	0.489092	-0.751425	2.59214	-0.249066
ASHG19AP1A10686428611	GCCGGAGCCCGAATTAGAAGATCATGTGATGTTGGAGTAGGAGGGTTTATCTTGGTGACT	1.0668	2.26783	2.79929	3.4007	0.894476	3.23435	0.705678	2.86934	0.4876	2.91245	3.67268	3.30864	2.52684	4.24134	4.85211	4.77655	2.44268	4.95057	2.03469	4.75323	2.95224	4.31512	4.92125	4.74632
ASHG19AP1A10403076711	ACTCACCTTACGGACTTCCTTTTGCTCCCTCCTCTTTTGCCTCATAGAGTCTGCAGACCA	-1.18414	0.679794	0.742045	1.4429	-0.454795	1.13683	-2.00594	0.499309	-0.694073	1.35582	1.11907	0.969732	-0.526194	0.710238	0.90276	0.963025	-0.579015	1.20261	-0.732211	0.802982	-0.442329	0.983082	0.712491	0.910485
ASHGV4000480011	GAAGAGATGATAAAACGGATAATTCAGTGGTGATCTTCAGAAGAATTCCACAAAAAACCA	0.328731	-0.490066	2.36267	1.05786	-0.619524	1.21768	-0.222677	1.1775	0.771772	1.20349	2.07256	0.870096	1.77222	1.95247	3.37534	2.28463	1.45373	3.11422	1.13176	3.20518	2.06948	2.76403	2.90215	2.24563
ASHGV4000796211	TCCGTGGGACCAAGCCCAGCATTTTACAAACCCAGCTCCTTTCTCCAAGGGTCCTCAGAG	-2.08984	0.103282	0.0553857	0.316363	-1.38743	0.483887	-1.93931	-0.584839	-0.838625	0.314958	0.160321	0.254829	-0.527767	0.543116	0.681617	0.476064	-0.182556	1.2535	-0.924768	-0.020603	0.00107012	1.07925	0.942574	0.480213
ASHGV4001830111	TTCAGCTCCTTGCCCTTCTCTGTGACCCCGGATCGCGAATGCAGTAAAAATAAAAATATC	-3.21023	1.33562	0.518644	1.06358	-1.08823	0.193818	-3.29867	0.221449	-1.38306	1.24007	1.2501	0.620541	-2.12787	1.19859	1.23306	1.25162	-1.60785	1.27487	-2.10531	0.863325	-2.61933	1.35179	1.38094	1.34488
ASHG19AP1A10207191611	GGCAACCACTGCGAGTACTGCTTCACCAGAAAGAAGATTGGCCCATGCACAAGCTGGAAT	0.280372	0.769586	-0.0355424	0.356897	1.26788	-0.0160542	-0.1899	-0.190729	0.905769	1.30445	0.361579	0.337053	0.473787	-0.0315898	0.401307	0.781175	1.22	0.758574	-0.485037	0.278074	0.155224	0.610537	0.0640791	0.100103
ASHG19AP1A10003338511	CAAGACCAGCCTGGACAACACAGCAGACCCCGTCTTTATAAAATAAATTCAGTAAAATGG	7.06375	8.24452	8.48116	8.75584	6.88321	8.86903	6.27549	9.00023	7.00206	8.9891	9.00622	9.20659	6.18634	7.89727	8.32475	7.56137	5.68664	8.42493	4.91611	8.58956	5.44261	7.66475	8.56016	8.77264
ASHG19AP1A10153842311	AAGGAAAACAAGATTGCTGGTTACCAGTGGCCTTCCAGGTTGTTATCTGCAGGTGTGGCA	1.30772	0.839867	0.59254	0.310772	0.398872	0.285404	-0.0932152	0.395442	1.04656	0.54849	0.892986	1.28349	-0.191686	-0.74574	-0.465122	-0.946775	-0.830476	0.0730366	-0.982149	-0.30418	-0.653481	-0.534385	-0.0789309	0.133694
ASHG19AP1A10109196211	CGCGTGGTGCAAAAGGAAGTCCTGAGTTGAGGCTTGCGGGATCCTTTCCGGAGAAAGCGC	2.9212	0.484078	1.73915	1.21306	2.77954	0.811049	1.15884	0.802141	2.81854	1.15056	2.40115	2.22321	2.09824	0.361853	1.42815	0.67182	1.81779	0.49113	0.336993	0.360592	1.12028	0.636694	1.49271	1.52058
ASHG19AP1A10443036611	TCCCCCGCTTCTATGTCCTGTACACAATCTTCATGAAAGATACAGCGTGGTACCCACCCA	-0.594048	-0.952137	-0.0724631	0.764885	-0.728704	-2.05378	-1.10713	-0.465286	-0.22246	-0.102166	1.09779	0.748932	-0.462711	0.0327879	1.18516	0.731883	-0.332674	0.684233	-0.777408	0.386819	-0.189257	0.976479	1.19938	1.30804
ASHG19AP1A10098139011	TTCAGTTTCTGAACGACTTGGACTAAAGTCTGATGAACTTCCCAATCAGATGAGCATGGA	0.747661	-0.102905	1.83908	0.615113	1.58045	-0.206998	2.14326	-0.505	1.91683	0.765312	1.30734	0.923873	0.570462	-1.24618	1.0215	0.142857	1.62626	0.33721	1.53764	-0.25976	2.38543	-0.190241	0.00869226	0.0528171
ASHGV4000362211	TGCTGCGACAGAGTGCCTTTCTGCATCTCCCACTTCCAGAGCAGATCCACAAAGCCTCAG	3.12794	3.11673	3.53783	3.46758	3.7093	3.53971	3.15309	3.24327	3.75922	3.63885	3.78369	3.55464	3.58112	3.09866	3.45311	3.26119	3.74496	3.79827	3.57576	3.64077	3.81828	3.58086	3.79275	3.79469
ASHG19AP1A10406723311	TCTTGTTTCTCTTTAGGACCTAGAAACAGAAGTGAAGTTTGAAGTCTGCTCTCTGCAAAG	2.37956	-2.76501	-0.293526	-0.392404	2.92999	-1.23704	-0.142071	-0.413022	-0.2285	-2.06267	2.08324	-0.214526	1.63395	-1.41615	-0.0262078	-0.670963	2.44526	-0.969485	-0.805161	-0.428821	-0.553677	-3.06741	1.38427	-0.173298
ASHG19AP1A10004264611	TGCAGTGCTTGTGTTTCTGTGTCTGGCTTATTTCACTTAGCATAAAGTCTTCCAAGTTCA	-3.42572	2.07642	1.05883	2.37412	-2.90133	2.18247	-3.87975	2.50372	-3.4071	1.90941	2.06197	1.85197	-3.16169	2.41629	1.58638	2.05124	-2.68563	1.85917	-3.38618	2.90819	-3.18358	1.40367	1.51171	1.82397
ASHG19AP1A10592898111	TTTCTGCTAGAACGATGGCATGAGGAGCCGGCTCAGGTGTCTCTCCCTCCAGGAAGTGGG	2.04727	2.32929	1.92565	2.77318	2.36913	2.7885	2.18515	2.13881	2.46604	2.74071	2.74466	2.58541	3.29596	2.9009	3.42481	3.08609	3.12492	4.02225	3.52102	3.28613	3.92534	3.52605	3.61919	3.40525
ASHGV4001554711	AGCATTTTCATGGATTACAAATGTCTTAGCCCCTGCCCTTTCAAGCAGTTCCTTAGCTCC	-1.02242	2.66322	2.49391	2.87156	-0.931163	2.25218	-1.70412	1.3594	-0.360098	2.37422	2.20982	1.4584	0.763724	3.08708	3.94534	2.97431	0.441411	3.56974	-0.264377	2.25529	0.643894	3.6379	3.40716	2.84744
ASHG19AP1A10145109011	GCCCGCCATCTTGGTACTTTAGGTTAATCCCTCAAGCATGAAAGCTGGATCTTTTGGGGT	0.0935333	1.61606	1.84213	1.79887	-0.913181	2.03678	-1.66115	1.16909	0.539563	2.17067	3.07091	2.25214	-0.359581	0.622786	1.54491	1.467	-2.20222	2.18443	-2.98095	1.28984	-2.10432	1.73233	1.96539	2.04955
ASHG19AP1A10360639811	AAGTCATACCACCCTCAGGAATCAGCTAAAGCAAAAAGAACTTTTACCTCGGCATCCAGC	4.20083	4.52896	4.67029	5.49105	3.68969	5.26625	3.30519	4.12257	5.11168	5.28708	6.5934	5.6465	3.05933	2.89643	3.17267	4.27866	2.0795	4.60663	1.76312	3.28798	2.51977	3.61611	4.06323	3.96417
ASHG19AP1A10011296711	AGGAGTCCTCAACCTGGGGAGATGAGTGAAAAACCCAAAAAGAAGAAAAAGCAAAAGCCC	0.940423	-0.683593	-0.404608	-0.3874	1.05243	-0.264183	0.951291	-1.50057	0.566182	-0.216716	0.0825748	-0.203098	0.691338	-1.26727	-0.706729	-1.52635	0.867316	-0.104348	0.698622	-0.697568	0.753822	-1.08886	-0.26391	-0.42736
ASHG19AP1A10620728211	TTTTCAAGAAAATTCAAGGTGGAAGTTGATGGGTCGAAACTAAATGTGACCAGCACGTGG	2.2232	0.27548	0.678633	1.18295	2.73396	1.69628	0.874096	0.987119	2.16152	2.11421	2.05132	1.66571	2.40962	0.473715	0.362571	1.2903	2.91838	1.67304	0.595243	1.15795	1.37779	1.12999	1.00061	1.44594
ASHGV4002943511	AAATTGTGCCCTGCGACTTCCCGTAACAGAGCTGTGTGTCCACGCTCCCTTTTCCGAGCA	-0.716967	0.0632051	-0.124051	0.159261	-0.107425	-0.590735	-0.432996	-0.0486456	0.0638606	0.683415	0.116046	0.382625	0.452541	-0.405577	0.168102	0.215244	-0.0907455	0.430918	-0.0260784	0.10127	0.10248	0.402892	0.289741	0.483794
ASHGV4004816111	AGATTTCTCCCTTACTATTCCTGCTCATTGTCTTCTGTGGACTAATACTGAACATGAAAC	-1.96416	0.156736	-0.330068	0.700375	-1.96709	-0.925022	-0.955416	0.72683	-1.06893	0.492549	0.549213	1.22517	-0.801956	0.602053	0.868514	1.64417	-0.734074	1.1295	0.257913	1.66919	0.188442	1.09542	0.744166	1.77526
ASHG19AP1A10578403811	ACCTTGTCAGAGTAGTCTTCAGTCTCCTGTTGACCGGAACTCCCATCCAGAACAGCCTCC	0.661643	-0.76635	0.115771	-0.363948	0.322718	0.532562	0.293965	0.146748	0.859511	0.0868865	0.960847	0.396385	0.97389	-0.300356	0.323665	0.115868	0.661408	0.802441	0.425046	-0.0821127	0.646269	0.0198896	0.351955	0.306639
ASHG19AP1A10444528211	GCCTTACCTGCACGCACCTCCAACACCACCATCACAGCGAACACCTCAGATGCCTACCTT	1.94569	3.4809	2.51037	3.02577	2.07036	2.84251	2.12112	3.0851	3.54882	3.70239	3.17489	3.15962	2.85814	3.21367	3.05484	3.10696	2.55769	3.47471	2.90894	3.46398	3.1663	3.34633	3.24929	3.63638
ASHG19AP1A10065319811	GGGAAGTCGGTGGACCCTGCAGGCCAGTGGGGAGGGGAGACATAAGACATCAGTCAGTAC	0.252543	0.0706035	1.49126	-0.43491	-0.238658	-0.705917	-0.32166	-0.120612	0.569147	-1.15149	-0.228947	0.18503	0.00775193	-0.986243	0.81788	-0.973631	-0.553154	-0.93048	-0.87038	-0.485765	-1.0449	-1.53617	-0.83347	0.0951351
ASHG19AP1A10164242511	CAGCGTCGCGGTGCATCAAGAGATGTGAACTTTGTCCCCATAAGGATGGAGCTTTAAAAA	1.56549	1.85103	0.978011	1.83608	1.23439	2.42912	-0.447764	1.50839	1.09068	2.61314	2.53639	2.68066	1.19558	1.84129	1.02083	1.79154	1.07614	2.13756	-0.767446	1.40905	-0.331907	1.62033	2.00182	2.79274
ASHG19AP1A10843756511	CCCTTGTCCACGGGCTCTCCTTGCATCAGCAGGTTCCCAGTGCCCCCGACAAGCCCCTGC	-0.230322	0.480809	-0.481283	0.365102	0.36028	-0.216125	1.27224	0.590556	2.11006	0.505907	0.0927941	-0.321308	0.652785	0.452344	0.297924	0.433156	0.936673	0.489243	1.07111	0.570884	1.74554	0.445827	0.698978	0.670372
ASHG19AP1A10012869111	CAACTAGCGGCGGGTCGTGGGCACCTCCAGGCTCAGAAGGAAAGAAAACATCTCCCAGGA	-0.356284	-0.617632	-0.715965	-0.909818	-0.353632	-0.806741	0.187292	-0.648443	0.455987	-0.31937	-0.603119	0.0452312	1.02651	0.167958	0.471769	-0.404873	1.14066	0.253977	0.622001	-0.274265	1.10317	0.0142261	0.0792209	0.261096
ASHG19AP1A10393363411	CCTGGGGCTTCAGAGACGGCAAGAGTAGAAAGAAAGAGTAGTCACGTGCTCCCAGAAGGA	3.81203	3.34017	2.70972	3.05454	4.29366	2.61757	4.12136	2.41305	4.57606	3.14939	3.03788	2.96479	4.69679	3.08486	3.288	3.28586	4.69703	3.56266	4.75413	3.40843	4.76268	3.33967	3.34345	3.67967
ASHG19AP1A10357585011	TGGTGTGAAGGTTGGCCTGACAAATTATGCTGCAGCCAAGTGGAGGTGACTGGTGATGAA	6.1708	6.82533	6.63045	7.2433	6.27243	7.39097	6.10301	7.65968	6.42158	7.79126	7.38128	7.62811	5.16238	5.28739	4.66335	6.25748	5.74471	6.86758	4.92468	6.76412	4.68406	6.14489	5.64452	6.45138
ASHG19AP1A10759900711	GAAAACATGAGTTTTAGCTGACGCTGTCTCACGCCTGGTCCTGGGTAAGTTTGGTGACCT	0.571643	2.66198	2.45803	2.97789	0.958529	2.97435	0.0618015	2.16698	0.859211	2.98608	2.85033	2.80519	1.62462	3.31116	3.63033	3.17009	1.29792	3.90734	1.11238	3.5276	2.10355	3.45395	3.52071	4.00504
ASHG19AP1A10393363511	TCCTGGGGCTTCAGAGACGGCAAGAGTAGAAAGAAAGAGTAGTCACGTGCTCCCAGAAGG	3.71025	3.25617	2.94901	3.3602	4.29807	3.02958	3.95194	2.04298	4.15484	2.997	3.03486	2.616	4.55028	3.15795	3.45782	3.3171	4.72777	3.61871	4.65403	3.30162	4.52994	3.24501	3.28606	3.62251
ASHG19AP1A10352674911	GGGAGTGACCCGATTTTCCAGTGGTTGGATTTCATCCCTTACTGGTCTCAACCAAAATAT	-1.41926	1.87439	1.21689	2.2341	-0.374057	1.85621	-0.613523	1.65363	-2.10144	2.24021	2.3882	2.2238	-0.367806	1.71455	1.66548	2.05352	0.485752	2.38474	-1.08892	2.27661	-0.893244	1.98913	1.75036	2.07626
ASHG19AP1A10801800211	GCCTGCCTGGCTTCTATGAACATGGCGATGGCTGCGTGTCCTGCCCCACTAGAGACGGGG	1.2023	0.435633	0.6257	1.24637	1.67122	0.427896	1.53289	-0.597501	2.02699	0.613784	1.36736	1.02036	1.92466	0.56175	0.876181	0.674913	2.0958	1.06976	2.00677	0.738043	2.25749	0.716916	1.18328	1.22838
ASHGV4003540311	ATCAGTAATCGCTGTTTGCCAAGCCATCTGGGAGGAGACCAAAGAGCTATAAAATAAGTT	-1.14118	-1.12444	-0.0736376	0.901351	-0.154588	0.946015	-0.762805	0.538605	0.490883	0.305973	0.591627	1.44538	-3.3097	-1.36909	-0.987509	-0.6623	-2.725	-0.0675793	-3.85205	-0.291161	-2.68414	-1.55339	-0.793349	0.145022
ASHGV4001490511	ACTAACGCACCTTGTAGGGAAGAGAAGGACATCTGTATCTCCAAGCTTATCCAAGCAAAG	-0.731442	0.474041	3.12148	-1.31086	1.30177	-2.85633	0.105321	-1.03796	0.0928181	0.0890983	2.21295	-0.0945733	-1.36995	-0.653555	2.51021	-0.773041	0.546428	-0.627049	-0.418513	-0.321988	-0.299631	-0.584239	1.24639	0.0721106
ASHG19AP1A10164615111	AGGCCATCAGCATCCGGGACCATATGAATGCCAGTGCCCAGGGCCACAGACAAAGATCAT	0.358982	1.44605	0.0108441	1.24733	0.896864	0.854783	0.459605	0.289635	0.995216	1.32913	1.14997	0.387639	0.0233162	0.780765	0.514487	1.25917	1.18404	1.55552	0.0736555	1.42258	0.83113	1.34152	1.06392	0.732741
ASHG19AP1A10602204111	TCCCTGTGAGTTTTCTTCTGGTAATTTCTCACTATCAGTGTAAAGAGCAGCGTGATGCCC	0.729119	0.481483	0.420836	0.774174	0.713962	1.53838	-0.174966	0.681497	0.829279	1.82477	1.07836	1.39151	0.815973	0.785656	0.0381632	1.92606	1.28557	2.01353	-0.340385	1.90796	0.0443273	1.87747	0.386751	1.74961
ASHG19AP1A10429577811	ATGCTGGAATTACAGGAGAAAAGCAGTCCTTCTGGTACTGGCTGGGTGTGGTGGCTCACA	7.20872	6.42945	6.86557	6.80784	7.39902	6.81358	7.2352	6.78406	7.19885	6.7491	7.1933	7.24552	6.2686	5.4122	5.88722	4.57752	6.24668	5.13415	6.01571	5.50184	5.65162	4.88058	5.68148	6.50926
ASHGV4003283411	TCACCAAAACTGGAGACTCTGGGAATAGGATGTCATGTGTTAAGCATCAGAATGTCCCCT	0.297034	0.507989	0.414011	-0.292082	0.264538	-0.713518	-1.58626	-0.0679429	-0.493728	0.618356	1.52668	0.602837	-0.812543	-0.234902	0.499469	-1.02762	-0.710168	-0.208075	-3.73662	-0.5459	-2.56034	-0.571074	0.731084	0.423168
ASHG19AP1A10834528711	GCCCTGCCCAGAGGACAGCTGCACGCCTCCCTTTGAGTTCCATGCCTGCGGCTCCCCCTG	5.80739	4.96465	4.74313	4.82343	6.21894	5.00058	6.0136	4.71413	6.54296	5.20203	5.22767	4.93074	6.23273	5.3771	5.55621	5.39424	6.36331	5.85128	6.22547	5.62414	6.48971	5.44114	5.6382	6.0052
ASHG19AP1A10884574811	CCCGCCCGCCCTCACACACAGCTAGCTCTTCAGGCCAGGCCCCCAGGGTTTCGTCCACCT	-1.53336	1.77949	1.5515	2.10161	-1.874	1.63051	-2.28894	1.17442	-0.749445	2.44776	2.13205	1.87201	-3.07683	2.01327	1.9208	2.11234	-2.91081	2.43735	-2.41143	1.83347	-2.7041	2.55572	2.52127	1.99677
ASHG19AP1A10957111511	GATTCTCCTCCGCCAGGCCACCCAGAGGAGAAGGCCACCCCGCCTGGAGGCACAGGCCAT	-0.735409	0.891752	0.284231	0.344657	-0.425115	-0.943674	0.335623	-1.3917	0.605984	-0.359488	0.995696	-0.0830909	-0.563095	-0.04302	0.0864318	0.0694724	-0.263993	0.17378	0.213638	-0.594316	0.212887	-0.376263	-0.0328434	0.30031
ASHG19AP1A10798223211	GGCTTCAGCGTGTCCCATACCACGAGGAACCCGAGGCCCGGCGAGGAGAACGGCAAAGGT	4.234	3.82867	3.25182	3.64052	4.13582	3.31535	4.03317	3.47754	4.21707	3.8191	3.60783	2.79168	5.30528	3.97596	4.30463	4.58152	5.21335	4.71668	4.68721	4.78731	4.88015	4.73458	4.18666	4.08978
ASHGV4000170311	AAGGGAGGCTGGAGAAATCTGGACCCGAGACGTATGACTCGGCAGAGACAGAGGCACAGG	1.27886	3.96625	3.40762	3.49401	1.57958	2.46432	1.43937	3.18916	1.9276	3.22636	4.21965	4.02041	2.36473	3.51234	3.49004	3.67121	2.02306	3.09378	1.70807	3.77342	1.95798	3.27055	4.00855	4.33337
ASHG19AP1A10030317411	CCGGATGAAAGCCTTCATCAGGTCTGGAGCCCGGCACTGTGGTCATAACAGAGCAGGCAG	3.09475	1.15391	1.292	1.93694	1.711	2.30067	3.91323	2.42946	3.00019	2.27	0.98624	1.16588	3.37364	1.34537	2.13029	2.59175	2.07636	3.46104	3.76794	2.97251	3.67898	2.57018	1.24576	1.5906
ASHG19AP1A10055263511	TCTCCGCAGCAAGTTTCCAAACAAGCCCTCAGTGAACATCATTGAAGCGTGACTGCCTGT	-1.48606	0.323352	0.139649	0.817402	-0.112074	0.707871	-1.51916	0.312871	-2.36774	-0.186452	-0.903347	0.372419	-2.64584	0.261894	0.28021	0.557266	-1.97231	0.350882	-3.00462	-0.309827	-2.61087	-0.14428	-0.474468	0.125
ASHGV4000515511	TGCTGCCCGGCACGGGACCCTCCCCCAGGACAGCCACCTCCCAGTGCTGAAGAGCCGGCC	-0.259626	-0.0371251	0.482898	0.595383	0.603635	0.129079	0.279196	-1.02847	0.573146	0.644781	0.874454	0.245261	0.714636	0.554209	0.772917	0.924623	1.3107	1.09745	1.07144	0.623989	1.11251	0.786887	0.785069	0.487064
ASHG19AP1A10499705811	ACAAATAATTATTTTGTAGACCATGTCTGCTAAAGAGAAAGGAAAATTTGAAGATATGGC	1.06767	4.10863	4.30426	4.17528	1.47053	4.71842	0.820435	5.12835	1.36286	5.31406	4.5318	4.69625	0.945502	4.09863	4.02932	3.84624	1.76212	4.66328	0.613427	4.36016	1.29615	4.05509	4.19964	4.79821
ASHGV4005361011	CAGGAGAACATACTGACCTAAAAGAGGAGGCAGAAGTGGACGCTCTCGTCTCCTGCTGTG	1.82514	0.330827	0.237612	0.694893	1.70821	-0.342851	1.48428	0.198085	2.51469	0.637042	0.386116	0.239196	2.48128	1.14338	1.47502	1.12123	2.23919	1.72197	2.30598	1.38928	2.87539	1.16413	1.35386	1.76876
ASHG19AP1A10295158811	GCCGACAGGGAGGCTGGGCAGGTGATTCCGTGAAGGCTTCGAAATATTCCTATCATTCCG	-0.108255	1.73639	1.72936	1.521	0.482339	1.74237	-1.0778	2.14844	0.553271	2.35964	2.54935	2.58983	0.529576	2.23253	2.37671	2.66807	0.828475	2.92432	-0.780274	3.27281	0.419555	2.8401	2.71617	2.95722
ASHG19AP1A10218479311	ACACCTATGACAAATGACATGGCCAAACACACCATAATGTCTGAAGAAACCTCTGTAGAG	2.03235	1.55499	0.514613	1.88796	1.88376	2.32255	1.01166	1.79861	1.99329	2.65802	1.89999	1.9526	1.61934	1.1195	1.0982	1.37244	1.39066	2.42725	0.280776	2.00572	0.978094	1.89171	1.58674	1.81528
ASHG19AP1A10743583511	CTGGGTGTAGTGGTACATGCTTGTCTTCCCAGCTGCTCAGGAGGATATTAACTCCACAAA	5.0939	6.6495	6.83822	7.08705	4.94887	7.3774	4.96877	7.59824	5.40914	7.61905	7.83125	8.15694	4.24211	7.12297	7.36194	6.48169	4.03508	7.14488	4.21101	7.46767	4.47245	6.52544	7.54626	7.98357
ASHG19AP1A11048176811	GGTGGTGGCTCAACAGTGGCTCTCTGCTGCCAGCGACTGCTGTCAACGTGGTGGAAACCA	1.51722	1.08002	0.914651	1.18472	1.8692	1.12349	0.756828	2.05766	0.781783	2.48546	0.765494	1.77293	1.19381	0.489744	0.487919	0.516256	1.75949	1.22937	-0.069919	1.90046	0.34399	1.49058	0.358618	1.39458
ASHG19AP1A10377239711	ACCTTCTGTCGAACGGTTTATATCTGGAAAGGGTGTGGGCCGAAGATATGCTCATGTGGT	5.59616	5.49823	5.53101	5.98933	5.87332	6.18985	5.44125	6.39094	5.21477	6.53242	6.63092	5.82573	6.69484	6.92212	6.3959	7.31351	7.32749	7.77308	6.50681	7.80653	5.798	7.68079	7.36239	7.08124
ASHG19AP1A10000191711	ATCTGTAAGTAACTAAACTACCTGCAGAACAAAGTCCAAATTTATTAGTTCCAGTACTCC	1.07616	3.45508	2.38502	3.28587	0.832569	3.05932	-0.292923	2.03101	1.49931	3.11607	3.25479	4.03655	-0.373723	1.91079	1.58222	0.788046	-1.08553	0.743623	-2.63517	0.26834	-2.12476	0.242954	1.6638	2.80227
ASHG19AP1A10177031311	TGCAGCAGCTCGACTCTCACAACTGTGCCGCATAAATGAGGATCAGAAGGTGGCCCTGGA	1.20893	0.304965	0.687384	1.32597	1.24557	-0.0262859	0.813665	-0.208522	0.988691	1.06488	1.03583	0.534137	2.14381	0.924855	1.52783	2.14716	2.47955	1.8775	1.76647	1.87344	2.36252	2.03776	1.52333	1.39542
ASHGV4000079411	GCTTCTCCTGATTCTGCTATCAGCTACAGGTCTGGGTTTGTGTCTCCGACAAAGAACCAC	0.0819101	-0.52314	-1.67728	-1.39145	0.793331	-0.873097	0.742635	-0.866936	0.793817	0.0523405	-1.10968	-0.302117	1.4121	0.314094	0.582207	-0.0944416	1.63163	1.0234	1.23597	0.304437	1.63215	0.301583	0.136559	0.586678
ASHG19AP1A10002085411	CCTACGGAAACTGGGGCCACACGCTTCCCTCTAATTGGACTTGATCTGCTCGGCTTGCAG	-1.43659	-0.710045	-0.0924185	-0.160147	-0.907442	-0.719907	-1.66848	-0.573825	-1.01751	-0.0849028	0.274049	-0.472542	-0.244845	0.607432	0.856544	0.051336	-1.01451	0.833152	-0.727747	0.576128	-0.0152749	0.4967	1.05665	0.88904
ASHGV4004321911	GCCCTGGCCCGGCCCCTAGCAACCTGCGGAGATTTTGGCCTCAACTGAAGATGAAACCAG	-1.87414	-0.711242	-1.049	0.00161193	-0.557537	-0.781151	-1.31055	-0.763609	-1.02452	-0.243647	0.166297	-0.391276	-1.30482	-0.0593969	-0.0010319	0.446553	-1.25875	0.228788	-0.864	-0.142248	-0.604438	0.721192	0.0355219	0.276586
ASHG19AP1A10733825611	ATAAGGAGATCATGGAGCACATCAGAAAAATCTTGGGGAAGAATGAGGAAACCCTCAGGG	3.75175	2.68794	5.05163	3.51721	3.0509	3.87061	2.58582	2.98391	3.79147	3.33228	4.03525	3.08208	4.10592	3.0699	5.11275	3.83219	3.87457	4.5511	3.08081	3.72452	4.01784	3.64177	4.264	3.53126
ASHG19AP1A10709211711	TCGGGAAAATGACAACAGATCAGAGAACAAAACGAGAAAACATAAAGGAAAAGCGAAAGG	4.90435	4.2817	4.92064	3.95954	4.62201	5.00037	4.33027	4.55144	5.33294	5.1184	4.99534	5.24776	3.06329	2.4129	3.0433	1.84794	2.71203	2.76481	1.81978	2.20946	2.34623	1.81684	2.95219	3.49103
ASHG19AP1A10242390811	ACCTCAGTTACCATGTGCCAAAGCATTATACAACTATGAAGGAAAAGAGCCTGGAGACCT	0.735683	0.254217	0.114548	-0.511839	1.41459	0.626465	0.00887271	0.397426	0.1114	1.10488	0.340118	0.148525	-0.264933	0.542861	0.810597	-0.764247	0.857815	0.398954	-1.85692	0.329537	-2.68471	-0.131758	0.165947	0.423523
ASHG19AP1A10001489511	GGTGTGGCTATGAAGGGGTGGCTGCCTTGTGATGATTCAATATGCTATGTTTTTCCTTTG	-1.8626	0.457649	0.0111364	0.269353	-3.38176	1.02036	-3.87924	1.02461	-3.17818	1.45004	1.66174	2.41386	-2.97862	0.51639	0.533118	0.665822	-3.03972	0.991088	-3.64051	0.999139	-2.91892	0.637701	1.02761	1.70796
ASHG19AP1A10232983211	TGTGACTGTTCACTCGTGACAACTTCAGATGCAGCCTCGTCTTACAGCGTGACTGCAAAG	-1.00254	0.255412	1.55525	0.961736	1.02666	1.69884	-0.959173	-0.42266	0.290222	1.10793	1.98716	1.93169	-0.925421	0.0174719	2.04548	0.0965694	-0.318621	0.447724	-2.35268	-0.292063	-0.968554	0.170159	1.02952	1.4763
ASHGV4000464211	ACAGGGCCGGGCTGAAGAAAAGAAGAATGGTATTCACGCAGTTCCCATTTTACAGATGAA	1.09077	2.67166	1.53235	2.18069	1.23646	3.21897	0.838712	2.42597	1.40595	2.8161	2.2863	2.68606	2.1331	2.71407	2.58404	2.70988	2.18013	3.50905	1.95776	3.20793	2.3563	2.89374	2.88353	3.41435
ASHGV4000442411	TCCCTGAAAGGTAAAAGCTGCTGAAACACATCAAGAGCCAAAGGAATTCAGATTGCTGAA	-0.93601	-0.33902	-0.910883	0.539197	-0.854061	0.941622	-2.55143	1.26433	-1.76284	1.26753	0.113535	-0.275839	-0.0712702	2.4041	2.06504	2.9473	-0.0701625	3.16812	-0.587899	3.33377	-0.0577199	3.12286	1.56411	2.28893
ASHG19AP1A10096284911	GCCCTTGTCCACGGGCTCTCCTTGCATCAGCCAAGCTTCTTGAAAGGCCTGTCTACACTT	-3.43424	-1.24941	-0.118274	-0.413346	-3.02524	0.765602	-3.70048	0.356717	-2.43114	0.372659	0.665216	0.412057	-2.00589	0.947267	1.20779	0.943207	-2.66375	1.40126	-3.60386	1.1415	-2.67902	1.01362	1.11294	1.29665
ASHG19AP1A10907768911	TGCGGTCACGCGTGGACCCTGCCAGCAGCCAGGCCATGGAGCTCTCTGATGTCACCCTCA	-1.04427	0.474033	-0.956874	-0.260112	-0.312954	-1.46219	0.32469	-2.06499	0.298637	-0.356194	0.0802024	-0.608791	-0.0941564	0.212352	-0.302694	0.0489391	0.186915	-0.0410008	0.436597	-0.523794	0.294504	-0.15875	-0.189042	-0.0077829
ASHGV4005778111	CTTCCCACAGAGGCCACCGTCATGGCCAGTTGCTGCAGTTTCTTTCCAGAGAACCTGTGT	1.38265	0.400419	1.0304	1.05612	1.38438	1.89015	0.460775	2.0094	0.473912	1.85204	1.57411	0.687631	2.57751	2.25741	2.98025	2.37272	2.50663	2.95783	0.843467	3.15652	1.3894	2.27307	2.3711	1.94821
ASHG19AP1A10067695811	GCCCCTATGACTCCAGACCACTTCCCAAGCCTCTTTTGCAAGCCTCTTCAAGTTCCTTCA	-2.73916	1.21573	-0.182454	0.713474	-1.49565	0.393132	-1.89252	-0.0261594	-0.88784	0.781981	1.53228	1.30433	-2.60689	0.215632	0.421424	0.188728	-2.73661	0.608019	-3.75167	-0.156846	-2.74168	-0.11262	0.604509	0.451227
ASHG19AP1A10165103511	TGATATTGTCTTTGATCCATTTGTTGGAACAGCACCCCTTCTTCCACCAAAAAGATCCCC	-0.853915	-1.13221	0.346514	0.0664712	-0.0196211	-0.423551	-0.884213	-0.380247	0.26995	0.714533	0.727644	0.188941	-0.489239	0.291615	0.650485	0.804845	-0.265883	1.08912	-0.94047	1.05231	-0.221532	0.535473	0.26394	0.581354
ASHGV4000396011	TCTGAGCCAGCTGCAGGACAAATTCGAGCATCTTAAAATGATTCAACAGGAGGAGATAAG	1.20857	1.15948	2.55614	0.545632	0.808902	1.38656	0.0225718	1.08839	-0.0722667	1.44708	1.77854	2.06135	0.815129	1.69815	2.58709	1.27611	0.857554	1.7944	-0.876632	2.03243	-0.0741886	1.78662	1.8673	2.17905
ASHGV4000075611	TGTGCCAAACTGCCATCCTGCAGCCACCAGAACCTTCCACATGAAATGAAAGGCTCACCA	0.990528	1.97315	1.8216	1.75772	0.709063	0.069472	0.486732	0.811516	1.80704	1.53537	1.43792	1.00661	1.10235	0.588916	1.53142	0.970884	0.5737	0.557371	0.309694	1.16988	0.95543	1.45329	0.342824	0.826827
ASHG19AP1A10004697811	CATGTCTGGGCTTTATTTCAGTGTATTAATTGTGCGATCTTTTAAAATAGCTGTATTTTT	-3.2357	1.08257	0.152868	0.480921	-3.36282	2.68791	-3.80512	2.776	-3.1783	2.69355	2.26946	2.62409	-2.94204	2.34064	1.54248	2.83542	-3.01735	4.07657	-2.90704	4.42805	-2.88624	3.41851	3.13261	3.3305
ASHGV4001108311	GAATGTAAAGTTGTGTTGGTAAAGAAATTCACAGATTAATAAAAGCTTAAAAATGTACCA	-2.70524	-1.10635	0.574526	-0.803139	-0.982366	2.85129	-1.91106	2.21316	-1.99552	2.49633	2.06066	2.20822	-2.91993	-1.02497	0.209997	-1.68103	-2.22208	1.07915	-2.61849	0.192067	-2.47752	-0.386529	0.183816	0.0250704
ASHG19AP1A10157881411	TGATATTTAAAATATTTTCAGTTGAGACATTATGCCATAATGGGAAGTGTGCTGTTGGTA	2.77264	0.793045	1.29137	1.48382	1.97587	2.56504	1.11529	1.56026	1.84797	2.22191	2.98094	2.82459	2.51526	1.77585	2.61021	2.00644	1.32693	2.75263	0.475556	2.16901	1.59704	1.75202	3.25957	2.84817
ASHG19AP1A10527482311	GCAAAGCCTACAGCACCACCAGTATTGCCAGCGTCGCTGCCACAGGTTGGGACTCATCAG	-0.0439998	1.27787	0.623075	1.39993	-0.180557	1.15573	0.0206957	1.05474	0.174953	1.4152	1.31924	1.00903	2.09944	3.12362	2.83778	3.76666	2.49989	3.47455	1.93395	3.60299	2.58728	3.61897	2.99563	3.16435
ASHG19AP1A10040528111	CCTCGCCAGGGAAGGAGAAAAGCCTTACAGATGCTCATGGGAAGGGTGTGAGTGGCGTTT	4.5583	6.64697	3.574	5.42087	3.90771	6.24572	4.93344	6.52861	4.83644	6.48611	5.53882	5.84337	3.34138	5.31934	2.41193	3.83044	2.68621	5.43441	3.00956	5.88401	3.25374	5.05824	4.39896	5.28532
ASHG19AP1A10532629311	CTGGACCCACCTTAACCTCTTGTGACTCAACTCCCCTTTCCAGGGTGCAGGGAACATTCC	-2.17142	0.539438	-0.729058	0.265585	-1.68758	0.666457	-1.48073	-0.865035	-0.875854	0.713603	0.540756	0.410435	-2.95534	-0.490352	-0.658186	-0.927834	-2.89591	-0.360769	-2.21616	-1.33591	-2.74224	-0.63798	-0.43264	-0.05345
ASHG19AP1A10902902111	GGCAACTTGAAATAGCATAGAAGCCAATGTGGAAAATGCAGAGGTGCACGTTCAGCAAGC	3.34235	1.89344	0.811737	2.68024	3.13145	3.17709	3.18644	2.688	3.5816	3.52561	2.59541	2.68542	4.17841	3.07623	2.25304	4.27817	4.09147	4.67253	3.94248	4.1564	4.099	3.89683	2.76165	3.54176
ASHG19AP1A10105648711	AGGAACTCACTTTGCTGAGGCTAAACACTATCATGCCAAGTTGGTGAATATAAGAAAAGA	4.13359	2.85918	2.5433	4.10906	3.42001	4.59761	3.86799	4.72611	3.95756	4.54397	3.69503	3.80784	4.54623	4.59662	4.79347	3.89019	3.39801	4.60702	3.63208	4.48956	4.29551	4.11268	4.78765	4.79852
ASHG19AP1A10003137711	AATAATGCGTGTCAAGTAATGGATGATGGTTTGGGGTATAAGGACAGAAAATTTCATAAG	-0.0176742	-0.349773	-2.27038	-1.04697	-1.0281	0.277201	-1.66203	-0.431017	-0.543036	-0.0500719	-0.453009	0.43507	0.18467	-0.597982	-1.39087	0.910884	-0.67212	1.42889	-1.26614	0.772105	-1.62866	0.282258	-0.686021	0.419177
ASHG19AP1A10920001511	ACTTCCACGAGGTGATGCTGGCTCTCACAGTGCTCGACGGCACCTCTCGGCCCTCCAGGT	-0.513111	-0.543279	0.343705	0.3888	-0.509248	0.834183	-1.26438	-0.724145	-0.232532	0.430467	1.16783	-0.201727	-1.64355	0.159271	0.622878	-0.0895015	-1.98907	0.802549	-2.06596	0.238019	-1.00497	0.23729	0.986733	0.240046
ASHG19AP1A10399349311	AGCTAACATCCACACTTCCCCACATTTCCTGCTTGCCAGTAAAGCCTTCGATAAACGCTT	5.79097	6.58501	7.13633	6.8776	5.18377	6.52998	5.15805	5.89873	5.9546	6.88503	6.85244	6.61969	5.71391	5.95551	6.79918	6.03602	5.16474	6.20094	4.49396	6.22881	5.14663	6.23641	6.18996	6.57117
ASHG19AP1A11040331811	TCGCTTGTTCTGCAAATCCTTATTCCCCAAATCCACCAGCTGAAGTAAGCTTATTCAGCT	-2.06726	0.190614	-0.209519	0.246698	-1.21729	0.358344	-2.38272	-0.0490868	-0.266454	0.798551	0.154525	0.0692008	-3.38602	-0.108778	0.188622	0.444038	-1.66821	0.697924	-2.73513	-0.0203524	-2.68147	0.277026	0.00600168	0.575774
ASHG19AP1A10003807911	GTGGTGAGCTTTCAGGCACGGAGCAAGGCCAAAGGGATAAAAAGATGAAGGTGACGCAGT	1.93667	-0.94879	1.41645	0.60766	2.5316	0.98433	3.15196	-0.489263	1.90168	0.28741	2.62332	1.32815	2.03506	0.0396652	1.25683	0.619657	2.6228	1.46905	2.60458	0.914147	2.73725	0.322081	1.92315	1.14367
ASHGV4001862211	AGTTTATAGGTGCTAAGTATTGTGTGTGCTTTACGTTGCCTCATGTGAGTGCTTCATAGC	-0.0590277	-0.908599	0.314841	0.454514	1.10024	-0.00628982	-1.92579	-0.756743	-0.303593	0.602473	0.961472	1.67765	-0.759653	0.187565	-0.245642	-0.125418	-0.0858959	0.0374071	-3.68924	-0.317721	-2.67942	-0.60711	-0.187582	0.84419
ASHGV4005310311	GAAGAGGCCTACGAAGAACCTGCAGTCACCTTCTAGACCATTCTCCCTCACCAAACTGTC	0.0411179	0.168796	-0.533197	0.412404	0.319883	-0.0338908	0.328511	-1.06466	0.454504	0.323653	0.0857748	0.134919	1.13819	0.570624	1.00169	0.592784	0.589219	1.1472	1.11717	0.169774	1.14544	1.03496	1.0108	0.581765
ASHG19AP1A10002320011	GGCTGCACCATTTTGCAATTCCACCAGCAGTGTATGAGGGTTCCAATTTCTCCACACCCT	-2.33119	2.65982	2.38518	3.13246	-0.840704	2.90999	-1.3292	2.9108	-1.71516	3.01834	3.09451	2.6972	-2.41233	3.48078	3.08853	3.17125	-0.18685	2.92017	-0.947267	3.01837	-1.76646	2.53067	3.11715	3.01161
ASHG19AP1A10102242611	CCGGAGGCTGATCAGGATTATTGCATCGAGCTTTTAGTGTCTTCTTATTCAACACCGAAA	1.42378	1.67291	0.396417	2.33203	-0.0675962	2.6128	0.350283	3.26121	0.0899499	3.16149	3.79862	2.30234	1.73171	1.45927	0.987901	3.00994	0.428735	3.50656	0.358016	4.09619	0.713923	2.93689	2.87528	2.46243
ASHGV4002677811	AGGCACACTCCTCGCAGACCCGGCGCTCTCCAAGGAGAAAAGAAAGTTAGTGGGCTTGGG	0.680082	4.59393	3.99098	5.00317	1.0626	4.52098	1.11268	3.6295	0.951694	4.75774	5.10788	4.84635	2.30266	5.49825	5.42808	5.82203	2.22116	5.90611	2.32198	4.7523	2.40466	5.52412	6.10225	5.18064
ASHG19AP1A10000372011	GGTTCATTTCCAGACTGAAAGACATCCCAGAGACAACTCCAGAGGCCAAGGCGGGTCGGC	0.976371	1.30424	0.858193	0.933562	1.35021	-1.28428	0.492703	-0.560677	1.48135	0.228303	1.24129	0.370502	0.638924	-1.12508	-0.372386	-1.84199	0.716302	-1.41842	0.0934259	-0.904685	0.369493	-1.21004	-0.706897	-0.435567
ASHGV4004621011	AATTATTTCTGAACCTTCCCATCAGCCTTGTCTCTGATAGAATTGGCCTGTTGTGGACGG	0.564716	-0.527013	-1.97061	-0.581761	-2.93839	-0.951179	-3.7375	0.308655	-0.428659	0.452814	1.13705	0.162039	0.574984	-0.15377	-1.31003	0.174493	-2.81192	0.23315	-2.12554	0.904752	-0.553371	-0.34833	1.3673	-0.108944
ASHG19AP1A10788896211	TCCCTGGGGCCTCTCTCTCACCCTCTCACCTGAGGCTCACTGCAGCCAGTCTCACAGGAA	-0.701032	1.0222	1.74856	1.05738	-0.515657	1.33973	-1.28341	0.554407	-0.458315	1.58336	2.01259	1.17891	-0.0220575	1.25275	2.60485	1.59976	-0.383851	2.20699	-0.770617	1.48192	-0.625797	2.01583	2.45189	1.53054
ASHG19AP1A10860934311	TTCTTTCATTCACTTTTTTACATTTGGATTTATGTTTTTAATAAAAGGGGTGTTACACTA	-0.810235	-0.434551	1.68643	2.44891	0.925463	2.628	-2.66607	3.00436	-1.45184	3.34158	3.58479	3.24185	0.356896	2.52435	3.58086	2.99442	0.177227	3.59784	-2.96469	3.83374	-1.31248	3.46934	3.95815	3.38426
ASHG19AP1A10157341511	AGGATGGAAAGGTGCAAAAATCTATCACCAGCAACAGAAGGTCAGAATGGCGGCAGCGGA	5.17478	4.34599	4.81191	3.90851	5.27065	3.6413	3.78352	2.59724	5.39227	3.89251	5.47528	4.74546	3.55153	1.3694	2.64318	1.33009	3.10926	2.05856	1.71283	1.33837	2.40334	1.55685	2.82662	3.12437
ASHGV4000557311	AGCAGCAGCAGCCCCACAGGCTGAGGAACCAAATCCCTGCTTGAGGCCAAACCCCTGCAA	-1.16288	1.63681	3.73755	1.48474	-0.667345	1.72544	-1.17678	0.922477	-0.0893196	1.74186	2.42304	2.03562	-1.15084	0.33815	2.3202	0.097484	-1.29068	0.512156	-0.99045	0.642282	-2.14941	0.726644	1.41844	1.41752
ASHGV4005730711	CTATGGAATTGAGGGCACATCCTTTGTGTGTATCCCTACAATAAAACTCAGTGGGACAAG	6.23359	5.51794	5.69807	5.29268	6.21667	5.90394	5.06102	5.6035	6.23846	6.14736	6.31569	6.42801	3.88025	2.92242	3.59516	2.39881	3.94745	3.83789	2.34935	3.28501	2.86569	2.67521	3.68017	4.15481
ASHG19AP1A10549429111	CGAGGCTTTCTGTCGTTAATAGGAGTGAAGCAGGAGTTCCAGCCCAGCCAGAGTTACCGC	-1.03464	-0.851452	0.0293022	-0.456224	-0.063582	0.0790349	0.146999	-1.90401	0.389764	-0.579554	-1.01639	-1.01335	-0.124981	-1.29104	-0.0152197	-1.35149	-0.148487	0.0671539	0.0959693	-1.06089	0.531867	-1.6787	-1.21868	-1.27259
ASHGV4001812211	TGCTCGCTGCTGCTGCCACGTAAGAAGTGTGTTGCTTCCCCTTCGTCTTCCACCATGAAT	0.464179	3.11025	2.73645	3.79038	0.321635	4.56771	-0.297516	4.40137	0.409939	3.91613	4.244	4.24673	0.752262	4.22519	3.00559	4.74392	0.898584	5.09959	0.507387	5.29179	0.399186	4.32998	4.62272	4.79316
ASHG19AP1A10348452611	TTGCCTCCGTGTATTCCCGTCTGGTGCTCTGTAAGACCTTCAGGAGCTTTGGTGTCCCCT	1.16145	2.55639	3.37798	2.71803	1.1174	3.02853	-0.213375	2.03973	1.10755	2.82014	4.10225	3.08273	0.979103	1.60538	2.98549	2.29309	-0.0782696	3.14444	-2.1233	2.37575	-0.475626	2.62313	3.53947	2.87037
ASHG19AP1A10711859611	TCAGGATTTGAACAAACAGAAGACGTTTATGCTGTGTTGATGCCCAGTTCTACAACTGCT	2.25639	1.2382	2.06177	1.65467	1.14798	2.10038	0.900298	1.62938	1.46449	2.20855	2.95915	3.03085	1.06528	0.422973	0.886418	0.291932	-0.14412	1.34814	-0.797124	0.955698	-0.299838	0.387438	1.04739	1.89334
ASHG19AP1A10505528911	TCCTTAAATACATACACATGAATTGTTTAAGGGTAAGCCACAACATCTAGAAATCACTCA	1.61366	2.00387	-0.860213	2.4903	1.35052	3.02168	1.68726	2.50589	1.79574	2.98016	2.33042	2.15747	1.34799	0.99955	0.331942	0.703702	0.367024	1.55529	0.654248	1.21714	1.34831	1.02822	0.948849	1.55107
ASHG19AP1A10377186711	AGAACTGATAGGCCAGGCTGAGGTCGGGATGGTGGAGGAGGTGGTGGAGGTGATGAGGTA	2.96907	0.397199	1.15048	0.495294	2.7389	1.3654	1.92607	1.26007	2.00521	1.07302	1.23552	1.85554	2.82344	1.42365	1.09277	0.866536	2.64316	0.858278	2.14321	2.02545	2.09819	0.732333	1.08445	2.36984
ASHGV4000115111	ATCGATCCCGGTCGCGGGGAGAATGTGCCCAGCTCTCCACACAACGCTTCTCAAATCCAC	-0.350641	1.09738	0.621602	1.91661	-0.086972	1.67827	0.189729	0.8903	0.660532	1.55897	1.86835	1.49609	1.78578	2.85002	2.77431	2.99339	1.39311	3.69761	1.10546	2.37618	1.97977	3.34076	3.40657	2.93038
ASHG19AP1A10016950511	GCCAAGTCAGCAAGCAATCAGGAAAACTATTTCACCTACTGTAAGAGTGAATGCCTAGCC	2.02902	2.96792	3.60269	3.57163	2.35034	3.55827	1.45216	1.96485	1.96765	3.25282	2.71989	3.94042	0.537429	0.762407	1.87552	0.969931	0.367659	1.58335	-0.934934	0.416991	-0.102173	0.772951	1.00743	2.15557
ASHG19AP1A10067508811	TGGAGGACATCAGAAGATACAAGGGCTTGGTTTTGTTACCCAGGCTGGTTTCAAGGCCAT	-1.51087	0.0466136	0.645996	0.618406	-0.723357	1.31635	-0.446036	1.17386	-0.609552	1.46345	1.99514	1.22613	-3.36186	0.197055	0.712107	0.935353	-1.47919	1.46464	-1.3826	1.73782	-2.70271	1.24459	1.41524	1.20452
ASHG19AP1A11020914511	ACGGGGCTGGCTGCTCTGTGTCTCTTCCAAGGAGTGCCCGTGCGCAGCGGAGATGCCACC	-1.45971	0.277435	-0.414685	-0.879826	-1.09268	0.389536	-0.726232	0.740222	-1.57372	0.181773	0.834502	0.536207	-0.992323	1.49862	0.393319	0.87005	-1.34353	1.10732	-1.05449	1.97359	-2.4576	0.822982	1.00915	1.34783
ASHGV4004100611	TCCCAACAAGTTGTTCCCAGCAGAATCCTCTCTCCTGGCACAAAACAAGCAGATGAAGAG	-0.480142	-0.853068	0.183928	0.446273	0.15986	0.770771	-0.832635	-0.170958	0.277497	0.658488	-1.21719	-0.33976	-0.0515794	-0.742978	0.28035	0.633464	1.09151	1.02732	-0.342729	0.140729	-0.602643	0.676572	-0.586614	-0.243618
ASHG19AP1A10493202211	CGGCGGACGACCCACCCCTTATCCCCTGGGAGAAAGATTGTTGGGAACAGACAGGAACCA	0.37144	0.89032	0.856482	0.645693	-0.326567	-1.31123	0.213127	-2.70631	0.332263	-0.0772128	0.716678	-0.250769	0.212063	0.581686	0.90639	1.01354	0.55679	0.194457	0.250651	0.480368	0.131214	0.562207	0.820374	0.611618
ASHG19AP1A11069729011	AGAGCAAGGGAAGAGTCCCAGCTGCTCTGGAGTTTGAGGCAGGAGGATGGCTTGAACCCA	6.94044	7.49599	7.51334	7.67321	6.81718	7.82019	6.37019	7.81359	6.75924	7.7683	7.98738	8.10255	6.03137	6.81848	7.17033	6.00527	5.98493	6.68665	5.27593	6.99265	5.36646	6.10901	7.14335	7.78376
ASHG19AP1A10624342711	TTTTTCCAACTTGGTGTGCATATCTGTATACCCAACTTCAGAAATAACAGTGTGAGCCAC	0.269856	-1.13681	-0.954123	-0.883336	0.109438	-0.0903695	-0.796289	-1.27476	-0.747179	-0.330256	0.467824	0.181755	0.48815	0.273817	2.17996	0.513512	0.270211	0.838871	-0.642507	0.593248	-0.807067	0.278639	1.21041	0.463702
ASHG19AP1A10060326111	CAAACCCGAGAGAACTGGATTGCGTACCCACTGCAGAGTGCTGAAGACGGGGTAGCCACG	2.20896	-0.663274	-2.47392	-0.20162	2.02804	-0.780848	2.34828	0.379893	1.46066	-0.314722	-0.929506	-0.00369005	3.65939	0.748812	-0.109102	1.80862	3.08473	1.17191	3.3396	2.66376	3.44298	1.77917	0.694941	1.61726
ASHG19AP1A10516464411	GCAGGATACAATCTCACCTGAGTTCGAATTATTTGGTCTTGTGATTGGAGTCCTGACAGC	2.45843	2.46555	2.90501	3.22782	1.53822	3.55437	1.72935	3.49849	0.986258	3.7817	3.04521	3.48124	1.99655	1.61057	1.89839	2.06803	1.12381	3.13702	1.19055	2.82747	1.05803	2.50362	1.98716	2.64493
ASHGV4004189311	TGTTCCTGTAGGACGTTTACAGTTCACACGATGTCTCATCTCTCGGTATATGTCTCCCAG	3.73329	4.39185	4.16519	4.24884	4.31844	4.22608	4.154	3.67059	4.76824	4.22888	4.31257	4.23081	4.5619	4.45388	4.82899	4.45814	4.6767	5.08252	4.65872	4.6382	4.90333	4.39464	4.6339	5.10971
ASHGV4000046111	AGTTGCCTGGGTGCCCACCTGGAGGATGACTCGGGGTGACTGGGAGTGGTACCACAGGGG	-0.20378	-2.87377	-0.992516	-1.67655	-1.12486	-0.813665	-0.742872	-0.0192217	-0.233786	-0.44417	-1.10201	-1.80814	0.484386	0.117397	-0.0427346	-0.0405063	-0.295374	0.1109	-0.420648	0.101107	-0.240954	-0.0660997	-0.0742896	0.0189067
ASHG19AP1A10641028011	TGAATATGAGACACTTACCCTCATTTATTTTGGCCAGGGTGTTGGAACTCGCCATAAGGC	4.91136	5.35586	2.02421	3.22913	3.7712	5.43701	4.01962	5.39159	3.67395	5.02683	5.10531	4.43674	2.56038	2.56366	0.57561	1.83019	1.83844	3.52669	1.79213	3.24843	1.9722	2.30255	2.14471	2.87786
ASHG19AP1A10463668311	TCTCCCAAGTCGATCCACTTCCCTCTTTTCACTCTGTTGCCTCCTGGTCCCAGTCACCCT	-2.06427	2.30353	3.22967	3.27075	-0.36718	3.99861	-0.519375	3.14253	-1.18236	3.52147	3.97085	4.70854	-2.89786	1.6771	3.64696	2.80028	-1.35412	3.80332	-1.11933	3.38794	-1.92025	2.83804	3.69316	4.35097
ASHG19AP1A10887622811	GCGCTGGTGCACTTCGCGCTGGAGAGAGTGGGAAAGACCACGAACCAGGAGAGTGCTGGG	1.38718	0.24784	0.0960884	0.749132	2.24432	-0.413652	2.14935	0.335745	2.27607	1.09892	1.32585	1.71818	1.61765	2.03569	1.8124	2.50304	2.44119	2.73636	1.40102	2.91949	1.77075	2.73309	2.45505	2.65393
ASHG19AP1A10380424111	TCAGTCAGAGCGGGAGTACATCAGTGGAAGGTGTGAAAACAGAAGGGGGTGTCAGCGGTT	0.461226	0.626115	-1.31574	-0.218316	0.727143	-1.55358	0.0669141	-0.762408	0.833833	0.0934836	-0.646655	0.213262	-0.32828	-0.616843	-0.415535	-1.23548	-1.63772	-0.904652	-1.94022	-0.487783	-2.23738	-0.774681	-0.742403	-0.205014
ASHGV4000069411	ATGAACTCCACTCAGGGTAAGCCTGCCTTGTTCCTGGAGCCCTCTTCCTCTGGCTGCAAT	-1.48466	0.534605	-0.064479	-0.700219	-1.35034	1.08352	-3.37259	-0.196306	-1.44078	0.456096	0.589848	-0.148003	-1.11659	-0.388831	0.108257	0.160945	-2.67865	0.157149	-2.24824	-0.157949	-2.32563	0.318568	0.116467	0.288048
ASHG19AP1A10003511011	TCTGTGTGTTCATCAGTCTGTCCTCTGCACTGTGGCTTCTCGCATCTTCCAGGACCCTAG	-0.776305	-0.338891	-0.117765	-0.62786	-0.330252	0.319821	-0.673935	-0.66211	-0.268374	0.44692	-0.125208	-0.106801	-0.0181671	0.103834	0.469922	0.529154	-0.00351423	0.58056	0.142514	0.632503	0.387781	0.62515	0.652755	0.687903
ASHGV4005490511	GTGAATTTTCTAATGCTGAGTAAGTTGTGATCCAGAAGTAAATGTATCTGCAAGCTGATT	1.38094	0.907435	2.45083	1.35374	-0.222416	2.63801	0.374803	2.91253	0.320356	2.34491	2.7873	2.49888	2.12797	2.54332	3.3708	2.8405	0.534094	3.72339	1.23243	4.63495	2.29538	3.36493	2.87252	3.1829
ASHG19AP1A11028535911	TTGTATTGAGCAGGATATTCCTGCTGTTCCAGATGATGACTGTATACCCACTCTTAGGCT	-1.08779	-2.38146	-2.23047	-0.073584	-0.514774	0.191712	-1.36378	-2.61355	-0.67791	0.368025	-0.159265	0.241949	-1.34431	-0.304279	-0.572598	0.643799	-0.195483	0.6787	-0.791613	0.253159	-0.503907	0.294641	0.086571	0.468728
ASHG19AP1A10210522111	AGTCCCTGCAAAACCAGATCATCACCGACCGACCTGGCTTTCATGATGAGAGTGCCATCT	0.498694	1.07121	0.298422	1.13058	0.683477	0.984968	0.403465	0.838424	1.43182	1.55202	1.81378	1.63125	0.208456	0.571312	0.0689985	1.15121	0.259236	1.37603	-0.411658	1.11931	-0.120308	1.10944	1.1	1.14395
ASHG19AP1A10161340311	GGACCCAGCACTCCAGGTAAAAAGGACCCCACCCTTACAGAGTCATGGGCTGTCACTCCA	-1.18842	-0.36345	-1.02537	-1.15744	-1.20536	0.360072	-0.879285	-2.0145	-0.432567	-0.209076	0.308895	-1.28224	-1.25003	-0.788206	-0.65538	-0.445715	-1.08447	-0.626957	-1.26779	-1.15227	-2.16882	-0.982641	-0.49952	-0.226035
ASHG19AP1A10289450211	GCCCCAACTACCGCCTGCATGGTATGGTCCAGTCTGCACCCCCTCTAAGTCTTGGGCTAA	1.38847	3.02612	1.30576	1.24083	0.362364	2.55047	0.715951	0.664692	1.69918	2.71031	3.7577	3.05851	2.61398	3.80579	2.56241	2.86267	1.50008	3.75731	2.81369	2.51034	2.92554	3.46858	4.43101	3.9429
ASHG19AP1A10038872511	ACTTCTCTTTACTTCCCCTCCCAGCCCCTATGATGTCATTCAGCCCAGCACATACCTCCC	0.255883	2.73903	2.40538	2.30439	0.864981	2.29028	0.569906	1.23247	1.11406	2.70084	2.31636	1.92582	0.803588	1.45667	1.63059	1.37384	1.19737	1.5284	0.77624	1.24244	0.752718	1.72404	1.66932	1.69875
ASHG19AP1A10001481711	TCCTGTGCCCATATTCTAAGTGCCTTACCTGCATTAAACTCATGTAACCTTCACAACCCG	3.81725	2.09354	2.79266	2.55202	3.37814	2.69797	1.71203	1.3014	3.69591	2.64444	3.76656	3.04115	2.66508	1.03896	2.01161	0.985109	1.97053	1.74141	0.06117	1.33559	1.40436	1.45672	1.95653	2.05307
ASHG19AP1A10534512511	ACAGCATTGAGAGGTCTCTGCATTTGTCCGCGTTCTTCACTGTCATGTGGCTCCTCCCGA	0.563212	0.81138	0.271172	0.126843	0.978029	0.365773	0.662718	0.182164	1.48741	0.939469	0.897121	1.06349	2.13222	1.73098	1.56637	1.5417	2.16361	1.87053	2.08461	1.66181	2.52926	1.57082	1.62101	1.97383
ASHG19AP1A10276640411	AGGAAGCCTGGTTCAGCCCAGTTCACACATACCCTCTTCTTGCCACCAGTCCTCATCCGT	-0.0144232	1.21488	1.27323	0.460959	1.06839	1.57526	0.739728	0.118795	1.22184	1.44148	1.44946	0.527972	-0.343895	0.211596	0.588347	0.186321	-0.00878816	1.16376	-0.223238	-0.184082	0.0594678	0.192454	0.52789	0.340459
ASHG19AP1A10744484711	CGGGGAGCCGTCCAGTCTTCGAATCCCAGCTTGGTGGCATGCATGTTTAGTCCCAGCTAC	-0.52469	0.22912	-0.175036	1.41915	-0.46022	0.765864	-0.342023	1.51771	0.919878	1.85339	1.06369	1.82686	-1.06594	0.402405	1.15429	1.95017	-1.65484	0.183659	-0.371426	2.73648	0.887878	2.42277	1.48462	2.54993
ASHG19AP1A10049544811	GGGAGCCCAGAAACCCGCTGCCGATGCTGACCTCCAGAAAATCATATGTACTTATTTGAA	-0.596644	-0.0280532	0.0204602	0.382408	-0.9787	0.802064	0.0149101	0.497779	-0.904063	1.25914	1.75479	0.667595	-2.14769	0.0705446	0.670434	0.56677	-1.67577	0.917359	-1.39763	0.172028	-2.60726	0.777037	0.628651	0.582737
ASHG19AP1A10554145211	GCTTCCGGGAACACCTGATTTTCATACAATCCCAGCATTTGAGAAAAGCCTTTCAGCTGT	-0.204034	2.85051	1.75471	2.01328	-1.27524	2.51046	-0.804957	3.01284	-0.165501	2.87522	1.68668	1.96168	-1.42594	3.54532	2.97351	1.84945	-2.10537	2.65461	-3.66552	2.97131	-1.43732	2.49442	2.11635	2.29394
ASHG19AP1A10375792211	CTCCTCATTCTTCACAGCTCTGGAACACATCCCCTGCTCCTGCCTCCGCACCTTCTCCCA	-0.136149	1.40634	1.67839	1.85479	0.330315	0.766426	0.3475	0.60767	0.377277	1.57986	1.45518	1.07621	1.22668	1.73302	2.29301	1.95879	0.50361	2.23368	1.07857	1.16071	1.23432	1.9773	1.76794	1.31722
ASHGV4002762411	TTTCTGCCATCCACGGTCACAATCATCTCTTTGAAAAATAAATACTCTTGGTTTGTTGTT	-3.34489	0.380973	2.70752	0.866314	-0.940029	1.68067	-1.72851	2.23321	-1.13898	2.57642	2.39739	0.985696	-0.365644	2.32837	4.1977	2.75921	1.16999	3.92733	-0.402661	3.86203	0.0734751	4.03655	3.24122	2.65737
ASHG19AP1A10001286511	TACAACTCCAGTAAACGCACCACGCATGCAGCCCCTCCCAAGTGCTACTGGGCCACTGTA	-0.739955	0.649586	-1.21384	0.621292	0.274153	-0.466942	-0.731759	-0.756171	-0.725072	0.319299	-0.206313	0.369763	-0.406696	-0.149479	0.241859	-0.0592807	-0.478114	0.2794	-0.975492	0.0641347	-1.09245	-0.0151576	0.242919	0.28727
ASHG19AP1A10221891911	TGGAGTGTCATATCTCAGCTTCTCGCCCCTTGATCTCCATATGCCTGGGAGGAAATGGCA	-1.21936	0.016851	-0.446088	0.178109	-0.620609	0.656091	-1.45398	-0.250811	-0.313773	0.40216	0.0139509	-0.121146	-0.25947	0.100811	0.241324	-0.101371	-0.662637	0.746509	-0.508202	0.431234	-0.00772726	0.714726	0.392267	0.358023
ASHG19AP1A10298669611	TCGGCGGAAGTGATAGAGTGAAAGAACTTGTCCTGGACAACAGTCGGTCGAATGAAGGCA	2.5124	0.89816	0.337922	1.13835	3.20034	1.79314	2.09386	0.93955	2.90726	1.85023	1.19655	0.915865	2.39181	1.10224	0.988618	0.947972	3.40998	1.85555	1.56866	1.3108	2.51523	1.18871	1.03679	1.61611
ASHG19AP1A10000856411	AATGGATGAGAGAGAAGCAGCAGAGAGACAGCAAGGCCATTCAGCAAGCTCAGGTGGCAG	1.51464	4.10815	1.12227	4.5465	0.199362	1.67454	1.35304	1.28162	0.1946	-0.898685	1.89444	2.21907	3.68168	8.05164	4.53727	8.35141	3.17578	4.63709	4.2972	4.87389	4.00992	1.7685	4.48617	4.16415
ASHG19AP1A10369325011	TGCCCGACATTCATCAAGCATTTGAGCGTCAACGATCTCCCAGTGGGCCGAAGCGTGGAA	2.13654	0.870123	0.910563	2.10758	2.77837	2.55249	3.29317	1.65403	3.6718	2.3214	1.496	1.2839	4.04248	2.54763	2.53416	3.76155	4.64625	4.22486	4.63651	3.86813	4.81548	3.89363	2.71989	2.94867
ASHG19AP1A10321149011	AATGGAACCAATTGTTTTACAGTCTGTTCCGCATGATCGTTATAATAAGGTACAGTGGAT	2.55045	3.77362	3.15359	4.18323	2.25845	4.85166	1.10394	4.16145	2.09672	4.94026	4.97161	5.48757	2.50934	4.04286	3.80737	4.02265	2.51203	4.51307	0.491539	3.86666	1.4764	3.86766	4.7288	5.20318
ASHG19AP1A10532595511	GCATGGGACTAGTATCTTGCAGTCTGTTAAGGTAATATAACATTACAAAGCAAGATGGGT	-2.4897	0.0553461	1.24194	0.0602175	-1.53399	0.636401	-2.89444	0.438373	-3.13785	1.09237	1.60883	1.48024	-1.92878	0.846131	2.13774	1.41501	-1.22292	1.63082	-2.71037	0.984529	-2.99406	1.03937	2.08176	1.91964
ASHGV4004263011	ATTATTTCCCTTTCTCTCTCTTCAATGTTCCCTTATCCTGAGTATTGAGGTCCCCAAACG	-1.9601	-0.843258	-1.06789	-0.977626	-1.00738	-0.826341	-1.33027	-1.20297	-0.516177	-0.463684	-0.119162	-0.353656	-1.11932	-0.437614	-0.970426	-0.511282	-1.03117	-0.320914	-0.855968	-0.276848	-0.612852	-0.222908	-0.740967	-0.570537
ASHGV4005716811	ACGTGCCGGGGCCGGAGCTCAGAGGCCCTGGGGCCGCTCTGCTCTCCCGCCATCGCAAGG	2.7104	0.838453	-0.481529	0.738675	3.08342	0.679974	3.0041	-0.133697	3.16482	1.21473	1.39941	0.852495	3.8426	2.0356	2.35089	2.08886	3.67269	2.825	3.7759	1.82493	3.89196	2.37855	2.59041	1.99416
ASHG19AP1A10299582511	GGTGGCATTCTTCACCAACAGCTGTATTCTTCAGGACTTGTGGAATGTGAGGATCAGGAT	-1.6286	0.346231	-0.60265	0.584008	-2.11319	1.00698	-2.38246	-0.397023	-2.12821	1.36843	0.9097	1.35695	-0.914381	1.18506	0.42962	1.19268	-0.793126	1.77736	-2.13017	0.975708	-0.860006	1.10496	1.70886	1.82078
ASHG19AP1A10244730611	TTTGACTATTAGGCAAAGTATAAGGAAGTAAAGGCAAGAAATGCACAATTATTGAAAATG	0.578476	1.38863	1.45625	1.35382	0.55373	1.88977	-0.302668	1.71997	0.211676	2.37032	2.25953	2.5925	-1.05483	0.490825	-0.111399	0.323825	-1.15544	0.977283	-2.13491	0.487129	-2.22697	0.675416	0.471728	1.10156
ASHG19AP1A10087991411	CTACCAGAAGGGGAGGAGACGTTGGAATCAGCACTTGAAGATCTTGAAATCCAGAACTGA	-0.0432147	2.04647	2.17252	1.98395	0.314515	3.0865	-0.0165648	2.74998	0.698593	2.61259	1.96824	2.68913	0.475305	3.30072	3.48151	3.03184	1.31558	4.03646	0.161154	3.88799	1.38638	3.18228	3.14304	3.57701
ASHG19AP1A10433396811	GCAGGGATGGTGGCTGGCTGGCTGATAAATTGTTACCAGGACATCACCTGTTCCAACCCA	-0.939137	-0.460633	0.229881	-0.124451	-1.06153	0.515394	-2.69475	-0.149665	-1.78884	0.715727	1.12745	1.47068	-0.965859	0.760924	0.888835	0.565009	-1.4413	0.824667	-1.00339	1.68626	-0.363035	0.93235	1.54684	1.40955
ASHGV4003504011	TTCCTACCAGTGCAAGCCAGCTTAATATCTCTTGTGGTACAGTTCAAAGACATCTCCCAG	-0.575424	-0.586898	-1.53538	-1.32178	-0.0793214	0.856694	0.341681	1.3621	-0.0786377	0.141644	-0.0694071	-0.226932	-0.0408279	-0.00343507	-0.064873	-0.304681	0.0512551	0.817988	0.218817	0.737407	0.569135	-0.301625	-0.111283	-0.127438
ASHG19AP1A10707153011	CGTCTTAGGGGCTACCTTCCGTGTTACCTTATCCCATATCACACAACTGGTCCTCAGCCA	1.0586	1.6322	-1.21824	2.14033	1.44957	2.1013	1.19687	1.00244	2.42707	2.58614	1.77008	1.68929	2.11456	1.8344	0.89517	2.93493	2.61054	2.91471	1.90453	2.63976	2.57752	2.90699	1.89369	2.33174
ASHG19AP1A10794127411	AGCCGCTCCCTGCGCCGCAACTCCAGCCCACACTGTGAAGAGCCTTGTGCCCACAGCTGT	-1.78953	-0.138736	0.782604	-0.275842	-1.0343	-0.032884	-1.37364	-0.032108	-0.213992	0.561002	0.0118387	0.378813	-2.19066	0.535551	0.695657	0.264178	-1.84692	0.715223	-1.57361	0.42254	-2.25726	0.411455	0.489229	0.709447
ASHG19AP1A10627689911	TCTAACATCTCGCTCACGTTCTCCCAAGGCCCAGAGCACTGTCTTCCTTAGAATCAGGCA	3.04475	4.5657	4.48725	4.71842	2.88483	5.24489	2.44358	4.89116	3.50331	5.04029	5.13812	5.06405	4.04597	5.40993	5.52941	5.39053	3.44389	6.08621	3.49188	5.81224	4.03892	5.46697	5.71268	5.97912
ASHG19AP1A10567244111	TCACAAAATACCAAAATTTCTACCCAGCTAGATTTTGCTTCTAAACGTTACTTGTAGAAT	1.78648	2.87894	2.85209	2.05324	1.84983	3.44223	0.944647	3.09796	0.994727	3.58647	3.8527	3.65724	-1.24465	1.34288	2.00243	0.31531	-1.5032	0.643411	-3.58854	0.641176	-2.44915	0.616278	2.19336	1.80782
ASHG19AP1A10182676311	TATTCTTTGGGCCTTGAGCAGAATATCCTGTATGCGCTATTTCCCACCAGAGGCAGAGGC	0.65942	-0.714573	1.00761	-0.680376	1.80282	-0.527352	0.457028	-0.69793	1.53552	0.718848	-0.3818	0.566764	-0.00964807	0.302734	-0.404568	1.74263	0.152199	-0.125023	-0.130312	0.0994537	-0.328545	2.12998	-1.77473	1.33609
ASHG19AP1A10661706811	CCAGCTTTTGCAGCAGCCTATTTTGAGAGCCTTCTAGAGAAAAGAGAGACGTGGAAGGTA	1.09661	0.568051	1.12082	1.02967	0.335741	2.23	-0.919007	1.45086	0.708452	1.62672	1.97958	1.17772	1.03699	2.01236	2.10191	2.41868	0.642649	2.52514	-0.919447	1.99514	0.200034	1.96003	2.83385	1.7584
ASHG19AP1A10742656911	CCATTGAGCAGCAGATTGGAAAAGTGAATGGTGTGCATCACATTAAGGTAAAGGTAGTGG	0.898052	-1.12668	1.08437	0.310541	0.208986	-0.196188	-0.775436	0.00879452	0.295894	1.3102	1.13716	0.986459	1.41944	1.87998	3.15733	0.99058	0.514286	1.34324	-0.737368	0.727908	0.60673	1.07929	2.57722	2.43995
ASHG19AP1A10001503611	ATGTTGTTTGGATGATGCTGGAACAAGAAGGCTAACTCATGACACCTCTGTTGTGACAGA	1.15133	-1.87608	0.15879	0.0226508	1.90227	0.297705	1.09215	-0.272109	1.20087	0.680338	1.01306	1.24529	0.864016	0.479728	0.766743	-0.385727	1.14686	0.331382	-1.13733	-0.0813229	-0.0109127	-0.357644	0.777089	0.642523
ASHG19AP1A10000623411	TTCTGGGAATGGGAAACATGATAGAATTATCTGTAATTTTCCAGAATCAATGACTAGTTG	0.239999	-0.274151	1.00048	0.467405	-2.05209	2.41548	-1.8727	1.6147	0.407576	1.96788	3.74371	1.9054	-1.81391	1.08683	1.46784	0.650709	-2.59063	1.93837	-3.64385	1.28221	-2.23485	0.633679	3.11866	1.30749
ASHG19AP1A10892659411	CCTTTCTCCCCGCCGCATTCCCGGTGTCGACTTACTAGCTGCAAGCCTCTGCCTGCCTTC	-1.93046	0.618318	0.667955	1.20576	-3.0352	1.49282	-2.18258	0.128036	-0.732919	1.20526	1.7346	1.17449	-2.37159	1.10254	1.47062	1.06235	-2.68299	1.93218	-2.47857	1.27822	-2.62457	1.83348	1.54032	1.35245
ASHGV4005672311	CACTGCAGAGGTGAGTCCTGAGTGACAGAGACTAAGCCATAGAAAGACAGAGAGAAAAAC	1.54982	-0.574026	0.665733	-2.83254	2.46148	-2.28287	1.70791	-1.42623	1.73058	-0.249249	-0.176222	0.993268	0.562641	-0.324838	0.295484	-1.01847	1.75025	-1.03379	1.08207	-1.79031	1.03502	-1.98006	-0.625307	0.745206
ASHGV4002878911	TTGACTGGTTTGCCCTTTCCTTGGAAAGCAGATCTCTTGGGCACAAGACACATCCTAGAG	-0.483395	0.41811	-2.34362	-1.63398	1.3406	-1.34198	-0.481732	-2.81219	1.95801	-0.239032	0.242788	0.757741	-1.34081	-1.16426	-1.28823	-1.07564	0.204471	-0.418974	-1.27612	-0.830001	0.387792	-0.67649	-0.598898	0.145694
ASHG19AP1A10031788711	ACCAACCTCAAGGCCAAGGACAGGCAGTGAGAAAGACAGGGTCTCGCTAGGTTGCCCAGG	-1.13935	0.936457	0.679628	0.381435	-0.322344	-0.701447	-0.339902	0.0465027	0.844469	0.343029	0.343541	-0.0151015	-1.17065	0.0485773	0.00395248	-0.708537	-1.37974	-0.874263	-1.52237	-0.907758	-0.949782	-0.33172	-0.393395	0.341733
ASHGV4003040911	ACTGTCTGTCCAGGAGCAATGGGAGCAAGAGTCACTCCACGAGACTCTGGAGGCCTGATA	1.12907	0.744442	2.77728	1.15668	1.43589	0.553223	1.16178	0.18564	2.16095	1.12024	1.47162	1.24549	0.224849	-0.154628	1.67753	-0.533342	0.114854	0.749574	0.0295835	0.150219	0.456514	0.0155786	1.08869	1.34048
ASHG19AP1A10012839211	ATGCCCACGTTCCCCATGGCTCCCAGGTCATTAGGAAGCTGGTCATGTTTTACAGTGAGA	-1.45907	1.28454	0.780103	1.44527	-0.895292	1.14624	-1.31196	1.70551	0.114466	2.06893	1.50134	1.34902	-0.897752	0.859204	0.978339	1.07075	-0.933209	1.54002	-1.56065	1.40228	-2.513	1.63797	1.41382	1.25722
ASHG19AP1A10157325611	GACGCCCTGAAGACCTACGCTACCACTGCCATCGCCATCCACCGCATCTCACCAACAGAC	2.10398	3.19515	3.02557	2.57888	2.34646	1.44563	1.91813	1.4347	3.10414	2.39876	2.2552	1.7733	3.19199	2.12993	2.65817	2.45759	2.97387	2.19822	3.20867	2.18588	3.3213	2.66146	2.24627	2.56029
ASHGV4002850811	GAACCTTCTCAGCTTATTCAGAGAGGCTTCTTCTTCCTATTTAGTCTCCCTCTGGCTTTC	3.11963	5.28963	4.98295	5.42153	3.57593	5.08802	2.63301	5.21531	2.93488	5.4686	5.75093	5.41434	3.64466	5.27348	5.43263	5.34506	3.66658	5.47534	3.32676	5.53408	3.51458	5.07978	5.52359	5.87465
ASHGV4003751311	GGTCTCCTGTGATCTTTCAAGAAGAAGAAGAAATTATAAATGACCCAAAGCTTTGTACAT	-1.18913	3.14654	3.0344	2.9355	-0.477956	3.23857	-2.0467	4.11738	-1.19461	3.29472	3.75017	4.45231	-1.78244	3.07338	2.58192	3.09723	-1.91239	3.74243	-0.898884	4.97708	-0.802351	3.91529	3.40901	4.94164
ASHG19AP1A10212481511	CCAGCCCTCCCCTGCCTCGCCTCCTGTGGGGTAAGAAGAGAGCAGATACAACAGCTGTTT	-3.31997	3.08373	3.03756	3.52725	-1.34588	3.60268	-1.23103	2.51189	-1.14739	3.28524	3.16945	2.93081	-2.17045	3.36165	3.57728	3.79626	-2.5309	3.97565	-1.48592	3.06306	-2.51315	3.46496	3.30148	3.08699
ASHG19AP1A10698586811	TGCTCCGAGAAACCTAAAAGGCAGAATCAAATTGGATATCCCCAACCTTATGGCCAGTGG	2.61067	1.99787	2.36449	2.26715	3.49116	2.64281	2.21228	1.98617	3.35629	3.01825	3.69067	3.76949	1.50878	0.81816	1.47588	0.920603	2.17035	1.69148	0.482858	0.742752	1.06035	0.761628	1.92294	2.21706
ASHG19AP1A10721027311	GGGATGGCGCTGTCTCCAGGTTTGGCTGTCTCAGTCCAGATGATGTTTGGGTGTGTTTAT	-0.193844	2.90187	3.33198	2.90504	-0.274625	3.29615	-0.890133	3.01981	-0.171085	3.31777	3.65401	3.57027	0.252588	3.42177	4.09734	3.54433	-0.927886	4.02695	-0.385275	3.95151	0.419174	3.74154	4.05276	4.27769
ASHGV4002803911	TAAAAAGGATAAGAAAGTGGTGCATTCCAGTGTCTTCCTGTTCTCTGTTGCAGAGAGCCA	-0.838477	1.511	0.266884	1.09238	-0.923752	0.43108	-1.06088	0.780564	-0.527659	0.973654	0.674607	0.713745	0.492477	2.91071	1.69466	3.05652	0.444519	2.25373	0.347654	3.33823	0.398386	3.18484	1.65982	2.58684
ASHGV4000415811	ACAGTCCCAGGCATAACTGAAGGTGAAAGGACAGAATCACCGTGTGTTACTGGCACAGAT	2.43871	2.22648	1.11513	2.49566	2.73517	2.66375	1.50682	1.92997	3.03686	2.32895	3.17458	3.27014	1.47223	1.88245	1.36642	1.56602	1.58717	1.98891	0.232312	1.54115	1.43077	1.34227	2.71204	3.26735
ASHGV4001649711	GCTAGAGGCATGGAGCCCCCAATCACAGGGGAAGAGACAGTGGTATAACAGGCTCCTTAT	2.06581	3.28656	3.57953	3.25266	2.127	3.1635	1.38704	2.22336	3.16945	3.39099	4.06003	3.90634	1.08923	2.5196	3.17268	2.2748	0.462881	2.64533	-0.312969	2.26828	1.23086	2.30919	3.33984	3.46357
ASHGV4000129011	GTGCTTTAAGATTCATGTTACATGTAAAGCTGTCCTCATTTGTGACTATGGACCTATGGA	4.03287	3.60847	3.98625	3.99393	3.5588	5.18417	2.95961	4.2131	4.05258	4.44755	5.34716	4.93212	4.18775	3.94078	3.95347	4.87267	4.02605	5.71385	2.91063	5.07122	3.55737	4.59186	5.13635	5.03363
ASHG19AP1A10004663611	TTTGCTTAGAATAAGATTAATTTTCCTATTCTGCTAATAAACCACGTGATGGCAAAATGC	0.425313	0.223898	0.597283	0.95998	0.233112	-0.420036	-1.20999	0.435607	0.656318	1.12211	2.12286	2.14658	0.311764	0.505831	-0.0993219	0.48698	-0.56164	-0.105937	-1.9104	0.861143	-2.63607	-0.380028	0.636281	1.173
ASHG19AP1A10917567511	CGAGCAGAACCGCACTCTTCCCAAATAAAGCTTCCTCCTTGAAACACAAATGTTTCTTAC	3.40759	6.49819	7.23622	6.94754	3.91403	6.40563	2.45865	6.77476	3.85037	7.1142	6.7963	7.09062	4.40702	7.61325	8.72437	8.08248	5.39882	7.77558	3.56144	8.01432	4.41049	8.09242	7.5637	7.87501
ASHG19AP1A10858733211	TGGAAGCAAAAAAAGCCCAGTGGAGGAAAGAGCTAGGAAACAGTACTGCTGGAGCACCCT	4.18127	3.26691	3.8606	3.18518	3.40885	3.68195	3.16834	3.24392	4.21863	3.87853	4.15859	4.27795	2.55852	2.92108	3.6593	2.52411	2.15357	2.61746	1.62204	2.37153	2.03466	2.44435	3.6015	3.89405
ASHG19AP1A10197480411	ACTTGCAGCAACAATAGGATACTGCTGGTCAAGAGAGGTTTAGAACATTAACTCCCAGCT	1.12282	0.845571	-0.201295	1.10888	0.282487	1.96456	-0.310603	1.70567	0.648318	2.2939	1.88217	1.36836	1.68956	1.45404	0.81108	3.0372	1.29996	3.54694	0.894757	3.1976	1.21648	2.50271	1.90686	2.16454
ASHG19AP1A10206019811	AAAATGGGTCACACAGTGACTGTCTGGAACCGCACTGCAGAGAAAGAGGGGGCCCGTCTG	2.43191	0.0465521	-0.101487	-0.497637	2.98269	-0.0277946	1.76561	0.279851	2.4927	0.470729	1.13259	1.15294	1.47259	-0.730616	0.241705	-1.37875	1.6453	0.140677	0.335621	-0.636231	0.718102	-0.677118	0.550181	0.714495
ASHG19AP1A10182660611	GGAGTGTGCTGTGTGCCCTCTTTCTCACTCCATAGCTACCTCCACCCTGGGGCACTGCAA	-0.927409	0.365136	0.10833	0.988339	-0.0306173	0.376257	-0.0464572	-0.161739	-0.302781	0.627849	0.417366	1.02195	-0.824084	0.684301	0.336423	0.966163	0.0302024	1.01671	-0.903446	1.68917	-0.316864	0.388258	0.390463	1.16206
ASHGV4005008711	GCTTGAAATTCCAAGGTCGATTTTCTTAGCCAATACACCATGCTACATATATGTATGTAA	0.77745	-1.71754	2.95785	0.480122	3.65698	0.0794551	-1.90044	-1.18871	1.42046	0.5816	2.59655	1.12874	1.9412	0.588914	2.67723	1.96222	4.41238	1.41859	-1.22492	1.62349	-0.406549	1.89101	1.62436	1.64585
ASHGV4003932311	AAGTCATCCTCAAGTCAGCCTGGAATTGGGCCTGGAAGAGAGCAAGTCGGCCTCCCCGGG	1.90145	1.58784	0.812983	0.970715	2.58083	1.4579	2.24994	0.239834	2.74646	1.40457	2.15913	1.4548	2.9481	1.66105	1.77678	1.4532	2.97183	2.00297	3.16608	1.65441	3.05799	1.48205	2.19846	2.04949
ASHG19AP1A10223486911	GCCGTCTGTAGAGGATCCTTTCCCCATTACAGATTCTCGCTCTGTCCCCCAGGCTGGAGT	0.0292339	0.925167	0.662614	1.43759	0.420329	1.82183	-0.24484	1.27428	0.624178	2.40176	2.00236	1.87975	0.702184	0.68649	0.669399	0.959827	0.573018	1.32959	-0.465173	1.15332	0.801157	1.18588	1.27684	1.43399
ASHG19AP1A10716129011	GCCCCACAGGCTAAGAAAATGAGTTCCTAGAATCTTCTACCTCCACAGCGGATCCCCTGA	1.55292	-0.00625778	-2.38591	-2.15441	1.94717	-0.791371	1.98075	-0.932826	1.66592	-0.0757231	-0.481745	-0.0200836	2.72546	0.424096	0.415133	0.709455	2.58608	0.337349	2.98395	0.748521	2.8372	0.375341	0.835144	1.21357
ASHG19AP1A10448627111	TAAATTTACTTTAAAAGAGATGTTTCCAGGTTTTCGACTAGCACTTCCTCCAAAACGCTG	1.14362	0.511649	0.187266	1.05886	2.78391	1.33248	0.805919	0.981443	1.70616	1.78759	1.71235	1.27398	0.596453	-0.6731	0.0731066	-0.028095	1.70538	0.91681	-0.178461	0.130287	0.355563	-0.440399	-0.289553	0.10258
ASHG19AP1A10569885111	TATTGCTAGTGCCATATTGTCAGGTTTGGATTTTCTTTCCCTTATTCCAGTTGATCCCCA	-1.98753	-0.657058	-1.97877	6.89108	-0.718686	0.650834	-2.03693	0.379776	-1.0759	0.490166	0.354891	1.19949	-2.39759	-0.524247	-0.0358205	5.52948	-2.02751	0.614556	-3.11407	-0.13993	-2.29453	-0.122313	-0.388382	0.318125
ASHG19AP1A10902916211	CCCTGCCCTGGATCGGCCTGGAGCCAGTGCCCAAGTACGGTTTGTTCCAGGGTCACCCCC	2.4869	2.18637	0.777459	2.33829	2.20063	2.90487	2.3137	2.14093	3.4196	2.56477	2.89557	2.51719	1.32767	1.16655	0.996976	1.33146	1.28946	1.97698	1.20058	1.74744	1.49279	1.64567	2.02774	1.99757
ASHG19AP1A10346598911	GCTGCATTACTGCGTGGTCACAAGGTCCCCGTCTGATCTGCCTTCACTCCACCTTTCAGA	0.711547	0.89789	1.41428	0.647582	0.261309	0.839918	-0.841538	0.419151	0.538681	0.7362	1.40906	1.61334	-0.395698	-0.22163	0.214907	-0.641151	-0.548412	-0.135139	-2.38764	-0.375562	-0.742873	-0.278874	-0.127087	0.227062
ASHGV4000181511	AGATACAGAGCTACAGTCAAATGGGCAGCTGAAGATGATGATGATGATGATCTTGACACC	-0.502667	1.02399	1.05081	0.905597	-1.16837	1.04043	-1.05619	1.53708	-0.343856	1.14118	1.7847	1.71335	1.07197	3.20208	3.08241	2.75518	0.626109	3.1185	-0.0214498	3.54236	1.01555	2.89637	3.2497	3.70345
ASHG19AP1A10385381311	AGGGAGCGCAGGCACACTGGGAATGGCACTTGACCCCTGACAAGATCTACCACGTCACAG	1.9169	-0.223744	0.16517	-0.0521728	2.84253	-1.04382	1.76928	-3.05158	2.67528	-0.130607	1.5906	0.198995	1.1052	-1.2931	-0.233473	-1.10966	1.32006	-1.2365	0.123005	-2.54699	0.884266	-0.856638	0.164843	-0.151325
ASHG19AP1A10450113511	ATTCTTGTTTCAGGTATATGTTGTCGGTGGCTATGATGGGCAAAACAGACTTAGCAGCGT	4.22728	1.20678	1.75186	2.44472	4.02221	3.11459	4.79138	2.43277	4.29895	3.31055	2.65599	3.36314	2.73846	0.966703	1.00717	1.53043	2.85079	2.55827	2.96528	1.58327	2.92192	1.45297	1.39791	2.23659
ASHG19AP1A10408266211	TTCCGACTAGTGGAGTTTTTAGCCTTTTAACATTCAAGGATTAGAGCTCCCTCTTTGCCC	-2.50549	1.79085	1.48131	1.19724	-0.439667	1.57897	-0.0612504	1.49048	-1.47875	1.88243	2.11771	1.65048	-3.08747	0.955312	1.44244	0.777546	-0.778272	1.59241	-1.30049	1.70116	-1.18764	1.49861	1.74632	1.55534
ASHGV4001342011	GATTTTCCCCCCTCCCTGCCACGGGAACTGTGACCTAATTCTCATTCCTAATCACAGAAT	-3.31207	1.82333	1.54466	2.08601	-1.36995	1.50894	-2.5785	1.07509	-1.75413	1.66764	2.19317	1.74077	-2.40584	1.86275	2.03834	2.12698	-2.21686	2.23422	-2.07915	1.74693	-2.33812	2.0278	2.14931	1.89507
ASHGV4000437611	TGAAAATTGGGACCTGGGAGAAATAGACGAGTGCTCTAAACCAGTATCATGGCTCCAGTT	-0.834462	0.0945712	0.686367	0.328033	0.0795485	0.985916	-0.854791	-1.36047	0.864906	0.839279	0.882203	0.129955	-0.314956	0.419732	1.04762	1.03549	0.53226	1.49694	-0.881148	0.622813	0.186697	0.668027	0.997107	0.745365
ASHGV4002226911	GACGTGGTAGCTATGTTGTTGTCACCTTTCTCCTCTTTCAAAGCATTTTTTGTTTGTTTG	-3.40101	-0.704413	0.401996	0.212407	-2.99208	0.492297	-3.66916	-0.287123	-3.27358	0.848129	1.17611	-0.0518556	-3.32667	-1.01492	0.297908	-0.457739	-2.6723	0.430162	-3.50721	-0.525075	-3.01259	-0.179493	0.278035	0.278144
ASHG19AP1A10277785711	GGTGCCCTCAATGAGCACATGACCAGCTTAGCTTCTGTCCTAAAGATAACTAGGAGTGGG	1.10733	1.93241	2.19378	1.89965	0.328968	2.44673	0.797709	2.61857	1.61992	2.81659	3.0842	2.47815	1.19409	1.63673	1.70796	2.03724	0.378317	2.77584	0.362319	2.76529	1.31453	2.29995	2.14857	2.30506
ASHGV4005750811	TTCTACATAGTTGCTGTTGCTGATGCAAAGAAGTCTCGCGAATTCAATCCAAATAATTCC	0.367042	1.20639	1.7093	1.54611	0.0435922	2.22295	-0.808863	2.02902	0.00472703	2.54754	2.73969	2.50574	0.414999	2.44925	1.8917	3.0902	0.616758	3.27828	-1.02641	2.97111	-1.13551	2.75817	2.83245	2.99761
ASHG19AP1A10159722911	AGGATGGCAGCTGTCTCTCTCCCTTGGGATCTAGCTTTTGCAAATATTGAAGGGAAGAGA	-0.499671	0.293965	0.209299	0.226914	-2.06601	0.951921	-1.46366	1.03463	-0.899369	1.385	1.21756	0.825595	0.29494	1.84128	1.9062	1.87516	-1.0595	2.34297	-0.606412	1.8918	0.0827402	1.81041	1.83274	2.35131
ASHG19AP1A10058603911	GAAGGATCCTAAAGTGCTGTGGGAGTGATCACATTTTTCACAACAGTAAGGTAAGAATTT	0.646214	1.42931	2.78618	1.68866	0.619776	2.51326	-0.0323625	1.7066	0.466268	2.49669	3.3602	3.2391	-1.64791	0.266336	1.51777	0.0603387	-2.74034	1.48834	-3.75948	0.60628	-2.64642	0.544565	1.71649	2.06363
ASHG19AP1A10946272611	CTGCGGGTGCAGTCTCAGGGTTATTTAGGAGGATTCGATGGCAATTTTTTGTGGAACAGA	-1.1146	-0.710386	-0.576452	-1.32766	-1.52017	0.406389	-0.676929	-1.75504	-1.01074	0.18215	0.430265	0.664435	-1.32031	0.129035	0.0982545	-0.199203	-0.167728	0.135608	-1.25583	-0.909176	-2.41911	-0.164306	1.11294	1.04399
ASHG19AP1A11005248811	GGCAAAGTAAGTCATAGAGTGTGACTCCAGCTGTGTGGGCTGCACAGGGGAAGGCCCAGG	3.72868	1.24358	1.80286	1.65226	3.16926	2.44955	3.88696	1.54017	3.88519	1.74545	3.4774	1.63205	4.47948	1.66788	2.15026	2.20457	3.84331	3.16434	4.30866	2.44318	4.07411	1.94995	3.14351	2.11353
ASHG19AP1A10117847111	AGCTCTTCTCCTTCTTCCCCATCAAGAGCAAAAGTTACTCAGGGCTCAACGGCAACCCCT	-1.35714	0.389282	0.288139	1.27685	-0.590581	0.47743	-2.16362	-0.232773	-0.393144	1.41319	0.520162	0.678794	-1.61479	0.161219	0.668221	0.46504	-0.978166	0.487128	-1.46345	0.548125	-0.639358	1.06653	0.450708	0.818467
ASHG19AP1A10844794511	AGCTGGCCGGGGCTCTGAAGGCTGCTCCTCCACTCCCCGCAGTGAAGCTGAACCTGCCCT	-0.087124	1.87688	1.61577	2.74809	-1.44199	2.2861	-0.979993	1.15331	-0.227967	2.54395	2.00625	2.25541	-0.297	0.913291	1.33912	1.92039	-1.04668	2.21431	-1.2514	1.2636	-1.24471	1.79709	1.67207	2.24094
ASHG19AP1A10892776611	CCGTGGAAGCACGCTCACAAAGGTTCCCAGTGCCCCCGACAAGCCCCTGCTGGTGTCTCC	-0.625043	-0.0269942	-1.72033	-0.263728	-0.89508	-0.117722	-0.0635842	0.349223	0.809263	0.396266	0.393558	-0.318003	-0.767686	-0.334977	-0.294873	-0.129104	-2.66307	-0.20872	-0.718946	0.353338	-0.541041	0.0362856	-0.464428	-0.275055
ASHGV4005781611	CAGCCAAGATACAAACATTGGACGTATTTGTACAGCAGCTAAAGGTACTATAATAATACA	0.429462	1.14528	0.577636	1.08419	0.628052	0.129001	-0.720462	0.2946	-0.584695	1.06093	0.096882	1.69189	1.34146	1.66098	1.658	1.88656	0.391289	1.42544	-1.34932	1.77409	-1.112	1.71217	0.234731	2.33566
ASHG19AP1A10785877211	TGCCCAAAGCGTGGAGACCAGCACTGCTCTCTCCCCAGTGACAGTACAGCTGTGCCGTGT	1.75722	2.08506	2.60003	2.51441	1.71956	2.74511	1.41956	2.4147	1.92869	2.8444	3.00869	2.71982	2.49582	3.47741	3.72777	3.52655	2.369	4.10961	2.20366	3.67528	2.59504	3.58531	3.82289	3.87018
ASHG19AP1A10557898011	GCTGGTAGAAGAGGCCATTAGTGAGGAGCTTCCCTATAGTGTATCTGGACCAGATCCGCC	-0.786298	-0.170894	1.06726	0.673156	-1.16978	0.792737	-0.732368	0.125092	0.0409632	1.02943	1.27072	1.24403	-0.654105	0.557863	1.77648	1.12161	-0.685562	1.4099	-0.785682	1.24492	-0.35417	1.0839	1.28226	1.53519
ASHG19AP1A10557898111	TGCTGGTAGAAGAGGCCATTAGTGAGGAGCTTCCCTATAGTGTATCTGGACCAGATCCGC	-0.310322	-0.106471	0.802753	0.314446	-1.00341	0.839195	-0.564655	0.399045	-0.101024	0.800211	1.28599	0.554363	-0.153174	0.678673	1.84997	1.10981	-0.787057	1.38073	-1.02892	1.16782	-0.791004	1.17708	1.27088	1.46506
ASHG19AP1A10646434311	CATCCCTGGAATATGTGTGGCCAGAGTTTACCATGGTCGTTCCAGTGAGGCCTCTGCAGC	-1.37736	-1.81802	-2.68796	1.06892	-2.50408	0.73648	-0.53055	0.597172	-1.0473	0.641325	-0.754438	0.976291	-1.84162	-1.49215	-1.81499	-0.0963851	-2.61176	-0.171362	-2.69897	-0.414024	-2.64914	-0.109163	-0.745996	0.110934
ASHGV4000000211	ATTTCTGTAAATGGTGCAGTCAGCCTCAGTTTCCAAAGCCGGAAAAGGATCCTCTAGTAG	-1.28839	0.236535	-0.792719	0.41215	0.0708087	0.091612	0.492116	0.859854	0.892391	1.04386	0.389573	-0.625781	0.6112	0.912963	0.102304	1.6958	0.91203	1.90626	0.901971	2.30245	1.41534	1.89761	0.946065	1.35324
ASHGV4005015111	TTGCTAAGAGAGACCCGGCCTGCCACACTCCTAAGAGACACAGAAGACCAGCCTACCCTT	-2.6812	0.82149	-0.822147	-0.438552	-0.540449	-0.723714	-1.06426	-1.54841	-0.0530127	-0.204615	-1.25201	0.318847	-1.60697	-0.167835	-0.733349	-0.323966	-2.19684	-0.442211	-2.15109	-0.294008	-1.91884	-0.990931	-0.976536	0.252625
ASHG19AP1A10357538111	CGGTGGGGAAGACAAGGAGGGCTGAGGGTAAAAAGCTGGGATTGGTAGGCTGGGTCCAGA	1.49996	0.949399	-0.247298	0.800771	1.46583	0.819244	0.763673	-0.391582	2.10465	0.886954	1.91737	1.65846	2.01313	1.46685	0.637243	1.81701	2.05234	1.63944	0.960513	0.965657	2.26847	1.33437	1.89713	2.20567
ASHG19AP1A10378902911	CCTCCCGCCGTTCCCTCCATCCTAGGACTTTCTTGTCTGCATCATCCCTGGTGCTGTGGG	-3.3716	0.837928	1.22736	1.90225	-2.32597	1.82217	-3.08202	0.815915	-1.77389	1.45293	1.79362	1.65856	-1.62294	1.49083	1.75086	1.8298	-1.82726	2.29716	-1.71911	1.42092	-2.79355	1.89416	1.68426	1.54877
ASHG19AP1A10155394311	GTTGCTAATTTTGACAGATGTCCTTCGGCCTTCTCCGTGTGTTCTCCATTGTGATCCCCT	1.9546	2.57857	1.77249	2.62573	1.72717	2.90112	0.504015	2.58679	1.56507	3.14104	2.42834	2.37738	3.94158	3.94741	3.55109	4.33368	3.87832	4.70646	2.83899	4.83338	3.65986	4.79325	3.99773	3.8715
ASHG19AP1A10004316411	CTCATGGAGCCATTGTGAGGATTAAGTAAGAAAACGTACGTAGAGGGCCAGGCGCACGCC	2.17796	0.0791527	0.878034	-0.547116	2.06155	0.510036	0.818598	-1.0918	2.3107	1.06831	1.4798	1.27299	1.05463	-0.928984	0.236555	-0.677497	1.07182	-0.239178	-0.34076	-1.53406	0.276961	-1.24848	-0.113278	0.216364
ASHG19AP1A10062394211	ACATCCTGAAATAAATGATGGAGCCCAGGAAGGTCTCTTGTGGAAGTTGACTTAACTCTA	-2.0126	1.67858	0.962007	0.85208	-1.32925	1.54237	-1.37843	1.43142	-1.25114	1.64728	2.15733	2.64455	-3.10479	1.1935	0.984931	0.66048	-2.8422	1.17721	-3.45871	1.49003	-2.74202	0.317623	1.29272	2.06621
ASHG19AP1A10999917311	GCCCCGCTCAATCAGCGAGTCTCTTCTTCCCTAGGAGCGCCCCTGGCCACTGAACTGCGC	-1.46916	0.809616	-2.48817	-2.81819	-1.188	-0.721801	2.08022	0.969068	0.471995	0.180601	-1.02221	-1.7224	-1.30332	0.425973	-0.769611	-0.0167584	-0.66472	1.33581	2.44821	2.21043	2.38262	1.10559	-0.269899	-0.523379
ASHGV4000122811	CCTGGTTCGGCCCAAGAGGTGGGATGAAGAGTTTCACTAGATCGTCTCCCTTTTGGCTGA	5.22795	6.89289	7.4597	7.11415	5.67085	7.31382	5.11852	7.30352	6.21209	7.4908	7.97096	7.4979	5.41084	7.37188	8.08761	7.54511	5.78333	7.85395	5.2622	7.97312	6.05741	7.49437	8.03145	8.20934
ASHG19AP1A10843756611	GCCCTTGTCCACGGGCTCTCCTTGCATCAGCAGGTTCCCAGTGCCCCCGACAAGCCCCTG	0.411153	0.0430339	-0.268368	-0.275673	0.888583	-0.997133	1.30374	-0.933239	1.78971	0.333866	0.846404	-0.565949	0.875827	0.453423	0.53997	0.637862	0.954769	0.429379	1.36091	0.832832	1.07178	0.473467	0.681268	0.90006
ASHG19AP1A10100459111	GCAGAATAACGATGTAACCTCGGGTATGGTGAAAGACCCACCGGACGTCTTGGACAGGCA	3.34557	0.916061	0.655798	1.54097	3.37071	2.09868	3.26039	1.86757	3.15532	2.43225	1.51649	2.11416	2.68097	1.05293	0.799016	0.973245	2.9481	2.09876	2.11056	1.46984	1.91071	0.929139	1.28148	1.51211
ASHG19AP1A10460456211	CCAGCGTTTCCCAGAAGAAATTCAACAGCAGATTGTTCGAGAGACTTTCCATCTAGTCCT	1.33468	7.51548	7.45887	7.65174	1.84601	7.80277	1.38112	7.60747	1.71508	8.01738	8.40904	8.20832	2.13372	7.55655	7.90746	7.75024	2.10389	8.0783	1.93618	8.32098	2.43515	7.83697	8.30409	8.55605
ASHG19AP1A10323638011	GCACCTTCGTAAGAACCAAAACTCAGGTACGACACTGGCATTTGCAGGAACATATTTACT	-0.365334	-0.800302	-0.118596	-0.636256	0.637283	0.783304	-2.84478	-0.554453	-0.895745	0.670377	0.201357	0.664851	0.0790891	1.72155	2.54068	1.45659	0.646435	1.16388	-3.59143	0.991657	-2.20867	1.06119	1.78354	2.46212
ASHGV4003393311	GAAAAGGGGGCGTCTCCTCCCGGGTGCAGGCTGAGGGGCCCGGACCACCCCCACTGCGGA	4.10755	7.90357	7.75412	8.00715	4.7834	7.73493	4.17713	7.87352	4.87739	8.25208	8.38001	8.28764	4.97278	8.41107	8.64877	8.43239	5.22681	8.59859	4.8575	8.92131	5.53078	8.46808	8.72019	9.1892
ASHG19AP1A10599947411	CTGTTCCAACCTCTGCCAGTTCCAAAGTTGCTTCCACATTTTCAGGTTCACCAGGCTGGT	-0.709283	3.84879	4.25016	4.20898	0.239707	3.971	-1.38274	3.5329	0.436997	4.27777	4.698	4.24226	-0.69797	3.37375	3.61609	2.98904	-0.758989	3.27237	-2.74837	3.24267	-1.8389	3.28841	3.4672	3.60658
ASHG19AP1A10595870411	GCCTGTTCTGCGGGGCGTCTGGGCATGGCTTTCCCAACCTAGTAACTGCAACTTTTAGCA	-0.756408	0.00110138	0.344383	0.0017368	0.508886	-0.304396	-0.439166	-0.981779	0.76702	0.42266	0.407234	1.09505	-1.13499	0.204337	0.314878	-0.0288457	-0.995192	0.385704	-0.769526	0.116047	-0.551592	-0.0304442	0.296053	0.893113
ASHG19AP1A10340390811	AAGAGATTGATTGGTAGAAATGACTGCTGAGTACGCCTGCACAAGGAAACAGTTTAACAA	2.65109	0.736825	2.13139	1.85908	3.4362	2.26116	3.06101	1.07929	3.79211	2.34976	2.70406	2.111	1.66905	0.0990135	0.817979	0.552254	2.06005	1.75532	1.70038	0.428356	1.82202	0.664343	1.00413	1.10716
ASHGV4005727011	CCTTTCATAGCCCCAACCATCTCGAGGACAACACATCAGCAGCAGCAGCCACGTAGATGT	1.38633	2.12057	3.81203	1.60173	1.80121	1.13182	1.76614	0.358607	2.37282	1.75156	2.20294	2.01523	0.943885	0.321956	1.70471	0.0168404	0.498742	0.224695	0.437127	-0.0624454	0.771231	0.443284	0.888669	1.2378
ASHG19AP1A11075793511	CTCCTCCTGTCTCGTGTGGGCGCTCGTCCACAAACACTCCGTGGCTGAGAGGCAGCGGAT	0.929119	0.935088	0.469641	0.621912	2.39748	0.223134	1.35219	-1.25057	2.15801	1.03561	0.690571	1.42613	1.06194	0.696936	0.801087	0.900077	1.93142	0.769034	0.776163	0.677401	1.56293	0.923901	0.758953	1.33134
ASHG19AP1A10367025711	ACCCGCAAGGTCGTGCACGATGCCAAGGAGCTAACTGGCCACAGAGTGAAATTTCTGGCT	-0.408466	2.232	2.51021	1.40458	1.21786	0.710887	-0.88696	0.917838	0.384384	2.04882	2.34864	1.39191	-0.0287433	1.80172	2.64988	1.88141	0.727486	1.87643	-1.3887	1.85305	-1.82394	2.26461	2.22042	1.87297
ASHG19AP1A10005554511	CGCCCGGCGACCAGCTGCTGCCCTGGGCCACATATCTATCTGACGATGCGTTTGGCCGAG	-3.18692	0.861089	-1.24492	0.218148	-0.937327	-1.19797	1.51706	-0.0705897	2.00393	-0.232834	2.40589	-1.54759	-1.98092	1.5594	-0.0566033	0.549605	-0.166942	-0.0567201	1.49116	1.87934	1.40125	0.236662	2.67952	0.0812303
ASHG19AP1A10430867611	TAGCTCTCCTCCTTCCAGATCCTCCCCGGCGTGAAGGTCATCATCGCACACACCGAGACC	0.880443	1.66175	0.929283	1.22835	1.62624	0.715316	0.657221	0.587974	1.69228	1.40801	1.62793	1.00935	1.39392	1.05132	1.38093	1.11728	1.48413	1.54711	1.2132	0.831802	1.39578	1.49356	1.68438	1.37493
ASHG19AP1A10003835311	CCATAGACTTCCTATCCTCGCTCCCTTCACCCACCCACGCGCTCCCAAGATGCAATAAGC	7.47782	7.37488	7.31801	7.73609	7.86684	7.63722	7.69787	7.58221	7.86397	7.90204	8.17041	8.07858	7.87799	7.70791	8.07535	7.77388	7.92946	8.02742	7.82528	8.1248	8.19286	7.76527	8.28631	8.53173
ASHGV4005718211	GCCCTTAATACAATTCATTCCACCCATTAAGTCTTCAATAAATGTTCAGCATATCCAGTT	-0.22765	-0.400093	1.91902	1.10685	-3.09233	1.60899	-2.39784	-1.27244	-0.963824	0.844146	0.912071	0.3208	1.38064	0.737952	2.90304	1.88235	-1.31729	2.36083	-2.1069	1.34352	-1.04255	1.1809	1.68697	1.49041
ASHG19AP1A10791649811	CACCTCCCTGGTGGTGCTCATCTGCTCCATCCCGCTCGTGGTGCGAGTATTCGTCAACCA	-0.793365	0.0462167	-0.70078	0.417288	-2.26249	0.482139	-2.39078	-0.749428	-0.0821707	0.642751	0.605524	-0.103517	-1.43745	-0.266224	-0.546731	-0.502877	-2.6201	0.198414	-2.12871	-0.077753	-1.61873	-0.107739	-0.44396	-0.169447
ASHGV4005114411	TTCCTCATCTCCCCACATCCCACAGTTTCTTATACCCACTGAATTAAACTGAAAAATGAA	0.438013	1.85098	0.930072	1.59476	0.456372	1.86688	-0.334657	1.39385	0.891098	2.02483	2.32569	2.22805	0.594223	1.81037	2.1257	1.80378	-0.0386987	2.47686	0.245467	2.04929	0.437217	2.47299	2.55245	2.21617
ASHG19AP1A10223068711	GGCCTCCCCAGAAGCAGAAGCCTGTATACTCGGCAGAAGTGTACTTCAATAGGATGTTGG	-3.20354	1.11141	1.31048	0.967238	-1.67007	1.14494	-3.26128	0.951634	-0.865315	2.20538	1.7228	1.74586	-3.0592	1.4687	1.8534	1.46859	-1.73337	1.85655	-2.3934	1.83546	-2.68213	2.48366	1.92967	2.26805
ASHG19AP1A10745134011	GGGGGTCTGCCACCTTCACCCTCCCCGCCCGAAGTTGCATGCTGAGAATTTGAAAAATGA	-0.607702	1.45906	1.39619	1.67383	-0.748373	1.1089	-1.05799	0.881014	-1.16341	1.96428	1.92419	1.58756	-1.49046	1.38338	1.65905	1.70697	-1.90605	1.57036	-1.57801	1.24577	-1.15084	1.64107	1.71173	1.55279
ASHGV4004811611	GACTGTGACTTTCAAAGACATTTATTTGCCATTTCCTGATTTGGGGGAAAATTAATTCCT	-3.38438	-0.823434	-0.213913	-0.0474651	-3.197	1.03189	-3.59029	0.714836	-2.98834	0.169747	0.410267	-0.180995	-2.93764	1.92464	1.63361	2.54047	-2.81251	3.25756	-3.47525	3.17758	-2.46955	2.20857	1.76248	1.89883
ASHGV4001327411	TGGCCTGCAGTGCCAAGCTGTTTCCCTGCCAGCCTCCCAGTCTGGCCCTGACTCTCCAAT	-1.34283	0.136459	-0.860302	0.824072	-0.949799	0.0999886	-0.771297	-1.87713	-1.23762	-0.452381	-0.0190943	0.327232	-0.520984	0.263016	0.322385	0.177506	-1.34713	0.78316	-1.43901	0.254928	-1.00315	0.455969	0.334707	0.412077
ASHG19AP1A10567946811	AAAATGTCGAATTTCTCTGCCAGCAGTGTCCTGTGCCATGTTCCTTCTAGGTTCTGGCAG	-2.37664	0.215229	-1.51844	0.326418	-0.360312	0.543561	-3.34737	-1.17482	-0.606423	0.431317	-0.71336	0.531752	-2.06515	-0.175809	-0.660008	-0.0028627	-1.64381	0.325294	-3.23494	-0.118333	-2.73729	0.0456625	-0.361043	0.385679
ASHG19AP1A10684076811	TGCTCTAAAGAGGACGTAGACAAGTTTGGCAACGAGATCACCCAGCTGGCCCGGCCCCTG	0.882595	-0.756849	0.173983	-0.947109	1.40368	0.187286	1.72662	-1.05074	1.78775	0.278699	0.0777574	-0.827141	1.14244	-0.473766	0.791795	-0.957454	0.849534	0.473003	1.33166	-0.330669	1.27194	-0.32846	0.895837	-0.268262
ASHGV4000377311	CAAAGAACTGCGGTCTTGCGAGTGGCTGGTTCCCTGCAGAAGAGCACAGAAGTGATGAAG	2.69998	1.5778	0.843368	1.79795	2.50953	1.90526	2.42409	1.81654	3.19068	2.38438	1.53875	1.86326	3.11854	2.21755	1.98547	2.64165	3.55464	2.84587	2.70046	2.66786	3.04572	2.81151	2.01055	2.64487
ASHG19AP1A10439265711	TAGGAAGTGTTCATGATTCGTCTTCTGGATGTCTAAAAGCCTCAACTAATCAGGGTGCCA	1.54983	0.711015	1.18983	0.926623	2.44607	0.331785	-0.0335382	-1.17975	1.63704	1.02442	1.70809	1.02704	1.56493	0.0885215	0.964885	1.23969	2.14859	1.4283	-0.131045	0.726381	0.677844	0.690145	1.13206	1.19804
ASHG19AP1A10980280711	ACGGACCCCGTGAGGGGCAGTGCCCAAAGGAAATGCCACTAAAGAATTCATCGAGAGTTT	-2.13883	0.328489	-0.890171	1.07236	-2.63901	1.11445	-1.77008	-0.189362	-0.065952	1.60475	0.274717	0.171509	-3.10468	0.370607	0.34388	1.07492	-1.19244	1.79835	-3.13635	0.829819	-2.35974	1.62265	0.933546	0.828867
ASHG19AP1A10561309211	CCTTGAACATATCAGTTTATGCATTCTCATGTTGAGCACTGCAGCCTGTGGTGTTGAGGC	-0.420703	-1.42217	-1.03228	-0.725655	0.364854	-0.131644	-0.684843	-1.31963	0.0845144	-0.367797	0.0562655	0.778054	-0.85186	-0.618846	-0.237852	-1.24539	-0.465698	-0.783179	-1.05828	-0.527455	-0.599942	-1.00349	-0.776732	-0.0684546
ASHG19AP1A10824645711	CATGGACCAATACCGCGTGCTGGAGCCTGTGCCCCTGCCCCGGACCAAGGTCCCCTTCCC	1.24515	2.21657	1.09178	2.20788	1.43172	1.0464	1.35477	1.21486	2.34599	2.2133	2.15557	2.20237	0.871307	1.10854	0.951614	1.36687	0.844547	1.50728	0.670709	1.35666	1.45584	1.70702	1.66751	1.90729
ASHG19AP1A10467780711	TACAACTTTTAGGTATCCACTTGTCGACTAAGAAAGGATCAACAAGCAGAAGATGATGAG	2.00212	1.55721	1.01188	1.52403	0.34576	1.21724	0.169549	1.10815	1.75486	1.93643	1.19601	1.58031	2.06132	0.766017	0.520378	1.73758	0.648406	2.23667	0.276873	1.99648	1.07913	1.92722	0.809306	1.44561
ASHGV4000184511	AAATGGCCCAGTCCAGGAAGCATGCTCATGGCAATACCCGGAGTCTCCACTGCAAGACCA	0.763897	-0.26082	-0.229279	-0.243755	1.543	-1.23743	0.745265	-2.53333	0.87462	-0.546935	0.10864	-0.42997	0.850707	-0.0521776	0.237154	-0.419256	1.5663	0.347053	1.54986	-0.312896	1.47785	0.0854617	0.259047	-0.0195097
ASHGV4000080111	AGACGGCAAAGCCAGCTGCCCCGGCACCTCTGCACAGTCCTTTTCTGAATCTGCCCCTCA	-2.8216	0.551732	-2.15026	0.538476	-2.3326	0.430784	-2.07854	-0.647613	-0.885565	0.414153	1.056	-0.41187	-2.42881	-0.427867	-0.805031	-0.259242	-2.61611	-0.348427	-3.25863	-0.464898	-2.58949	0.128659	-0.0849075	-0.114142
ASHGV4002053911	TTGTAAAGTGAGTTCTGCTCTCCCACAGACTTGCACCATGAACTTGGAAATCTCTGACTC	-2.18821	0.56218	-0.183435	0.967736	-0.706852	1.37477	-1.76691	0.740553	0.0127785	1.49838	1.36124	1.59341	-0.962719	2.1192	2.66962	2.17272	0.0867035	3.33599	-0.372796	1.7807	0.146424	2.58437	2.90805	1.83596
ASHG19AP1A10173919011	TCAAGGATTAGAATATTTACATCAACATTGGATCCTACATAGGGTGGTATCGGGCCCCCG	-0.593784	-1.27973	-0.327341	0.876088	-0.933179	1.53478	-0.410353	1.16802	-1.47366	1.99064	1.09122	0.802484	-0.308435	0.599617	0.238964	1.98472	-0.672954	2.55015	0.0221593	2.11355	-0.553893	2.03521	0.896744	1.42834
ASHG19AP1A10002902511	CCAGGCTCTTTACCTCTCCTCTCTCCTCACCCCATGCGATCAAACAGTTGGGACTCATAG	-0.636366	1.58562	1.58865	1.57292	-0.894473	1.28734	-1.03165	1.27855	-0.231673	1.81763	1.59553	1.41675	-0.753506	1.038	1.71792	1.27174	-0.488735	1.74466	-1.4278	1.20746	-1.04736	1.62097	1.41563	1.06405
ASHG19AP1A10692954711	ACTGTCTCAAGTGATACGATCCTTGAGGAATTGCCATACTGTCTTCCACAATGGTTGAAC	-0.986526	1.33247	0.438357	1.8866	-0.575424	0.774526	-0.821971	0.221922	-1.30803	1.09347	1.40623	0.855599	-0.0404354	2.19163	0.69901	2.2474	-0.464603	1.22047	-0.50207	1.63662	-0.561006	1.12014	0.583283	1.26903
ASHGV4000355411	AACCAATAACAGTGTCTTCTAGGAAGCCCAGACACATGGAGAAGTTCTGAGTGTTTTGGC	2.21151	3.05059	3.28615	3.67014	2.82269	3.24504	1.63613	2.36687	3.01022	3.83762	3.34186	3.439	2.21279	2.70616	3.42351	3.3202	2.19375	3.26677	1.29525	2.98118	1.84496	3.34278	2.83103	3.24908
ASHG19AP1A10060615011	CATCCTGCCACCCCCAGAATGCATCCTGCCTCATCAGAACCCCATGCATCCCAGCTCAAG	0.35997	1.69518	1.57647	2.00448	1.22495	1.36808	1.07656	1.50017	1.53231	1.59225	1.19679	1.36435	0.81273	1.36021	1.22827	1.5252	0.921385	1.51888	0.835016	1.24543	0.97545	1.59209	1.13779	1.50032
ASHG19AP1A10041079211	ACAAGTTCACCCAACATAACTTTCAAGAGGTGAGTTGCACTTGGTGTTCCAATGCACCCA	4.00869	1.89243	2.72985	1.9004	4.02794	2.03246	1.43142	1.74301	2.47765	2.65912	4.21097	2.87505	3.04689	0.191078	1.86058	0.57891	2.77883	1.36822	0.325082	1.03529	0.3009	0.781553	2.79465	1.82835
ASHGV4000395411	AATAAAGACGGAACCACGTATGTCCTCCTCCCCTCACCCTCAGAGGGAGGCGTTATGGAC	-2.08881	-0.228321	-1.02044	0.181408	-1.3241	0.261612	-1.43292	-0.914901	-1.03914	0.509793	0.230813	-0.235276	-1.60679	0.393199	0.551841	0.747057	-1.02745	0.754364	-1.12864	0.196837	-0.968272	0.781422	0.536347	0.682376
ASHG19AP1A10218479211	CACCTATGACAAATGACATGGCCAAACACACCATAATGTCTGAAGAAACCTCTGTAGAGG	1.46905	1.45059	1.0935	1.55229	1.53825	2.19054	0.907512	2.10744	2.38558	2.63805	2.33389	1.93035	0.551314	0.753521	0.922308	1.23039	1.27829	2.22604	0.62232	2.01301	0.638721	1.68608	1.6238	1.71199
ASHG19AP1A10478169611	AGAGTGTGATCTAGATGGGTGAGAAGCCATTTAAATGTGATCAGTGCAGTTATGTGGCCT	2.75622	2.51369	3.1579	3.09792	2.66365	4.16349	2.25027	3.22792	2.46341	4.05791	4.18278	4.30384	0.0286102	0.780976	1.24868	0.473136	-0.0409158	1.4837	-0.840569	0.694333	-0.983328	0.794754	1.50886	2.10669
ASHGV4000104911	GGATCCTGCCGTTTGCATCCAAGAGAGGGGAGGACAGGGGCAAAAGGATGCAGGGAGGCT	2.42521	1.49701	0.371479	1.13881	0.428508	0.754612	2.06121	1.54068	2.36472	1.47227	0.438796	1.36496	2.37749	1.79098	1.08728	0.946736	0.495933	0.661441	1.59987	1.76572	1.58441	1.0512	1.04166	2.11328
ASHG19AP1A10134057511	TCCAGGATGGGAAGGTGGAGTGGGTGAGCATCTTGTGCAGGGACATGAGATGGGTTCCCA	2.14184	2.03213	1.6874	1.78777	2.68919	2.17165	2.38212	1.83422	2.72845	2.614	2.79689	2.58102	1.29804	1.01574	1.46884	0.588656	1.07656	1.37809	0.8706	1.01959	1.00443	0.639017	1.7342	2.2096
ASHG19AP1A10843193211	GGGCTGTGGATGGCCTGGCCTCATTTGCATGTCCCTCTCCTCCCGGCCCTGCAGGTGCCA	0.216552	0.991454	0.975421	1.01567	1.02353	0.92768	0.302198	0.322077	0.953672	1.0117	1.36058	0.247567	1.10466	1.13348	1.58591	1.29385	1.1634	1.61812	0.660176	0.888976	1.15416	1.51254	1.5119	1.01601
ASHG19AP1A10479620511	TCTGTCTTTTAACTGAAGCAGAGAAGATTGCACAAGTGGCAAAAATTCGGTTTCAGCAGA	2.23004	1.76608	1.2581	2.58638	1.83153	2.95429	2.16048	1.92259	2.46149	2.50702	2.11111	2.53163	1.77736	1.88532	1.69163	1.57195	1.40187	2.37478	1.55353	1.39992	1.97329	1.23795	2.44569	2.57301
ASHG19AP1A10470074011	CCATCCCGGGGAGCATCATGGCACACAACAACCAGAGCCAAGTAGAGACAGGGTTTCACC	0.796587	0.74298	0.760246	-0.567015	-0.351129	-0.446767	0.64514	-2.1984	0.674712	-1.09489	-1.28479	-0.631165	0.278808	0.156154	1.2048	-1.19526	-1.58377	-0.590437	-1.08768	-0.692501	-1.40005	-1.78933	-2.58074	-0.131316
ASHG19AP1A10760885211	TGAGGGTCACCAGCCCAGACGTCCTCCTGGTCCTCCTGATGCCCCCGACCTCCACGGAGG	0.664631	0.611947	0.18434	0.96965	1.05978	0.116556	0.611641	-0.4756	1.36753	0.56028	1.28406	0.889107	1.26722	0.437553	0.684796	0.742343	1.17451	0.714195	1.39498	0.363283	1.50733	0.646408	0.942049	0.71736
ASHGV4003848911	GTTAACCGAGTAATCAGTTTTATCTGTGTTCCTTTGAGACAGAGAGAGAGAGTGAGAAAG	5.58587	3.97496	1.39393	3.84738	4.94893	1.86077	5.60841	1.90236	4.81844	0.766208	2.63855	2.79353	7.21168	8.43487	5.09198	8.55968	7.3096	5.15326	8.47542	5.64529	8.13437	2.78874	5.1886	5.21882
ASHG19AP1A10793225511	ATCCCCGCTTCCCCCTCCCGCAGATGCAGATGCGCTTCGATGGACGCCTGGGCTTCCCCG	0.386268	2.36736	3.06299	2.73078	0.31522	2.39307	0.00464556	1.45614	1.01681	2.65977	3.53447	2.45371	1.54316	2.7509	3.47422	2.89742	1.1163	3.63177	0.79209	2.70646	1.29603	3.28721	3.31389	2.88712
ASHG19AP1A10690501411	ATCCACTCTTCCTTATCTTGGTAAACAAGCCCAGTTCTGAGTCACATCCCTGCTCTGCCT	-0.182541	1.38509	0.4584	1.25992	-0.0359466	1.48062	0.0887335	-0.014927	0.918168	1.34946	1.86	1.10381	-0.286562	0.588478	0.308315	0.794197	-0.784211	1.26471	-0.814065	0.465422	-0.247609	0.668157	1.01759	0.880424
ASHG19AP1A10698586711	GCTCCGAGAAACCTAAAAGGCAGAATCAAATTGGATATCCCCAACCTTATGGCCAGTGGG	3.40699	2.42298	2.63726	2.74873	3.78586	2.88551	2.50728	1.99495	3.5102	3.24124	4.07444	3.97079	2.11744	0.951288	1.67415	1.14301	2.62743	1.96605	0.999293	0.967059	1.01025	0.987801	2.04046	2.50637
ASHGV4005582211	TGGGAAAAGTTCAATCTCTATTTTGGTCCACAAGGATCAAGTGCTTATGAACCAGACCAA	-0.654185	0.370284	0.0781993	0.89774	-0.723716	2.08671	-1.1812	1.5714	-0.2499	1.6529	1.09564	2.35448	-0.770848	-0.173335	0.172968	-0.128609	-0.72861	0.730463	-1.37539	0.684596	-1.01779	0.235255	-0.0507796	1.23319
ASHG19AP1A10760476911	GGGACTCACACCTTCCCCCGACAAAGAGGCGGCCCCACTGTCGACCAAGTGCCCAAGGCA	0.540549	0.249645	-0.730529	0.197293	-0.0886639	-0.851296	0.312363	-0.632181	0.625209	0.364716	0.426687	0.13774	0.890313	0.283037	0.675516	0.475468	0.928908	-0.11365	0.729875	0.508668	0.806474	0.42132	0.578188	0.288497
ASHG19AP1A10739680911	GCCAGCAGTTTCCCAGACCGGTGCTCCTGTTTCCTAAGATGTCTGCCAGGCATCAAAGAA	-0.243579	1.47274	1.00098	0.627322	0.225245	1.64526	-0.437343	1.84565	0.863364	1.97729	2.04553	1.51839	0.167822	1.61429	2.02158	1.50315	-0.122392	1.71439	-0.942651	2.16429	0.0022347	1.89323	1.98071	2.06003
ASHG19AP1A10003690011	AGTTAACTTTGTGACACTTACCACCTTAGAATAACTATATAATAAACAGGAAAAACTGCC	-0.214677	0.626133	1.71001	1.31313	-0.996687	0.526916	0.781761	2.7131	1.21844	2.49167	1.49532	1.78292	0.392551	1.85129	2.86165	1.62335	-1.45868	1.09226	0.448312	2.74894	1.17	1.8011	1.59971	2.08243
ASHG19AP1A10371866511	AGACACTGGACTATTAGCTTTTCTTGGACAGTGACTTACTTTGATTCTTTTGAACCAGGA	-2.67867	-0.131695	-1.44148	0.903128	-2.52745	0.523279	-1.55747	-0.242309	-1.20993	0.860349	0.391178	-0.16854	-1.01673	1.48385	1.10198	2.71263	0.051463	2.01965	-0.625841	2.51994	-0.0725933	2.32595	1.25238	1.53259
ASHG19AP1A10319823011	GCCTGTGAGAAGTAAGCCAGATTTGAAGCTAATGACTGACCAAAAATAAGATACAACTTC	0.905826	-1.73237	-0.854793	-0.118515	0.776646	0.538537	-0.599861	0.0362377	-0.134602	1.06028	1.47631	1.60251	0.308128	-0.204277	0.730197	-1.05571	-0.277852	0.155869	-3.56743	-0.43846	-2.22461	-0.868232	0.457893	0.599492
ASHG19AP1A10347937711	GGTGAGACCCTCACTTCATCCGTTTTGTCTGCAGCTCGATTTCTTGGTTCCCTGACTGGG	-0.652846	0.379092	-0.461658	0.308473	-0.701954	-0.63192	-1.32377	0.398924	-1.01185	-0.504557	0.825234	0.389765	-1.52394	1.56532	0.810239	2.09509	-2.59474	1.46497	-2.39121	2.64266	-2.25792	2.10876	1.28294	2.14
ASHGV4000387111	ATGAACGAGGCCGGCTCTTCCTCACCCCGCTGCTCCCGCGACCGGGCGGGAGAGGGCCGC	-1.4574	0.692221	0.145989	0.857277	-0.445142	1.38719	-0.405552	-0.0616203	-1.05818	0.672492	1.24391	1.03235	0.379213	2.09897	2.46184	2.52886	0.813455	3.44335	0.436943	1.42344	0.606196	2.44017	3.77734	2.14925
ASHG19AP1A10199061911	GGACCAGAGTATCTACTGACAAAAGACAGCTGGAGTTAACCGAATTTCATACTGGCCTGC	0.882583	2.28167	1.54496	2.71334	0.804043	3.1504	0.776488	2.5411	0.86132	3.10427	2.80892	3.21347	0.831026	2.96099	2.33403	2.7203	1.02597	3.37762	0.0619078	3.06775	1.13576	2.87869	2.95021	3.42683
ASHG19AP1A10479508311	CAGTTCCTCCAATATGTGCATGACATCACGTTCGACCCGGACACAGCACACAAGTATCTC	0.149676	0.70082	-2.55619	-0.146803	0.727968	1.21737	0.931205	-1.13658	2.2281	0.69528	-1.20403	-0.37408	-0.114928	-0.482221	-1.40236	-0.382637	-0.445057	1.23887	-0.0476953	-0.291315	0.581379	0.156681	-1.05106	-0.640048
ASHGV4003940411	ATGAGATGAAGAATTGCCTACTGTTTATCACCCTGACCCAGTCTTTCTCCCCAAGACAAG	1.38768	-0.177822	0.145018	-0.115372	1.62391	-0.471388	1.15127	-0.276899	1.07305	0.747163	0.795711	0.209218	2.58958	1.12422	1.30874	1.03112	2.26336	1.69904	2.46825	0.66298	2.23181	1.40758	1.51325	1.14834
ASHGV4005709511	ATCGCCGCGCGCTCTCCGAACCAAAAGGCGACCTCACGAAATGCCCCTTTGAGCTCAAAG	0.583295	1.0089	-0.351366	0.408872	0.984056	0.667467	0.322125	0.0233874	0.975244	0.986766	1.04183	0.652952	1.65112	1.28064	1.51661	1.09911	1.57025	1.93871	1.27659	1.40472	1.78358	1.69967	1.56511	1.7171
ASHG19AP1A10163127011	GCACTTTGGGAGGCCAAGGAGGGCAGATCACTTCAGAGTCTGAAAAGTGTCGAAGAGACA	6.98463	8.10105	8.23573	8.5214	6.98393	8.7456	6.69207	8.83093	6.86302	8.55441	8.93841	9.04488	6.14295	7.56888	7.87396	7.15057	5.98198	8.29134	5.07538	8.33714	5.04715	7.25834	8.29361	8.56535
ASHG19AP1A10001874911	CATCTGTCAGTTACATTGCAGTATTTTTCCCTAAACTCTTTTTGTCTTTTGCATTTTATG	-0.691984	1.66589	1.48047	1.61612	-1.58636	1.41755	-1.78363	0.925442	-2.03763	2.64325	2.37154	2.7881	-0.615645	2.18619	2.64784	2.54039	-2.4384	2.83543	-1.96568	2.54887	-0.152604	2.26722	2.60835	2.75326
ASHG19AP1A10099416211	ACAACTTTGCCAGGGTCACATCTCCCAGGAAGATCTCACTTCCCCACAGAAGCTCTTGGC	-0.537321	0.688208	-0.24056	0.335492	-1.2995	0.769702	-0.426934	0.462775	-0.354463	1.09926	1.14836	1.04404	-0.279273	1.21258	1.35766	1.10057	-0.487014	1.54483	-0.190101	0.989668	0.818835	2.05254	1.61721	1.18136
ASHG19AP1A10150631711	GGGTGTGTTTTTCAAAAGCAGATCTGCATTCTGCCCCTCCTGATGTCACCACGGGCCTCG	-0.751862	-0.0652312	-1.57188	-1.0492	-0.284982	-1.05741	-1.3845	-1.47789	-0.142449	-0.124585	0.185734	-0.0666747	-0.723378	-0.779874	-0.38333	-0.705709	-0.48275	-0.416581	-1.07184	-0.781423	-1.33152	-0.790346	-0.725245	-0.501313
ASHG19AP1A10457695611	GGGCCTGCCTTCCTTCCCTGAGCTCATATATTTGTATCCCCTTTTCAGACTCCTGAGGAA	2.7609	3.87748	3.10116	3.35827	2.4279	3.85595	2.09203	3.2885	2.74223	3.66415	4.16862	3.7138	2.4735	3.00451	3.19552	2.77545	1.60089	3.66911	1.12442	3.62782	1.74749	3.13563	3.41537	3.74187
ASHG19AP1A10003611211	CTTTGGGAGTCCGAGGCGCGTGGATCACCTGAGGTCAAGTTCTAGACCAGCCTGGCCAAC	8.4887	8.66223	8.67866	9.27938	8.47616	9.30112	8.06675	9.24662	8.29584	9.13378	9.61243	9.35282	8.836	8.2773	8.59408	7.71841	7.9282	8.69442	7.85678	8.6311	7.9269	7.76258	8.89318	9.12337
ASHGV4000527711	TCAGTTCACTCTCTTTAGCTTCTGTGGAAATGGCTGAAGGATACCCTAGTTCTCCCTAGA	0.19428	-0.300445	0.0947456	-0.321002	0.312069	0.125846	0.571581	-0.0606019	0.314628	0.145558	-0.00212435	-0.43183	1.03565	0.838544	0.994677	0.574185	1.08665	1.32605	2.14412	0.486296	2.39678	1.57225	0.981474	0.616157
ASHGV4002726611	TTATAAATCTTCAATACATCCTGTCCCCCTAAAACGGCATCTGGGTCTTTTGAGGGTTAA	4.52569	4.37603	5.06605	4.4488	4.72872	4.92873	5.38208	4.1318	4.86715	4.1303	5.57301	5.04323	3.10079	3.25893	4.04547	2.96936	2.98713	3.69885	3.2088	3.62502	3.42399	2.81699	4.46725	4.46939
ASHG19AP1A10001292611	TAATGGACTTTTCTTAAAAATGGACAGTATCCCTAAGAATACCCCGTACATTTCCATTGC	2.94332	3.42032	-0.0104212	4.28788	4.90949	4.12384	0.419277	2.31072	3.94363	4.52917	1.58046	3.93812	3.11021	4.07802	0.979321	3.64202	4.29734	3.89977	0.656727	2.53948	1.98891	3.52863	1.89768	3.7853
ASHGV4004220811	TCTGGTCAGAGATGAGAGAGAAAGATTTTTCTGGGTAAAGTTAACAAGGTATATAGGGTG	-3.1868	3.45101	0.0211945	3.57333	-3.40404	0.821179	-3.51415	0.820777	-3.23272	-1.38589	1.04599	0.87444	-1.39024	7.44478	3.7938	7.58724	-1.91901	4.01219	-0.391903	4.36148	-1.30469	1.22358	3.82506	3.56064
ASHG19AP1A10316475411	TGAGTTTTGATATGTGAACATTTCTTCTCCTTCATAGGTAATGTGTTGATTTGGCACTTT	-3.16329	0.369457	2.17359	0.147924	-2.79606	-1.07664	-2.65013	-0.514982	-3.37631	1.00567	1.32913	0.899208	-0.835218	2.02703	3.89845	2.34746	-0.434168	2.38447	-0.472132	2.39407	0.601544	2.71943	2.48239	2.33053
ASHG19AP1A10003336211	CAAGATTTGGTTCTTCTGTACACTTAAAAGTGGTTAAAATGGTCAATTTTATGTTACGTA	0.598083	2.55609	2.62155	2.85221	0.0547513	3.50865	-1.20494	2.62433	0.173358	3.94897	4.36163	4.80851	-0.567164	1.99663	2.40674	2.19368	-2.48345	2.79107	-2.61694	2.48857	-2.51306	2.52603	3.19317	3.8745
ASHG19AP1A10828684211	CATCCCACAGAAAGCAGTTCACCTCCACCTGAAAAAGGAAAAAACCAACGACACCACTGA	0.138882	-1.14923	-0.309138	0.333317	1.39873	0.305129	1.11005	-1.54074	2.5163	0.261051	1.20625	-0.533966	-0.176134	-1.18353	-0.767172	-0.671457	0.615629	-0.505381	-0.000669632	-1.40792	0.665625	-1.14137	-0.86349	-0.812999
ASHG19AP1A10586238711	TCTCGTCTTCGTTACCACTGTTAATCGGCACTTAGGAGCCTAATGACAGTGAAGTGGACA	-0.436707	-0.805604	-1.69071	0.295206	-0.492392	0.0193387	-1.27776	-0.568353	-0.628885	-0.562635	-1.68791	-0.0442879	-0.604384	-0.864188	-0.973193	-0.210235	-1.29439	-0.0696676	-1.92933	-0.483594	-2.37477	-0.234213	-0.094671	0.0607981
ASHG19AP1A10000856111	AATTTCAGCCCTAAGAATCTGTGACTCTCCCTCCCTGGAGGCCTAGAGAACAAGAGGAGG	0.765929	1.02998	1.61	1.63638	0.823711	1.71617	0.722782	1.20658	0.958562	1.7029	1.60979	1.27842	1.94564	1.87542	2.53891	2.51156	1.61249	2.96407	1.90348	2.05177	1.91779	2.01335	2.20596	1.74381
ASHG19AP1A10886498711	CGCCTGCCTTTGTGCCGCCTTCGCCAACCACTCCGACGCCCCTTTCGCCCCAACGGTCTC	-0.243544	1.07398	-0.236655	0.829733	-0.407199	0.443316	-0.296828	-0.456383	-0.317078	0.871244	1.03925	0.458755	-0.287517	0.631766	0.704944	0.705875	-0.722476	0.849659	0.0994335	0.494131	-0.382614	0.979794	0.682989	0.915854
ASHG19AP1A10103039911	GCCAGTGTTATTGGACATGCTGAGGTCAAATAGAAATTGACGATCAGGTGGAAGGACTCC	0.499621	0.696062	0.84376	1.22444	0.325079	2.01545	0.424258	1.43917	0.440168	2.52974	1.76193	1.66445	-0.566948	-0.51814	-0.38466	-0.942931	-1.52937	0.231901	-1.43458	-0.769604	-1.9401	-0.409932	-0.190542	0.570861
ASHG19AP1A10000195211	CTCCCCAGGCACCGCCCCTGTGCTCCCAGCGCCTCTTTGCAGCTTTAATTATCCTTTCAG	-2.44391	2.6834	2.13188	3.68713	-2.13416	4.01017	-3.57881	2.44453	-1.64908	3.07136	3.45613	3.21545	-1.03212	2.34593	2.9798	3.06297	-2.40135	4.00931	-2.68153	2.76237	-1.40765	2.63625	3.44133	2.87497
ASHG19AP1A10360640011	AGAAGTCATACCACCCTCAGGAATCAGCTAAAGCAAAAAGAACTTTTACCTCGGCATCCA	4.43058	4.62397	4.47589	5.33668	3.97702	4.95074	3.10767	4.0938	4.88756	5.38207	6.59485	5.37817	2.96743	3.02603	3.30046	4.49182	2.69666	4.66103	1.66339	3.41174	2.04597	3.80361	4.13715	4.14701
ASHG19AP1A10588155911	CCTGCTCACACTTCAGAATAGAGAAGGTGAATGTGATGATTCGTGCCTGTAGTCCCAGCT	2.92089	3.88188	4.12241	3.4607	3.14466	3.56467	2.82595	3.61253	3.25491	3.60453	4.4369	3.86606	2.47636	2.71301	3.27298	2.15284	1.9365	2.63379	1.98393	2.83224	2.35429	2.14988	3.11907	3.62606
ASHGV4005773611	TTATTAACACAACTCTATTTACACGACAGCATCAGGACACTCAGCCTTGGCCACCAAGGA	1.25818	-0.55286	1.99463	-0.0316132	2.74437	1.09216	3.55866	0.690032	2.65652	1.20003	1.84064	1.3087	0.0641623	-0.825696	1.0402	-1.98499	0.722951	-0.951695	1.62089	-0.301506	1.09766	-1.14398	0.111806	0.0349333
ASHG19AP1A10200741911	GAATTGCCCTGGCTAACTACAAGCTACGGTTCACAGTGGATAAATAGATGCCCGAGTGGT	1.30972	0.796478	1.24133	0.506257	2.5317	0.213322	0.869323	-0.0620886	1.4846	1.09332	2.58033	1.73098	1.28263	1.04494	1.41938	0.925258	1.85854	1.01086	0.574748	0.630147	0.746448	0.259434	1.92263	1.77675
ASHG19AP1A10506146811	CCCCAAGTGCTTTCTGCAGAGGTTGTCGTAAGTCTCTCCTCTCTTACAGAGCAGCTGTGC	-0.549719	-0.8756	-2.33977	-0.0731409	-0.0289403	2.02455	-1.64404	-1.61919	-2.09498	0.31167	2.08368	-0.195077	-0.543901	-0.360635	-0.302038	-0.31017	-1.56525	1.45362	-1.80555	-0.128259	-2.50431	-0.466573	0.873816	0.0418541
ASHG19AP1A10827477711	AGTCCATCAAGGCAGAGCGGCAGAGCGGCAAGCAGAGCGGCAAGGCAGGGCTGGTGAATT	0.707913	0.00636089	1.14147	-0.350503	1.36041	-0.952435	0.729465	-0.734029	0.485175	-0.162269	1.31447	0.493733	-0.499729	-0.986806	0.694951	-1.52089	-0.183779	-0.674399	-0.871652	-0.943847	-2.4118	-1.35069	0.481289	0.275491
ASHGV4000141311	GAATAGCAGGGAAAGGCCATTGCTGCTCTGGAGCTGTGTGTGTGTGTGATGACTAAAGCA	3.4523	1.95144	1.14853	3.48897	2.02125	3.51095	2.49289	3.94642	1.71713	2.47987	2.34348	2.86546	4.07688	4.2592	2.8747	5.10399	2.60633	4.81468	3.00921	5.7368	2.73912	3.67672	3.21053	4.46499
ASHGV4000390811	GTTTTTGCAGAACCTGGGCAACAAGAGCGAAACCCCATCTCAAAACCACAACAACAACAA	9.18816	8.46012	8.57344	8.84632	8.74874	9.1836	8.76852	9.06178	8.5917	9.10887	9.19895	9.33048	9.85658	8.51987	8.76317	8.05267	8.9297	8.6919	9.07548	8.69588	9.07585	8.00722	8.88621	9.16571
ASHG19AP1A10125061611	GAGCAACAGATCCAGGGAGCATTCACCTGCCCTGTCTCCAAACAGCCTTGTGCCTCACCT	-2.0346	1.11383	0.224635	1.49561	-1.06154	0.906194	-1.10634	0.494111	-0.676072	1.15814	1.01145	1.47045	-0.970163	1.72126	1.87389	1.72882	-2.21595	2.17479	-0.80501	1.09366	-0.720393	1.94699	1.75176	1.40172
ASHG19AP1A10565323011	CGCCGCCAGCCCCTTCCTCCTTTCCCGCAGGTTAGCCTGGCAAGGAAGATAAAGACATTT	-3.35006	1.81047	1.21577	1.92308	-3.09918	1.57857	-3.59968	0.736196	-3.12312	1.80859	1.81779	1.25642	-3.31529	1.03357	1.28686	1.47445	-2.74836	1.58552	-3.45175	0.880143	-2.9393	1.56008	1.37674	1.41756
ASHGV4000689711	GTGGCTAGAAAAGAAAGTTTATTTCCACTGCAGGAAGCACTGCCTCCCATCTGAGAAATG	2.87294	1.95543	1.73004	1.9276	3.11752	2.06638	2.72814	1.77418	3.15561	1.98667	2.17191	2.09828	3.57526	2.52555	2.65358	2.66577	3.57547	3.00772	3.4646	2.95234	3.70643	2.56993	2.89339	3.0659
ASHG19AP1A10079060511	CCCACCAGGACACCTACCCCATGATGTAAGATATGAGAACGGCCGAGGCAGCTCCCACCA	-0.574223	-0.0857289	-2.42935	-2.81309	-0.505264	-0.503097	-0.499547	-2.89859	-0.34451	-0.464334	1.0203	-0.765229	0.272196	-0.991018	-0.831352	-1.14629	0.0758484	-0.903505	0.339143	-1.42266	0.113841	-1.44363	-0.378894	-0.633042
ASHG19AP1A10776116211	CCCGAGGCCGCGGGGACCACAGAGGGACGGAGAAGCCGGGACTCCTCACATCCCACATCC	-1.53451	-0.550422	1.32977	1.05498	0.0572907	-0.784611	0.379825	-1.8002	0.608723	-0.873141	0.869467	-2.67062	-0.782423	-1.39294	-0.0242287	-0.657083	-0.146711	-1.38953	-0.480034	-1.38344	-0.0568307	-2.04565	-0.895352	-1.06601
ASHG19AP1A10363009311	ACGCCGGACCCCGAGATCTATGTGGAGAACAACAAGAATGCTGACAACGATTGGTTCCGA	3.59689	1.83315	2.31574	2.48079	2.84627	2.33151	2.75238	2.18951	2.61977	2.83022	2.47153	2.26386	4.57599	3.07263	3.06934	4.2096	4.5938	4.07091	3.70469	4.29281	3.8149	4.05169	3.3181	3.62881
ASHG19AP1A10770026211	AAGAAAGCATCAGCCATATCCATCAAACTTGGATCAAGTAGTGAACCAGAGGAAATGCCT	1.49357	3.13863	3.65408	3.46246	1.91591	3.6205	1.86438	3.41082	2.17079	3.87321	4.23833	3.77384	1.81803	3.48986	4.04863	3.54743	1.8121	4.21112	1.30857	3.89291	1.93182	3.69502	4.15903	4.18823
ASHG19AP1A10536791511	TTCGAGAAGAGAACATGAGGGAAGGAGGCTAGAGCTAATGGTCTGCAGTCCTGTGTGATT	0.805711	0.715339	-0.257838	0.855877	1.47572	1.7162	-0.148906	1.21507	0.247121	1.67283	1.10716	1.51255	0.272308	1.44085	0.53021	0.706094	1.03367	1.69306	-1.91754	1.24197	-0.0225965	0.940985	1.35199	1.76717
ASHG19AP1A10734546711	CCAGTGACTCCCCCAAGGATGTTGCTTTCTGGACTCTGGCTCTTCACCCTCTCGCGGAGC	-1.61412	0.324381	0.432277	0.341103	-0.122128	0.836718	-0.0232146	0.739146	-0.327881	1.34865	0.565919	0.916617	-0.411895	0.809267	1.06713	1.08134	-0.172945	1.3672	-0.105892	0.829986	-0.243062	1.25853	1.17868	1.19928
ASHG19AP1A10040527611	ACGCTGTATCAGTGTCAGGGAAACAAGTTCCATCTTAGCCCACATCCAGAAGCAAAAGCA	-0.0831145	-0.820043	-0.419138	0.0902599	1.13675	0.846684	0.583919	-0.240131	1.46213	0.930272	0.435785	0.114607	0.454045	0.0237543	-0.270334	0.0748393	0.852265	1.04386	0.258974	-0.188713	0.422343	0.106832	0.245252	0.013515
ASHG19AP1A10356245411	AGTACCGTTGTCAGCACACAGCGTTCACAAGTCTTAGTTCACTTGCACATGGATTCACAT	-0.907865	0.18226	0.709193	0.678119	-0.340732	0.886654	-0.832292	0.749104	0.0206332	1.37224	1.64525	1.16497	-0.449251	1.08869	1.19753	1.21273	-0.40032	1.8503	-1.11906	1.48581	-1.23567	1.19917	1.47773	1.66978
ASHG19AP1A10765206811	GGACCTAGAATGGTTTGCAATAGCAACCATAACTGCCACTGTGCTCCAGGCTGGGCTCCA	3.70123	4.0641	4.08067	3.96964	3.81628	3.60268	3.48282	3.42524	3.97137	3.71075	4.37451	4.0108	3.16736	3.45951	3.54931	2.54623	3.05327	2.55672	3.10794	2.94683	3.24506	2.45319	3.31113	3.92734
ASHGV4000169611	GCATTGAGAGGTCTCTGCATTTGTCCGCGTTCTTCACTGTCATGTGGCTCCTCCCGATGT	1.30791	1.49578	1.05942	1.26378	1.34577	1.03531	0.651571	0.883863	1.33784	1.6279	1.31673	1.4387	2.34831	2.29238	2.23691	2.18808	2.00817	2.58923	2.1401	2.38678	2.39049	2.36877	2.35308	2.77324
ASHGV4003420911	TCCAAAGGTGCCCCCTCAGCCCCCAATGAATAATGCCTCTCAGTACTTATGTCTTTATAT	-3.27418	3.28681	2.78876	3.39763	-3.10327	2.87991	-3.65617	1.65406	-3.06536	2.94354	2.87177	2.51223	-3.08408	3.79826	4.08016	3.48878	-1.71301	3.74136	-3.51049	2.47409	-2.96428	3.80579	3.75886	3.20732
ASHGV4002983211	TGTCTGTGCTTTGTAATTTTGGTGATACTGTTGACTCAAATTCCAAAAGCAGTAAATGCA	2.31284	2.00209	1.85147	3.44461	2.1854	3.32348	0.974117	2.37228	1.9778	3.52492	3.8002	3.47596	2.98235	3.32418	3.33239	3.89065	2.47323	4.23078	1.32628	3.65536	2.03948	3.43382	4.13357	3.89197
ASHG19AP1A10661811311	TGTGTCTCCAGCCCACACTTCCAGGACAATACATGGCTTGATATACAACGCCCTGAAGCT	2.58191	3.42005	2.94326	3.93815	2.58389	4.45495	2.5122	4.20047	3.16146	4.42996	4.37269	3.7147	2.36947	2.81593	2.73174	3.41619	2.58154	4.37106	2.03872	4.11962	2.31521	3.6431	3.79002	3.47304
ASHG19AP1A11049666311	TTCAATCCTGACTTCCTGGAGGAAGCTCATGAATGGAACCAAAAAAGAGGCACTTGAAAA	0.457048	-0.606471	-0.345572	0.125907	0.627037	0.301814	-1.20619	0.0274082	0.295292	1.39078	0.480219	1.14262	0.592782	1.49575	1.20583	1.19363	0.92682	1.54189	-1.24803	1.15913	-0.985541	1.14047	0.897169	2.09705
ASHG19AP1A10510731611	TGCCCACGTTCCCCATGGCTCCCAGGTCATTAGGAAGCTGGTCATGTATACGTTAAGGCA	-0.265027	1.46096	0.727971	1.33725	-1.22089	1.42521	-0.30902	1.33552	0.69462	2.08745	1.33965	1.36942	0.022176	0.779455	0.9466	0.665488	-1.56352	1.63673	-0.490358	1.35146	-0.467146	1.43003	1.29161	1.14249
ASHG19AP1A10064990411	CTCGGGTAGAGGCTGAGGAAGGCCGTGTTGTTTGTCTACCTGGGACTAGAAACAATCATA	-0.0712882	-2.70587	-1.90903	-0.0773367	-3.22287	-0.129378	-3.3229	-0.0488912	-0.85694	0.502931	1.66571	1.03455	-1.0681	-0.397384	-0.0357733	0.229981	-2.87138	0.125459	-1.87761	0.306011	-2.43726	-0.629229	1.0703	0.674394
ASHG19AP1A10575219111	ATCCTCGTCCCTGGCCTCAAAGGTGAGAAAGGAGATTCCGGTGACATAGGACCCCCTGGT	-1.25188	-1.17721	0.281231	0.0543798	-1.2217	-0.736612	0.860365	-0.334968	-0.424919	0.670947	-1.39606	-0.119918	-0.694401	-0.154222	-0.229532	0.499237	-1.25697	0.156538	0.374194	-0.370067	0.174454	0.275499	-0.855736	-0.652854
ASHGV4003187611	TGGATTTATTCTCTGCTAGGTTTTTAACAGTCAAGAAGGGCTGTGGTCCTAAGGGGCACT	3.12563	0.383796	1.37371	-0.272982	1.55815	0.766865	4.03367	-0.199338	0.636925	0.130127	1.48392	-0.200293	1.6516	-0.487448	0.630657	-1.24899	-0.301479	0.0828821	1.65949	-0.572934	1.24271	-0.689808	0.444597	-0.654113
ASHG19AP1A10054396811	TCTAGCAAAAAGGGTGGACAAGTTCCGGCAGTTCATGCAGAATTTCAGGCCTGCTGATGA	-1.22947	0.592221	-2.40397	1.21434	-0.0408052	1.17074	-0.295822	0.3215	1.10816	2.61188	-0.138857	1.3523	-1.72397	0.634553	-0.752853	0.843757	-2.42918	0.836507	-1.61829	0.0201509	-1.0028	0.926338	-0.0189966	1.6329
ASHG19AP1A10069249211	ACCGAAGTGATTTCCAGAGGATTTACACTTTTGCTTGACAGGGTCAGTGCTGCTTGCCCA	-0.451002	0.564114	0.969585	0.195422	0.0690663	1.40712	-0.754273	1.23736	-0.475228	1.98896	1.96045	1.09858	-0.644527	0.372309	0.956005	-0.323988	-1.04769	0.714954	-1.32652	0.183105	-2.46338	0.100018	0.606489	0.724308
ASHG19AP1A10580433411	GTGCCACCCACAGAACCCGCAACACCATGTCCTTGTTGGCAGCTAACAACTTGCTGGCTG	3.66963	4.69296	3.98733	4.92889	2.33426	4.43612	3.20017	3.83845	4.33091	4.8376	4.90127	4.3503	3.93644	4.51688	4.33885	5.10301	2.9038	5.04303	3.08405	4.55967	3.88573	5.10788	4.74205	4.76582
ASHG19AP1A10490596911	GGACCGACTCTGGGGACCCTCGCCGAAGAGGAGTGGCTGTAAGGTGAAGAAGCATGAAAC	0.488048	2.02459	-0.595584	2.31273	0.677509	2.85999	0.262019	1.94228	1.09292	2.79124	1.64786	2.671	0.563777	1.4082	-1.04521	1.09669	0.881648	1.54753	-0.059152	1.53728	-0.021684	1.67281	0.249895	2.52135
ASHGV4000477011	AAGGGACCCTTATGTGTCTCCAGAAGCCTTCCTTTCCATTCCTGTGGGGTCTGACAGTTG	-1.13979	1.29788	1.73131	1.23092	-0.77033	1.56684	-1.2333	0.934521	-0.656707	1.59774	1.68929	1.47247	-1.02066	1.59905	2.02579	1.44057	-2.50177	2.52791	-1.08416	2.16214	-0.900255	1.88473	1.94078	2.39286
ASHG19AP1A10660488811	TCCTGGTACCGAGATCTGCACGATGTTCCAAAAGAAAACACCACAGGGATGGCGAGAAGT	1.58432	0.310543	0.563527	0.0735324	1.7857	1.18794	1.40681	1.15528	1.88963	1.51203	1.55419	1.79207	1.00633	0.0952271	-0.204785	0.530237	1.44722	1.45794	1.0004	1.25538	1.28223	0.454528	0.642558	0.744465
ASHG19AP1A10758910011	TGGCGATTTTGGTGCATACAGATGTCAGCTCTTTCCAGACAATGGACCAAATGGTGTCAA	1.83582	1.66282	2.33601	1.01132	1.69248	2.01988	1.67831	2.64347	1.6732	2.0156	1.57881	0.0774961	3.09082	2.65752	3.41608	2.87862	3.31392	3.45067	3.07824	3.86497	3.42772	2.72817	2.19346	1.76242
ASHGV4004288411	AATCTTGAAGGTATGGATAAGGCCCTGAGTCATCTTCCTGAGCTGAATGATAGTTAAGCT	1.24194	-0.782523	0.914478	0.247829	1.52531	-0.735807	0.0251768	-0.52893	-0.530223	1.09749	1.35235	2.04507	0.717221	1.00473	1.91101	0.770867	1.20777	0.797689	-0.942733	1.22299	-1.36183	0.626212	1.54824	1.8507
ASHG19AP1A10043173011	GCCCCTGGATCCGCTCATAGCATCATAAAACACTCACCAGGCAGCTTTTGCAGTGGCCGG	-1.65533	0.412808	0.527127	1.27364	0.121496	1.57169	-2.05005	1.0089	-0.792103	2.15695	1.60096	1.2953	-1.68266	1.23763	1.48132	2.28094	-0.178873	2.48433	-1.9351	2.29148	-0.953314	2.09501	1.74103	1.70409
ASHG19AP1A10184004511	ATCCTTGTTTATCCTGTTCTACCTTTTAAATGATGCCTCTCTTATATCTGTAAGGAATCT	-1.29939	0.570746	1.3946	1.62084	-1.83386	2.30825	-3.42257	1.92215	-1.7654	2.29666	1.53309	1.47335	0.560541	2.68141	3.85824	3.6111	0.178799	4.49597	-0.30417	4.12689	0.238018	3.42228	3.25045	2.87319
ASHGV4004959911	GGCATTTGTTTACCTTTGTAGCAAGCTCAGGAGGAAAATACCATTGCCCTTGTTTTACAG	-1.28827	-0.88703	-1.79394	-2.75804	0.316537	-1.77566	-0.414752	-0.407167	1.02501	0.763687	0.0129343	0.717952	-0.41777	-1.14551	-2.87659	-1.087	-0.540705	-0.173269	-1.09706	0.145383	-0.489074	-0.620794	-0.813876	0.0638052
ASHG19AP1A10611959411	TTATATATGTCGGTGAACAACTGTCTCCCTGGGACATACGTTTCTTGCTTTTGAGGAACT	0.918242	5.34729	5.88602	5.46403	1.8996	5.92583	1.55162	5.70534	1.31278	6.14495	6.97189	6.22837	1.49421	5.36546	6.50157	5.75904	1.58084	6.23738	1.74286	6.52517	1.78589	5.94367	6.66681	6.83508
ASHG19AP1A10331251411	ACCCACTTGGCAAGCTACTTTTCCAGGTATGTGGGAGAGAACAATAACAATAGGAAGTGC	0.35594	0.508795	-0.241944	1.78671	1.08768	1.75849	-0.0722624	1.48548	1.27629	2.13637	1.60241	1.6865	0.348254	0.38995	-0.0411369	1.71379	1.32816	2.52639	-0.0763428	2.14754	0.158369	1.8705	0.948255	1.55861
ASHG19AP1A10518855811	TGGCCCAAGAACAGGCTACAGATACTGAAATTTTGGTATGAGTTAATACAGAAAGGAGTG	0.333334	1.78125	3.37991	2.16283	0.175399	1.95433	0.0129413	1.94598	0.567006	2.69205	3.38684	2.41761	0.957331	2.81318	4.34618	2.9828	0.862433	3.32118	0.06473	3.42841	0.831028	3.02479	3.70621	3.59691
ASHG19AP1A10028648511	GCCCACAGTGAGTCAGATGGTTCCCATCAGCTGGTGTGAGATGCAGTGCCCTAAGACCCA	1.65354	1.35256	1.29811	2.11472	2.31498	2.28312	2.29442	1.39045	2.91778	2.10198	2.47525	2.13059	2.72252	2.65531	2.37172	3.63274	3.90037	3.56523	3.48608	3.3804	3.94011	3.46657	2.86043	3.06343
ASHGV4001992211	TGTATTTTGTGTCCATGGAACGTTTATAGACATGGAGGCAGGCAATAAATTCCTCCAATA	4.60533	3.21689	4.39708	3.54885	4.46815	4.29101	4.22748	3.5891	4.82375	4.8966	5.47339	5.39747	3.13553	2.40488	3.38936	2.14927	2.75736	3.13651	2.50205	2.46108	2.77624	2.3449	3.24424	3.67721
ASHGV4000071711	TTTGAAAACTCCGTTCCTCCCCTTCACCTCCACCTGATTATTCATGTCGTGAAGAAACTG	-1.97755	1.00222	1.65915	1.31723	-0.901307	1.58385	-1.84572	0.779819	-1.71726	1.24162	1.43233	1.19748	-1.30831	1.06311	1.46454	1.20572	-2.57379	1.78768	-1.18466	1.4022	-1.85191	1.42877	1.38649	1.32696
ASHG19AP1A11110487111	AGGGCAGAAGGGCAAGCTCTCGGCTGGCAGAATTCCTCCCTGGAAAATGACTCAGGCACT	0.336581	0.141618	0.145553	-0.587119	0.536131	0.393047	0.376938	0.370072	0.268183	0.386891	0.798058	0.82817	-0.488655	0.666115	1.16922	0.702387	-0.0505749	0.749715	-0.705852	0.410166	-0.57931	0.512537	0.540345	1.06407
ASHG19AP1A10622738111	ACAGCACTGTTGGAGCCCTGAACAAGATTGGCACAGATGGAACCCAACACTATTCACAGT	0.0524386	-2.49182	-2.435	0.327682	-0.721227	-1.67257	1.30626	-0.250708	1.88852	0.689814	-2.51993	0.78758	-0.884373	-0.467866	-0.248778	0.694059	-1.76316	-0.86568	-0.772484	-0.380286	0.0615327	-1.76435	-0.413967	0.638897
ASHG19AP1A10337119111	GGGCGACCCGAGGTTAAGGCTACCTTTCCAGATAATCCAACAGCTAAATCACCAGTTTCC	-1.14529	1.51606	1.334	1.14581	0.638806	0.479095	0.0498779	0.108925	0.916859	1.36405	1.2125	0.920618	-2.91851	-0.563467	0.397768	-0.70853	-0.661829	-0.262169	-2.46399	-0.254193	-2.12343	-0.407326	0.242271	0.145487
ASHGV4004044911	TTCAACTCCATCATGAAGTCGGATGTGGACATCTACAAAGACCTGTATGCCAACACAGTG	3.58545	6.28121	5.79208	6.48965	3.72871	6.03725	4.18826	5.61056	5.01855	6.71793	6.22825	6.2267	3.94521	5.48152	5.53228	5.94197	4.2483	6.30999	3.99254	5.61691	4.46231	6.18803	5.73948	5.78114
ASHGV4002243811	AAGGATACTTTGACAGTTTTCATTTGTCGTCTACATGTATATGGTACGTTTCATTCTGCC	0.771437	0.227925	3.14979	1.80097	-0.149879	1.81198	-0.789685	1.23945	0.815287	2.51911	2.73648	2.56127	1.13946	1.44744	2.66787	2.35359	0.395645	2.56321	-0.881602	2.22181	0.181325	2.16562	2.1163	2.25563
ASHG19AP1A10617685611	CCTGGCCATCATGGTCCATGCTGCCTGATGTCATTGACGACTTCCATCTGAAGCAGCCCC	0.792595	0.587941	0.0636462	1.43296	0.240705	1.87226	0.139972	1.05224	0.897847	2.12646	1.95948	2.30711	1.01774	0.945122	0.394508	1.66073	0.390888	2.17382	0.74172	1.93472	1.71064	2.22098	1.53643	2.07307
ASHG19AP1A10472103011	GGAACACTGGAGTCCTGTGCCTCCTGATTGCTGAGTGTTCACCTGGACCTTCTGACTACC	0.0270268	-0.154828	-0.149886	0.311609	0.642778	0.469973	-0.220263	-0.785769	0.426892	0.772494	0.703879	0.512346	-0.669217	-0.677141	-0.541778	-0.694508	-1.24083	-0.232193	-1.78439	-0.738048	-2.40218	-0.621071	-0.212967	0.152778
ASHGV4000186811	GATATTGGAGGAAACCACAAGCAGCCCAGCCCTCCTTTATCAACTTCAAGAAACACCTTT	2.48759	5.1491	2.66439	5.09017	2.05928	4.71364	2.46834	4.88151	3.56067	5.32325	4.95943	5.06638	2.77265	5.14091	3.25082	5.34105	2.57542	5.28078	2.5075	5.61555	2.9476	5.5342	4.73008	5.30084
ASHG19AP1A10498102511	TGGCGCAAAAGGGACATGACACTTCTAGACTGATTAAAAATCTTGGTGTGTTGTTTTATC	0.887217	1.38274	2.11167	1.43283	0.113301	3.02785	-0.395403	2.1975	0.672709	3.26636	2.94528	3.46675	-1.69198	0.689318	1.03096	0.604427	-2.72596	1.65469	-3.66219	1.25246	-2.61256	1.02718	1.28976	1.89192
ASHG19AP1A10729625811	AGAGCCGAGAGGGAGGAAAGGGAGGCAAGAAGGAAGCAGACTGGATGTTTTCCTAGTGCT	-0.741223	-0.0894738	-1.99076	-0.360952	-0.0261285	-1.11865	-0.421948	0.242148	-1.19579	0.104982	0.0148634	1.02911	-0.818547	0.705808	0.483014	0.290624	-0.604343	0.133921	-2.01195	0.906623	-2.29537	-0.0426359	0.787355	1.80811
ASHGV4005650211	TCAGCCTGCAAATGTGATAACTGCCCAAGAGACAGTGATGCCTACATCCATAGATAATCC	1.32378	-0.64065	1.04286	-0.0937394	2.08606	-0.695953	0.479003	-1.04161	1.04701	0.275512	1.89135	1.46242	0.935132	-0.846705	1.44637	-0.050697	0.674324	-0.12483	-0.237147	-0.322672	0.102754	-0.174343	0.643888	0.727387
ASHG19AP1A10208141111	GGAGAGTATCCTCCAGCACCTTCCAGTGGGTAAGGGCACATTGTCTCCTAGGCTGGACTT	0.967517	2.7074	1.9621	2.59086	1.23969	2.39312	0.768012	2.8388	0.711589	3.03052	3.20592	2.63645	1.77823	3.13758	3.22593	3.30536	1.66255	3.39374	1.74333	3.8412	1.79114	3.29364	3.61002	3.78657
ASHG19AP1A10878833911	CGAGGCGGCGGGACCCCCAAGTTTGGAAAGCTCTTTTAACGAGCTGAGGCTTCGAAGACC	-1.73761	0.0573561	-0.0343776	-0.0566916	-1.10926	0.695335	-3.30777	-1.20481	-3.05435	0.264183	0.180358	0.493761	-0.992473	0.856226	0.932593	0.403212	-1.30206	1.22844	-2.72451	0.754897	-2.9562	0.841635	1.31947	1.20181
ASHG19AP1A10278291911	CTACCTGTTTTGGGTAGGAGCCAAACAGCATGAATTACAAGTGAACTCAATGCAGCTGCT	1.23141	0.891829	0.806492	0.80795	0.804902	1.40896	1.23805	0.36254	1.1829	1.49382	0.918291	1.70624	0.703884	-0.270457	0.497258	0.25134	-0.68814	0.662594	-0.620729	-0.330956	-0.132001	-0.0100426	0.393864	0.613249
ASHG19AP1A10583588311	ACTGTGTTAGTCCCTTGTTGCACTGCTCTGAAGAAATACCTGAAACTGGACAGTGAAGCA	1.74405	-1.24805	0.0437407	-0.0610913	2.15173	0.187297	0.437776	1.08457	1.1292	0.7092	2.53767	2.33401	1.72344	0.933062	1.86948	0.654679	1.3015	0.710287	-0.567727	1.51639	0.410548	0.55601	2.49569	1.60042
ASHGV4001372911	CCATAGCCGACAAGGAAGAGCTCATTTCTCATTTGTCATGACCATCTTTAATAAAAAATA	-0.126151	2.74936	1.28234	1.16155	0.202868	2.67954	2.12738	4.27893	0.407233	3.35457	1.91056	1.69979	-1.09302	2.13638	1.32228	0.679387	-1.42084	1.96774	-0.242593	3.79022	-0.220777	2.27236	1.67137	1.555
ASHG19AP1A11049666211	TCAATCCTGACTTCCTGGAGGAAGCTCATGAATGGAACCAAAAAAGAGGCACTTGAAAAT	-0.201147	0.757171	-0.468886	-0.0895059	0.407779	0.841576	-1.87533	0.137254	-0.443769	1.32397	0.477413	0.970208	-0.166074	1.39988	1.22635	1.15379	0.413759	1.4098	-1.88191	1.11664	-1.41253	1.17013	0.978915	2.1379
ASHG19AP1A10362950111	ACCTCGTGATCTGCCCGCCTCGGCCTCCCAAAGTGCTGGAATTACAGGTAAAAGTGCAGT	-0.706674	1.12474	0.189372	0.992413	-1.75772	0.521565	-1.65207	0.501924	-0.662562	0.470395	0.722266	-0.083859	-0.253101	1.43533	1.33753	1.77637	-1.9955	1.57681	-1.15496	1.37164	-1.50445	1.30267	1.39392	1.44497
ASHGV4000784811	AGACTATGTTGCATGTTGGTTTGTACTCTCTCCTGCACATAAAAAATGCTTAGTAAATAG	3.10191	2.08853	1.90383	3.36521	1.44374	3.59783	1.17066	2.88322	2.11795	3.85176	3.70134	3.90679	3.14892	2.97464	3.41715	3.30048	1.40688	3.60774	1.2297	3.39307	1.47815	3.12073	3.79385	3.9797
ASHGV4000339711	CTCACACCAGAGGAATGCCAACAGTTTAAAAAACAGTTGAAAATGGTGAACATTGTTATT	-1.12408	3.97633	3.23251	4.60154	-0.082907	4.81172	-0.221189	4.74687	0.347643	5.30889	3.88542	4.48629	-2.25631	4.4202	3.81595	3.81262	-0.609398	4.32738	-3.64939	3.96246	-0.892916	3.87632	3.88594	4.74199
ASHG19AP1A10004030611	TTCCCCATGCTTGTTCGATTTATCATGACCCTTTCACGTGGGCCCCTTAGAGGTGTAAGC	4.95321	4.68643	5.5169	5.34355	4.5784	6.0551	4.03024	5.11239	4.97593	6.03617	5.80837	5.68274	4.11353	3.97289	4.92107	4.30324	3.80667	5.48053	2.70057	4.78191	3.16354	4.98766	4.88104	5.24535
ASHG19AP1A10099755011	GCAGAATAAACCACTGAACAGGAAGAGGGACTGGAACCATCTCAGAAGCCATGCCCCTCA	0.204024	0.142906	-1.31092	-0.114729	0.747588	-0.457269	1.09811	-0.237643	0.978373	0.770818	0.792668	-0.49142	0.318071	0.888525	0.137506	1.19571	0.862102	1.21931	0.763269	1.74873	0.484035	1.04485	-0.0131245	0.878458
ASHG19AP1A10794031011	GCGCTCGCGCCGCGTCTTTCTTCTCGGCAGAGACAGATAATCTCACTTCCAGAGAAATGA	0.0223847	2.16299	1.90604	1.52854	0.83168	2.42546	0.269314	1.57612	0.355287	2.1713	2.36655	1.95881	1.12627	2.41662	2.78032	2.16575	1.29656	3.14561	0.805192	2.51128	0.978087	2.28436	2.54866	2.88579
ASHG19AP1A10038171711	GTTTCGGAAAATAGGTATTGAGGCTCTGAAACAAGTAACTAAGAGATATGCCCGGAAACA	3.86131	0.514144	2.03542	1.39514	4.15257	2.38175	3.58084	1.78786	3.97441	2.38186	2.71893	2.54693	3.52215	1.47	2.466	1.14045	3.35085	1.90909	2.89586	1.19906	3.14004	1.06806	2.41421	2.28402
ASHG19AP1A10788753011	GCCACCTCCGCACTGCCCTGGCTTCCTGCGCCTCTTCAGGTCATCGCTTGCTCTCGTTCC	-3.35666	1.57597	1.48419	2.00857	-3.0285	1.55184	-3.53288	0.953601	-2.20427	2.05555	2.04077	1.55533	-3.30508	1.22037	1.14906	1.36815	-2.69339	1.53477	-3.40274	1.14606	-2.81087	1.41979	1.21131	1.49515
ASHG19AP1A10004739611	TTGTGTACAAGTTTAAGTGTCTGTACTGATCCACATCCAATAAAATCTCAATTATGAAAG	-0.0318475	1.95688	2.69206	2.69611	-0.273914	2.84063	-1.45373	2.64291	-0.717476	3.16888	3.19431	3.68329	0.938235	3.4927	4.14273	4.28991	0.34888	4.81558	-0.45452	4.54341	-0.503092	4.1266	4.22212	4.29003
ASHG19AP1A10000650411	CTAATACTACCTATGACCTGCCCCTCCCCAATACTGAGCCCATAAAAGCCCTGGACTCAG	1.19201	2.68565	2.57897	3.36038	0.844853	2.71728	0.626847	1.42036	1.25249	2.86049	3.21315	2.33659	1.69713	2.73934	3.02736	3.11286	1.21291	3.58477	1.30524	2.31177	1.47301	2.66389	3.11546	2.53752
ASHG19AP1A10471379211	CCTGGCAGCGAAAGGAGCACACCAGGCGTTAACCAAGACTATGGAAATGATGTCAGACAA	1.61047	-1.76096	-0.778013	-0.423046	1.34607	0.645073	-0.0351968	-1.14696	0.778351	-0.3071	0.680605	0.623612	0.197587	-1.35415	-0.824105	-1.53789	-0.32035	-1.23282	-1.25862	-0.926045	-0.755697	-2.73693	-0.647981	-0.348193
ASHG19AP1A10139632711	GGCCTTTCCACTGGAGTTGCTTCACTTAGCTCTACAATCAACCCATGTGATCCAACAAAA	1.83334	2.14131	2.34228	2.02288	2.2386	2.66616	1.46196	2.29848	1.98973	3.2949	3.17977	3.3829	1.14435	1.62024	1.90569	1.47612	1.14286	1.96263	0.72987	2.01059	0.73555	2.25557	2.38628	2.93647
ASHG19AP1A10091375911	CCCCACTTCCCCGTTTCTGTTACAGACATGTCATGCTGCCCAAGGACATAGCCAAGCTGG	0.474276	0.0395398	-0.980274	-1.43052	1.11747	-1.13609	1.9482	-0.0647739	1.13891	0.200138	0.857412	0.0954896	1.51065	0.40567	0.590626	1.26833	2.25798	0.98013	3.01635	0.731655	3.60832	1.36419	0.52421	0.299333
ASHG19AP1A10001246711	CAGCCTGGGTGACAGCAAGAGATCTTGTCTCAGAAATAAATAAATAAAATTTAAAAATAA	3.54979	7.19918	7.07594	7.77465	4.14486	8.32221	3.89162	8.5076	4.04394	8.36381	8.49573	8.86321	3.10087	8.17069	8.1644	7.47329	3.23689	8.27838	3.17624	8.41445	3.65849	7.50038	8.67021	8.78149
ASHG19AP1A10637653811	AGACCTCCTTGCTCCGGGTTCTGGGTGGCCTCTGGACGAGTACACGGGGTGATATATCCC	-0.465886	-0.710337	-0.940607	0.100549	0.0679419	0.788685	-0.571042	0.00473762	0.2145	1.11991	0.973179	0.500131	-0.945328	-0.157941	-0.136365	0.279944	-0.641489	0.617094	-1.28863	0.438268	-1.98113	0.277388	0.507416	0.612324
ASHG19AP1A10227051411	ATGCCCTAACAGATAAGGTATGCCAGAGTGTATTTGAGAGAAACTACCCTAATAACCCCT	3.23707	1.8151	1.49419	2.51422	3.33916	3.53184	3.10023	2.68196	3.19517	3.44407	2.85543	2.98208	2.4813	1.76361	1.17405	1.76416	1.86133	2.52877	1.78036	1.98251	2.19147	1.91841	2.10512	2.3001
ASHGV4002042911	CTACTGTGGTTTGATTTTTTACCTACATATGACATGTTCGCTCTACACTGATCAAGAGAT	1.29891	0.526665	0.634632	1.03307	1.15705	0.754348	-0.233351	0.185885	1.14424	1.46951	2.38509	1.89509	1.26124	1.1144	1.61784	0.556037	0.903326	0.738729	-0.876206	0.513131	-0.0606609	0.59983	2.09209	1.8834
ASHG19AP1A10545202011	TATTTGCTCCTAGGTTTTTAGAACTTCAGCCATAAAAATGGGCAGAATTTTCCTTGATCA	-2.19234	1.10557	0.993435	2.05785	-0.177782	1.53354	-1.03482	1.53835	-0.13596	2.11042	1.32446	1.65754	-0.652385	2.02236	2.0781	2.7064	0.808236	2.72889	-1.30395	3.15881	0.0254444	2.85448	1.84828	2.29505
ASHG19AP1A10682087811	ATCCAGTGTCAATAAATGTAACAATAAAAGTTTCATCTTTCCTCTTTGTATGTGGAAATG	-0.610879	0.609613	1.21054	1.78094	-1.20701	2.77181	-1.03335	2.08519	-1.62864	2.82513	2.04517	2.4039	0.193443	1.49935	1.93463	2.74158	-1.40458	3.60299	-0.889531	3.02188	-2.35709	2.66834	2.52092	2.30864
ASHG19AP1A11105266411	CGGGGAGGGCCCAGCGCATCCGACAGACCCTCCTTGGCCGGTGACGGCTGTGACAGTGAT	-0.687339	0.994743	1.29528	0.861946	0.3043	0.256522	0.116922	-0.492476	0.891126	0.958437	0.966059	0.215796	0.438648	1.29565	2.19466	1.7956	0.648999	1.84027	0.342687	1.14051	0.81448	1.89183	1.62613	1.25206
ASHGV4004923711	TCTATCCCCAGGTCAGGCAGCCCCCTCCTCTAAGGCAGAGAATATTGTTTGAAAGGCACT	-1.65143	0.997894	0.483998	0.82251	-1.93337	0.661179	-3.27983	-0.262155	-1.16251	0.722026	0.777656	0.194674	-2.86568	0.345153	0.421445	0.176985	-2.66471	0.381507	-1.14106	-0.107585	-2.27287	0.317292	0.499476	0.332662
ASHG19AP1A10810343211	TCGGCTTGACTACACTGTGTGGAGCAAGTTTTAAAGAAGCAAAGGCAGACCTGTTATCCT	2.42335	3.50868	2.75957	3.90591	2.50282	4.48125	1.64718	4.4212	2.07977	4.73234	5.56597	4.48895	4.23819	5.9048	4.79106	6.40505	4.46278	6.51738	3.20177	6.77384	4.23539	6.78055	6.68846	6.38797
ASHG19AP1A10512306011	CCTTCTTAACAAGGTGCAGCTCAGTGGAAGATGATGACAACCAGAAGACATGAGCTAAGG	3.68361	1.16965	1.65611	0.978133	4.74515	2.03311	3.27445	1.74047	3.32386	2.14096	2.774	2.69655	2.88541	0.695556	1.614	1.35396	3.84814	1.57669	2.27835	1.90698	2.40382	1.38906	2.47473	2.26599
ASHG19AP1A10234256511	CAAACAGTTACAGTTATTGAAAGAGAGGATGGGTTAGATGGAGAAACCGTAAGAGACCCA	2.35231	1.00915	1.79902	2.42071	1.71318	3.53431	1.79337	2.27821	2.05165	2.87206	2.90067	2.12689	3.73493	2.77137	3.39486	4.16009	3.56488	5.08354	3.20286	4.16793	3.83454	3.82948	3.70289	3.37551
ASHG19AP1A10320644011	ACCAGGCCCTGCAGCACCCCTACTTCCAAGAACAGAGAACCCAGAACGGAAGCGAGGATG	0.273467	1.54867	1.70739	1.04754	1.07783	-0.0681511	0.138499	-0.483402	1.21533	1.0633	1.88173	0.927926	0.157756	0.793108	1.36187	1.26579	0.307863	1.13008	-0.177481	0.81142	-0.157435	0.97188	1.46989	1.29481
ASHG19AP1A10018864211	CTGGAACATTTCAGTTCTTCACCCTCTAGCTTCTTCCAAATATCAGTATTCCCACTTGCA	1.49828	1.45954	2.55081	2.39307	0.901476	2.71126	1.46889	2.2893	2.39983	3.35273	3.04504	3.08393	1.08773	1.62788	2.75794	1.92016	0.418976	2.03689	0.500714	2.16054	1.51912	1.95085	2.41476	2.71795
ASHG19AP1A10673249311	ATGTTAAAAGAATGTAGAAGCGAGGCCTGGAGGTGAAGCAGCCATCTTCCATTCATGCCA	0.339478	0.490154	-0.117534	-0.561713	1.20209	0.159755	0.708072	0.252693	1.19807	0.821994	0.948721	1.28882	-0.83726	-0.405587	-0.502793	-0.69035	0.0806191	-0.293714	-0.722522	-0.55642	-0.994858	-0.570691	-0.0544452	0.379089
ASHG19AP1A10122415811	TGCAACGCAGCTGTGGAAAGAAAAGAACAAAAAGTACGTATGCGCACCTCCCTGGATCTT	1.86863	-0.308833	0.548264	0.260662	2.18996	0.637672	1.61657	-0.241985	2.14857	0.830892	1.25733	0.487646	2.56677	1.38093	1.44387	1.22023	2.44036	1.94614	2.82553	1.4359	2.7215	1.39405	1.59756	1.79381
ASHG19AP1A10422420311	TGGATGTTGTTATCTCCCTCCTGGCCTTTGTAGCCAAGACATGAAGTACCCATCTCCCTT	0.671878	1.56884	1.37347	2.23169	0.882785	2.51786	0.870051	2.69109	1.13358	2.83749	2.44832	2.3651	1.11606	2.51318	2.73038	2.42504	0.836008	3.00182	0.461108	2.59149	0.933842	2.39408	2.88492	2.35323
ASHGV4005290511	TAAGGAGACCAAGACATTGTGAAAACCAAGTGTCTCCCACCTTGCCAGGACCTATAAAGT	5.07724	7.86286	8.07723	7.7933	5.30497	7.95375	4.96902	7.95302	5.64277	8.3091	8.47016	8.34763	5.28601	8.05159	8.31673	8.17806	5.31871	8.34183	5.21443	8.52067	5.50308	7.93744	8.56328	8.77654
ASHG19AP1A10564584611	CATCACCACCTCGGAACCCAGGGTAACGCTGTCAGTCTTTGGACCAACCTCGCTGTGCCT	-0.781238	-0.783638	-0.470721	0.177457	-0.61008	-0.80801	-3.58863	-0.172057	-1.34025	0.750756	0.599537	1.10687	-1.28044	0.597835	0.187149	0.358591	-1.26969	0.114766	-3.46048	0.183306	-2.73228	0.566544	0.636603	1.38241
ASHG19AP1A10792497311	ACACAAAGAAGTTGCTCAGCCATTTCCACAGCAACACCTTCTCCTAAATCCACTGAGCAG	-0.4472	0.645833	-0.041844	1.03201	0.0876792	-0.851385	0.305813	-0.653738	1.90639	1.10674	0.737266	1.0684	-0.478497	-0.325219	-0.182196	0.0291181	-0.699595	0.17762	0.333113	-0.155839	0.7463	0.314921	-0.0070351	0.670049
ASHGV4005252911	TTGAGATGACTGCGCTTCCTGCACGCGTTGTCCTCCCCAGAAACGCCCAAAATGGCAAAG	5.66782	4.87603	5.26481	5.11173	5.58783	5.39566	5.19901	4.88047	5.83627	5.35185	5.73271	5.30349	6.29242	5.37003	5.84442	5.43699	5.90591	5.976	5.89224	5.98769	6.31546	5.49847	6.00531	6.15551
ASHGV4000872811	GGCACTTTGAGCTACAGATGAGTTTAAATACTTTGTGTTTTTCTTAGTCAAACATGTGCA	-0.596575	0.98586	2.02309	0.668755	0.863655	1.70789	-0.992333	1.66252	-1.13619	2.09361	2.47775	2.81867	0.395082	2.53637	2.30437	2.41735	0.703101	2.98589	-0.596959	3.37777	-0.77336	2.87657	2.279	3.52887
ASHG19AP1A10018595611	AGATTTCAGGTACATCACTGATGTCCTGACTGAGGAGGATGCCCTAGAGAAGCAAATGCT	4.138	1.68563	1.95576	3.33994	2.29829	3.26153	2.69069	1.77346	3.80775	3.00524	2.99921	2.77622	4.42918	3.17229	3.32178	3.45043	2.47105	3.68156	2.64596	2.55817	3.4153	2.8721	3.9461	3.64416
ASHGV4000346411	AAGGGATGTCAAAGTCATACTGCAGTGGGACGGAACGGAGCATTCACCGCTGACCCCTCA	4.17698	4.20364	4.15906	4.0245	4.00303	5.074	4.53876	4.621	4.40975	4.87441	5.05838	5.08205	2.98547	3.40742	3.7306	2.80819	2.17446	4.11333	2.41421	3.86144	2.5861	3.31628	4.09036	4.57013
ASHGV4000065311	TGATCTTGGCTTGATTCAGTCTGCCTTGTAACAGAAACTGGCGATGGAATATGAGAGGAG	3.44236	2.96162	1.70514	3.51209	2.98376	3.81766	2.65978	3.45071	3.2715	3.58429	4.05361	3.60725	5.07552	5.0006	4.11131	5.50289	5.21934	5.67832	4.21715	5.73616	5.02083	5.78073	5.61553	5.76692
ASHG19AP1A10177099011	TCCTCAAGCTGTGTTACAACTCGGAGTGAACAATGAAGATTCAAAGTGTCTGCAAGTTCT	-1.47946	0.811287	2.04404	1.94256	-3.14107	2.29727	-3.49801	1.75782	-2.12412	2.46152	1.69848	2.08359	-1.83562	1.80817	2.26879	2.99945	-2.78851	3.6073	-2.34859	3.21582	-2.80847	2.95562	2.001	2.65016
ASHG19AP1A10064315511	GGCTGAGCTGCGGTGCTTGTAAGAGTCATGTGCTGTTCCTGGGGCTTGGATGATGTAGGG	0.619173	0.79933	0.390581	-0.234348	0.56913	0.619532	0.690366	0.836869	0.449551	0.755594	1.43646	1.38629	0.80259	0.857145	0.618534	0.898565	0.996522	1.53365	0.751551	1.73739	0.615268	1.1671	1.64217	1.3679
ASHG19AP1A10100192911	CCAAGTAGCTGGGACTACAGGACATTCGGAAATTCTTTGGAGTAATACCAAGTGGAAAGA	1.46703	1.68278	2.86218	1.96331	1.21741	3.11818	0.971681	2.58169	0.365972	3.42734	2.77193	3.2804	1.53261	3.25137	3.88776	2.36271	1.23391	2.75666	0.693875	2.82038	0.583226	2.75049	3.38286	4.08549
ASHG19AP1A10784691411	TCTCTGGGTTGGCATTTATCATTTGGCTGGCAAGGAGATTAAAAAAAGGTATGTGAGTTT	-2.75383	0.494804	-2.13588	0.2714	-1.68831	0.346851	-0.953148	1.73702	1.22663	1.76395	1.994	-0.221514	-3.02345	1.39591	0.153614	1.39168	-2.80853	1.40258	-1.0884	3.00663	-0.00203276	1.5693	1.8386	0.733924
ASHGV4005694411	TCTTGACACCATGGCTACCCTTAGACCCCTCGTGAAGCCCAAGATCATCTAAGATGGACC	0.304315	1.84611	1.04742	2.07601	0.362715	1.99459	0.16306	1.6612	0.892956	2.01518	2.12301	1.902	2.07661	3.72245	3.54211	3.98679	2.04064	3.705	1.46122	4.26843	2.40569	4.03198	3.69611	4.05035
ASHG19AP1A10900314711	AGCCAGCCCTGTCCTCCAGAGCAAGCCCCACAGCCGAGAAGGTGAGCTCCCTGGGGAAGG	-0.289114	1.26724	0.942496	1.5539	0.124085	0.374485	-0.25558	0.970128	0.176197	1.4822	1.54721	1.28516	0.788706	1.69797	0.919361	2.03035	1.02522	1.20256	0.545697	1.78271	0.706689	2.11638	1.24386	1.64213
ASHG19AP1A10698595711	CACTTGTCCGGAGATGATCGCTATGGAAAATCCTGCAGACTTGAAGAAGCAGTTGTATGT	2.86898	3.05745	2.49435	3.40711	2.34391	4.39177	2.24306	3.76433	2.99127	4.27356	3.83941	4.01323	-1.04037	-0.469085	-1.33538	-0.268585	-1.23613	1.77545	-3.47347	0.67131	-2.23309	0.158923	0.266012	1.00111
ASHG19AP1A10000618311	AGGACTATTTCTGATTCACTGTGTGTCTCCCTAAATCCTTCTTCCACCCAGCAAAGATGC	5.30101	8.25278	8.24497	8.22996	5.03346	8.40102	4.90957	8.60408	5.42566	8.85017	9.08311	8.96801	5.44992	8.40045	8.82167	8.49992	4.99059	8.89888	5.16635	9.08878	5.61134	8.42834	9.01464	9.25875
ASHGV4003741311	GGAGGTGCAGAGAACATGCTGAAACAGAATTTTTCACTTTCAATTCTAGAACTATGCCAT	1.70118	2.8134	1.34516	2.10428	1.55019	1.42969	-1.8356	2.20235	1.05972	3.00331	3.07517	3.63191	1.59013	3.31867	2.48958	1.96158	1.10509	2.18059	-2.93985	2.26767	-0.602474	1.8105	3.22187	3.97666
ASHG19AP1A10924806011	TGTGTCATATTATTCCATTTTTTCTAGCATTAAACATTGCTATGGAAAACTCTCAGAAAA	-0.875604	-1.63861	-0.690159	1.66344	-2.97362	0.636225	-3.48981	1.03401	-1.02773	1.07665	3.24329	1.80171	-1.01108	-1.06491	-0.770398	0.95452	-2.76544	0.782869	-2.24375	1.2503	-2.78872	-0.351128	1.73607	0.845666
ASHG19AP1A10211270211	AGACTGTTGTTGGTTATCTGGTGTGGATGCTGACTTGCTCATCAGTTTTGCACAGTGGCA	1.61168	1.93485	1.69218	3.3039	1.19485	3.37658	0.620629	2.51408	2.09886	3.37656	3.35068	3.10886	2.75274	2.98828	2.69911	4.44777	2.29199	4.78561	1.79137	4.36374	2.35503	4.16009	3.52698	3.90554
ASHGV4000205611	AGCTTCAAAGAGTCTAGAAGAGCAAACATTCACTTTGCAGCCTCCCTTGTACCAAGGAGT	2.13311	0.455764	0.571488	0.926991	2.42535	0.126255	1.76416	0.246454	2.66495	1.02872	0.647891	1.12016	2.97821	1.51417	1.54162	1.54453	2.79191	1.68552	2.82309	1.61658	3.0881	1.3884	1.69861	1.91528
ASHGV4001784011	CTTGCATTTCCTACGACTCTTCTTGGTCAGTTTCTAGAAGACATGGAAGCATATGCTGAG	2.24077	2.50462	2.22858	2.26567	2.44032	2.94371	1.72773	2.35012	1.577	2.9262	3.35561	3.44579	2.34155	2.6661	3.15341	2.36116	2.16935	3.01792	1.19828	2.75247	1.17088	2.44193	3.32838	3.40525
ASHGV4005767811	TTATTTCCAGTTCAGTCTTTACAGAAGCTGACGAGAGATTTCCTTGTATTTTATGGTGGT	-3.2211	-2.94845	-2.19383	2.16649	-3.26169	-3.01424	-1.51406	1.95843	-0.317746	2.70203	1.33633	2.8393	-3.17469	-2.69586	0.482601	2.65827	-2.92871	-2.83248	-1.00092	2.92983	-1.27502	2.66287	2.08248	3.50763
ASHG19AP1A10516431411	TGGAGACCCAAATGACTGTTCAGAGTTTCTTCGGTCTGTGTGGGTTGTCTTCTGGCCTCA	-1.30216	2.53588	2.34968	2.53981	-3.28235	2.52605	-3.00735	1.87853	-3.0398	-0.496025	3.2997	-0.411109	-1.98914	2.47324	2.75188	2.73263	-2.95538	2.6882	-2.90904	2.71491	-2.93093	-0.969547	2.84391	0.615345
ASHG19AP1A10541277411	AGAGGGTCATCTCTTCTATTGTACCTGCAGTTCTTCCTTGAGACACTAGAAGCTTGCCAA	-1.39619	1.36237	1.00787	1.39438	-1.86162	2.687	-0.484328	3.29911	-1.03044	2.665	1.56938	1.30608	0.0608021	2.1973	2.75268	2.65912	-0.571474	3.48147	-0.21762	4.36338	-0.264108	3.03468	2.50101	2.44302
ASHG19AP1A10004965011	TACCCTCAGCTCAGCTTCTCCCTCCTTATTCTTGGGCTGGAAATACTGTAGGGTTTACAG	-1.01916	1.77528	1.81869	1.98297	-0.894414	2.92854	-2.34615	1.45135	-1.75552	2.5827	2.34244	2.1846	-0.394283	2.62077	3.32627	2.90812	0.344938	3.96585	-1.14009	2.54461	-0.415538	3.06958	3.41588	2.75162
ASHG19AP1A10478970111	TGCGGCATTCAGTGGCTGGTAAAGAAACTGCGGCAATGAAAGCTGATCTCCTGAGGGCCA	2.24665	0.939712	0.936648	0.101837	1.93512	1.08709	0.748125	1.43405	1.39006	1.86645	-0.79504	1.78438	1.93546	0.93351	1.25056	0.273779	1.69168	0.9853	0.569253	0.985099	0.460198	1.08328	-0.399018	1.13859
ASHG19AP1A10434522211	AGCTTCGCTCTTGCTGCTCCCCTGAGAGAGGCGTTTCCATCAACCAGTTTTGCAAGGAGT	-0.135404	0.611596	0.512573	1.18318	-0.93476	0.788055	-0.560995	0.244001	-0.447252	1.1158	1.18519	0.920773	0.749645	1.61454	1.66226	2.28679	0.989927	2.20774	0.990775	2.08861	0.747944	2.34962	1.86878	1.98228
ASHG19AP1A10895499711	TCGCTAATGCCACTGTTCTTTTGGATTATCACCTGAACTATTTAAAGGAACTAATTCTGA	-3.02788	0.131654	1.28707	-0.0410699	-1.68838	0.663112	-1.69897	0.967229	-3.01219	1.28121	0.792876	1.3385	-1.79715	1.00781	1.92495	0.501374	-1.01437	1.28861	-3.58485	0.774209	-2.94072	1.14263	0.760776	1.4609
ASHG19AP1A10039043411	TGGAAACATTCCAAAAACGTGAAGTACTGTTGTCCCAAGATTCTTTCTAAGCCTAAAATT	-1.30137	0.340933	-0.563781	0.70753	0.852613	0.969581	-1.91516	0.319505	-0.134173	1.06868	1.2141	1.46424	-1.41044	1.37446	1.60922	1.14836	0.610463	1.64853	-1.93991	1.39328	-2.53788	1.40536	1.67473	2.22654
ASHGV4000150911	GCCTGCCCCAAAACCACGGCATGGAGACGGAATGATGCAGACTCCTATCCGCGAGATACC	0.184066	-0.371797	1.17783	0.139277	0.262133	-0.0855427	0.256396	-2.38226	0.728898	0.0881586	1.07563	0.00049947	-0.304713	-1.23316	0.0514363	-1.26097	-0.853432	-0.822359	-0.0416714	-1.04665	-0.100564	-1.12804	-0.257529	-0.40491
ASHG19AP1A10071586611	CTCCCACAGCCAGTTCTTTGACCTTATGTTGTATTCTCATGGTCAAATAGAAATTGACGA	-1.34384	0.657299	1.40094	0.820106	-1.01751	-0.123038	-0.449921	0.420099	-0.968248	1.54158	1.68086	1.86498	-1.05912	-0.0266148	0.7138	0.0259049	-1.99045	0.520958	-1.36107	-0.0364007	-1.69141	0.035437	1.02554	1.04085
ASHG19AP1A10931074611	GCCCTCCTCACTCACTTCCGGTGGCAGTTGCCTCCTGGTTATAAAGCAAAGCCAAACTGG	-2.16101	0.970296	1.19926	1.35908	-0.98115	0.953243	-2.34457	0.8898	-1.66621	0.977574	1.86149	1.38406	-1.45259	0.817895	1.52088	0.968893	-1.44019	1.00926	-2.84764	0.502824	-2.05564	0.829936	1.42006	1.29318
ASHGV4003130211	TGACCAGATGGGCTTCTCTTGTCACCATAACATTATGTATTAGGACTTCATGTATTATGT	-1.86568	1.24323	-0.60188	3.48438	-3.17716	2.03401	-3.39568	-0.00889229	-3.0136	2.72743	1.8723	4.00457	-0.131718	1.99768	-0.833175	4.37215	-2.80109	3.56013	-3.36437	1.77406	-2.56948	3.23489	2.31317	4.43371
ASHG19AP1A10222527611	GTCCCTCAAGAGAACACAAGAAGTGCTTTAAGAGGCGGCGGAAGGTGATCGAATTCCGGT	1.94536	2.72477	3.41866	2.14484	3.21489	3.46253	1.08003	3.30685	2.21841	3.49348	3.62041	4.27741	0.880427	1.82715	2.2859	1.07813	0.975529	2.18893	-0.656879	2.05523	0.280644	1.7036	2.07352	2.72948
ASHG19AP1A10015667311	TGCAAAGCCTGAAAAATCATGAATGTGGTCTGCAGACATTGATGAAGAAAATCTGTTGGT	2.68396	2.41943	3.2341	3.04407	1.00399	3.3987	1.01764	2.89868	2.27614	3.60309	4.43512	4.7602	1.75949	2.99008	3.69018	2.96567	-0.0979351	3.28691	0.472755	3.18105	0.658303	2.79836	3.67568	4.03315
ASHG19AP1A10687103011	ACTGGGAAGGAACTGGCACTTGGAGTCCGGACATCTGAAACTTGGCTACAGCTAGAGAGT	2.20427	2.43973	2.54249	2.16059	2.31651	2.27507	1.02833	2.02846	2.13779	2.57687	3.38652	3.57461	1.19462	1.60771	2.59636	1.34645	1.01842	2.09721	-0.399801	1.74148	-0.0229912	1.69777	2.47694	2.84751
ASHG19AP1A10368139511	ACGGCGGACGACCCACCCCTTATCCCCTGGGAGTGCTTACTTTTCTGGTGCAGAAAGATT	-2.44299	0.936113	1.81706	1.33693	-2.71897	-0.874655	-3.38531	-1.73197	-1.43398	0.70799	1.46042	0.535636	-2.85236	0.763206	1.08716	1.07491	-2.33469	0.442992	-3.35776	0.328854	-2.36328	0.745187	1.08113	0.860937
ASHG19AP1A10626197811	AGCTGCCAATGAGCAAGTGTCTTCCTGGTACTACACATGAAGATGTCCCGCTCTCCCCTG	1.8922	0.716863	0.942666	1.58332	2.35855	0.782228	2.14602	0.499352	2.20538	1.30509	1.88088	1.34401	3.49535	2.28743	2.72367	2.53458	3.16876	3.01925	3.58434	2.27919	3.50645	2.63296	3.1372	2.4546
ASHG19AP1A10810677111	TCTCGCTCACGTTCTCCCAAGGCCCAGAGCACTCCTCTTCTTGGTGGATACCAATGCACT	1.54416	4.27914	3.91613	4.45507	1.86713	4.74683	1.50277	4.62391	2.32255	4.77047	5.1282	4.94151	2.69791	5.02256	5.13538	5.10448	2.33507	5.79083	2.48874	5.57252	3.01693	5.26761	5.52015	5.7131
ASHG19AP1A10797506311	AAATTGTAACCGTAGCAAAACTGCATTGGTATTTAGAAAAATAAAAAATTTCCAATATGT	-2.57449	3.20809	3.33881	2.96753	-2.5603	3.36273	-0.447738	2.84582	-1.72524	3.5917	4.59378	3.82344	-2.91516	2.58495	2.91442	2.29754	-2.70076	2.72393	-1.25005	2.49323	-2.00795	2.27812	3.33373	3.40327
ASHG19AP1A10422869111	TTCTAAAATCTTCTCAGTAGTCTTCAGTCTCCTGTTGACCGGAACTCCCATCCAGAACAG	1.17912	-1.16958	-1.6385	-0.137313	1.07525	0.71985	0.454322	-0.432016	0.98347	0.612016	0.574341	0.129139	1.51725	-0.278313	0.190911	-0.223386	1.33346	0.42673	1.23248	0.0414988	1.4442	-0.299342	0.394789	-0.174879
ASHG19AP1A10392708211	AGCAAAATCGCGCGTCTCAGCGTTGCTTGTATAGAGCTGTAGGTAAAACTTGCCTACTGA	-0.0609125	1.44931	0.958888	0.823818	1.01201	1.55683	0.103351	0.128631	0.292559	1.0777	1.36057	1.29564	1.1698	2.01984	2.41974	2.10605	1.32972	2.55206	1.12841	2.29834	1.41557	1.96302	2.24113	2.32306
ASHG19AP1A10001621011	CATGAAGCGTCTGGCCTGGTCCCTCTTCCTTTCAAGCTTTCCCCGTCCCTCGTGGACTCG	-1.25026	1.24192	1.21486	1.58914	-1.53123	1.50435	-1.84449	0.932311	-1.22863	1.49801	1.60759	1.41849	-2.18903	1.13993	1.49189	1.20549	-0.56825	1.41353	-1.17438	1.10201	-0.486705	1.38639	1.3187	1.45989
ASHGV4005776111	TAAGCCCTTCTTTGTCTTCTTGCTGTTTCTTTTATTCCTCAGGCCTGCGGGGCGGGGGCG	-0.82668	0.858989	1.19388	0.793863	-0.0135151	1.24754	-0.605278	0.518272	-0.88592	0.389118	1.04307	0.98418	0.0439716	-0.607185	-0.25898	-0.286252	0.912823	-0.255022	0.42542	-0.454296	0.482456	-0.0193293	-0.323654	0.0911769
ASHG19AP1A10342993011	CAGAAGACGGGTGATTTCTGCATTTCCATCTGAGACCAGTGACCTTTTCTATTTCATAGT	-1.34308	3.91876	4.23705	3.40115	-2.79103	5.17149	-1.72916	4.77511	-1.5415	4.90333	5.25504	6.05802	-2.50784	2.90675	3.5499	2.67666	-2.90124	4.36903	-2.70108	4.37526	-2.743	3.85388	3.98261	4.96501
ASHG19AP1A10140933011	ATACACTTCAAGGGCAAGCTCTGTGTGATTGATTGGAAGACATCAGAGAAACCAAAGCCT	-0.281709	-0.842997	-1.92779	0.308213	1.02713	0.501843	0.203974	-0.860328	0.994098	0.168055	0.408507	0.148612	-0.132709	-0.969469	-0.279894	0.190974	0.124199	1.10971	-0.308653	-0.944233	-1.32495	-0.519794	0.29953	0.49406
ASHG19AP1A10654030911	ACCAGCCTGGACAACTTGACACCAGAACCATCTTTGTCGCCATCTTCAGCTGCATCTCCA	-0.995702	2.67274	2.76148	2.28823	-0.552367	2.42545	-1.11005	2.56241	-0.0793455	2.99841	3.45109	3.30352	-1.80057	2.18352	2.82465	1.57995	-2.55892	1.88011	-1.53093	2.49625	-2.02913	1.80864	2.88817	3.11483
ASHG19AP1A10004264511	GTTACTGGTAAGAGCTACGAGTGTCTCGCTGCACTCTAGCATGGGCGACAGTGCGAGGCC	4.65474	5.01803	5.33421	5.00353	4.67095	4.65137	4.14616	4.80094	5.00251	5.13909	5.61179	5.54776	4.05122	4.35484	4.96498	3.67484	3.91718	4.02438	3.72035	4.27847	3.9675	3.63193	4.8395	5.14939
ASHG19AP1A10824450011	CGGTGGAGCCGCCGGAGTCTGAGAAGAGCAGCTCTCCTACCTGTGTCCTAAGGAGTGCCC	-1.59906	-0.243178	0.550903	0.480221	-1.27367	1.09936	-2.72963	0.543136	-1.52533	0.417491	0.88586	0.690222	-0.21048	2.65329	2.60266	2.52638	-0.0184368	3.15472	-0.0845001	1.95715	1.12646	2.27807	3.0817	2.05689
ASHG19AP1A10351604011	ACACCCACCTGAAAATATCATTGATGGATTTGGTACACACAGAGGGGCAGCTTCAAAATG	3.31826	1.32416	2.64241	1.83265	2.36376	1.24987	2.39608	1.23024	3.4178	2.07315	2.04294	1.36536	4.58942	2.75903	3.54773	3.43883	4.25756	3.3928	4.05874	3.47836	4.28054	3.53243	2.88919	3.03312
ASHG19AP1A10197513311	TGTAGCATCCAGGCAAGATTTGCATTATTTCCCACAGACCATTATAAAACAGAATATGAA	0.785627	-0.602475	-2.59529	-1.06772	2.27266	0.793514	-0.796685	0.879927	0.0300874	1.28723	2.22367	2.24102	-0.541244	-0.483374	-1.76497	-1.88131	0.621006	0.190354	-2.103	-0.650534	-1.61992	-0.56358	1.05134	0.803204
ASHG19AP1A10423383711	GAGTGTTTCGAGCTCCTGATCTGAAAGGAATGCTAGAAGTGTTTAGAGGTGAGGAGAGCT	0.549139	1.56531	0.846454	2.25806	0.762143	2.74135	-1.18678	1.87014	0.0195782	2.69885	2.42668	2.65351	0.228976	2.16843	1.27386	2.1458	0.420814	2.73877	-0.701104	2.11577	-1.30189	2.15973	2.41452	2.97372
ASHG19AP1A10699324511	GATTTTCGAGAGGCACAGAGGACATACGGATCGATGAGAGGACAGTCAGCCCCTTCCTGC	2.67016	1.71221	1.94764	2.00298	3.69958	1.72519	1.61667	1.01473	2.9207	2.38346	2.91599	1.4697	2.49235	0.638839	1.55632	1.04007	3.07739	1.7877	1.00344	1.01601	1.82386	1.72389	2.34894	1.36123
ASHGV4005734411	AAGATGATTGGAGTTTACCACGTGTTCACAGGAAGCAACGAGAATGAGGGCATTCCAGTA	3.17817	1.03393	2.67606	0.122675	4.62989	1.35706	2.04033	0.689558	3.00708	0.935119	2.47653	2.13455	2.10548	-0.252032	1.39774	-0.135258	3.3432	0.562231	0.713685	0.160653	1.49853	0.151603	1.00776	1.12707
ASHG19AP1A10679900011	GGCAAGCGCCTGTAATCCCAGCTACTCAGGAGGCTAAGGTGATTGGAGTTGTGCTTCAAA	6.7311	8.16767	8.18876	8.69353	6.2906	9.0051	6.08338	8.95994	6.26017	8.83993	8.94772	9.30023	5.94306	7.86016	8.16025	7.4124	5.02086	8.43221	4.75027	8.52611	4.79358	7.46801	8.32063	8.82446
ASHG19AP1A10720048611	AGGACTGCATTCTGCATGAAGAAACAGCTCAGATTTGACCAAGATCACACAAGTAGGAGT	1.88235	0.0265724	2.29745	0.528677	1.8651	1.04396	2.02586	0.466101	1.85354	1.42902	2.27152	1.81384	1.38997	0.616111	1.88648	1.09631	1.35743	1.17209	0.98462	1.30659	1.42388	0.752262	1.53169	1.43397
ASHG19AP1A10055196611	ACTGAAGTCATTCATTAGATGGATTTACATCACTGGCTTCCCTGGTTCTCAAGCCTTTGG	-0.794485	-0.143142	0.733906	0.2867	-0.847213	0.50889	-3.38326	-0.18216	-0.524415	0.408578	1.27152	1.08405	-1.76416	-0.283972	0.0283078	0.195695	-2.59688	0.0720495	-3.35739	-0.126469	-2.3151	-0.125504	-0.00966353	0.346764
ASHG19AP1A11005897511	GCGGCGAGGAGCGGCGGCTCTCCTTCCTCCACTAAGAGCGGAAAATGAACAAATCCCAGG	1.23714	1.91728	2.74396	1.43984	0.355061	0.852353	0.630042	1.58792	1.165	1.62276	0.800838	1.7422	1.85465	1.50807	2.15878	1.42734	1.03185	2.03522	0.343542	1.4466	1.21349	1.52547	1.79719	1.59786
ASHG19AP1A11060982911	CGCTGGACCATGGGTCCGCAAGGTCTCAGCCTTAGATCCAAGGACAGTCCAAGGAAGTCC	0.0859462	1.49451	0.615901	-0.890039	0.0136263	0.0382308	0.664261	0.0618976	1.36945	0.317558	1.91899	-0.144438	0.212027	-0.306315	0.137681	-0.519896	-0.241695	0.166807	0.217443	0.399407	0.868328	0.453413	0.126196	-0.345162
ASHGV4005280311	TAGGACAAAATTCCTTTTCACTGCAGTATTGGGAGCCTGGAACTAGAGTTACCAACCCCT	1.50206	-2.65145	0.445137	-1.85872	2.03186	-0.613136	-0.722601	-0.953428	1.20513	0.247933	2.55461	1.22995	0.635602	-1.79355	-0.561495	-1.40073	0.527146	-0.886739	-1.95177	-1.02727	-0.181294	-0.900955	0.769783	0.506713
ASHGV4000429811	GATCAGCCTGCCTCATTTACTGTAAGAATACAGCATATTCCCAGCTACTCAGGAAGCTGA	2.43368	4.38061	4.58554	4.19812	3.10822	3.63815	2.63095	3.69825	3.65228	4.11411	4.66372	4.24962	1.46105	1.95823	2.83482	1.33269	1.88755	1.72923	1.35089	2.07291	1.84244	1.71935	2.19555	3.04292
ASHGV4000149311	AAAGAAACAGGGAAGCAGCGGAATACAAGAGACTGAACTGTATCTGCCTCTGTTTCCAAA	3.0749	2.79148	2.31266	3.55793	2.40252	4.01156	2.41013	4.06238	2.49984	4.39283	3.27398	3.45637	4.03279	4.56509	4.62747	4.20412	3.05953	4.82005	3.03277	4.84898	3.42445	4.46266	4.12556	4.47266
ASHGV4002059711	TTGGGATGAGTGTCTGGCTCCCATCTCCTTCTCCCCTTTTGTGGCTATTGGCAGCTGCTG	-0.976884	2.2609	2.3059	2.49374	-1.3894	2.28375	-1.31796	2.02436	-0.87688	2.71591	2.86204	2.66268	0.284757	2.39373	2.94842	2.85483	-0.993598	3.18194	-0.879529	2.90334	-1.02327	3.07238	3.052	2.88499
ASHG19AP1A10501656911	TGCACCTGGAAAACCTCCCACTAAGAGAAAGAAGCAGGCACAAAAGGACTGTCCAACCCA	2.37921	-0.118414	-0.231395	0.200292	2.60534	0.0808882	1.51977	-0.210051	2.09139	0.401688	2.05568	0.977416	1.30783	-1.06295	-0.561002	-1.10211	1.05032	-0.434682	0.100161	-0.149533	0.585784	-0.936504	0.473958	-0.106133
ASHG19AP1A10384354711	ACAAACACATATCTTTCATTCGTACGTGCCTTTGAGTTTACCTATGTTAATGTTTATGGC	-0.116047	-0.790919	0.246258	1.51882	-1.29517	1.72772	-0.885239	1.38246	-0.859533	2.17365	1.74293	1.4027	0.849656	1.16997	0.818086	2.26609	0.73053	3.15595	-1.84165	2.31656	-0.383159	2.37161	1.91862	1.89923
ASHG19AP1A10035100911	ACTTTTGAGATAGATTTGGCTCTAGTGTAAATTTTGATACCACCATTGCCGCCTTCCCCT	-0.423466	-1.63054	-2.45355	-2.15042	-0.455787	-1.13358	0.0294135	-1.3715	0.149975	-0.322169	0.374043	0.275975	0.291998	-0.409316	-0.597564	-0.27238	-0.192455	-0.0428831	-0.199404	-0.221114	-0.729782	-0.299489	0.0497364	0.0746128
ASHG19AP1A10292210211	TCAGACGGCAAGTAAAATCACCTATGAGACTCAGATCTCCCCACGGCCCCAACCTGAAAG	3.97265	1.70954	1.51744	1.78377	4.57572	1.93434	2.90013	1.62151	3.66748	2.16918	2.84848	2.26909	3.68789	1.75561	2.16826	1.79804	3.857	2.28388	3.20456	1.90712	3.46414	2.09752	2.62683	2.29393
ASHG19AP1A10744308911	TGACCCATTTTACACCTATTTATTTCAGGCTCTCACCACACACTTGTTCATGGGCGCAGC	0.383039	0.156043	-0.352888	0.728508	1.31809	0.233388	0.799822	-0.0785556	1.67334	1.3724	0.732847	0.838905	0.94675	0.470057	0.80855	0.779648	1.83602	0.837696	1.39463	0.695225	1.6137	1.01114	0.62487	0.995104
ASHG19AP1A10180417911	GGCCTATGCCAATCAGCATTTCACATTCCTCATGGTTGGTTCAAAGCTCCCACAGGCCCA	0.520074	0.0545943	0.660835	-0.349964	1.97185	-0.842331	0.94024	-0.0400595	1.27603	0.339455	0.907443	0.564766	0.863549	-0.261477	0.912965	-0.0978509	1.66537	0.451877	0.538021	-0.0444195	1.20189	0.112838	0.760227	0.65525
ASHG19AP1A10980280811	GACGGACCCCGTGAGGGGCAGTGCCCAAAGGAAATGCCACTAAAGAATTCATCGAGAGTT	-0.641249	0.319661	-0.9808	1.19772	-0.431213	1.22763	-0.502375	0.106197	0.647818	1.90928	0.530253	0.865373	-1.32522	0.021935	0.249991	0.983228	-0.500553	1.72948	-1.7295	0.903904	-0.486544	1.48368	0.905415	0.76309
ASHG19AP1A10915404111	CCTTGGGGCCTTCTTGGAGGAGCTTGGGTGACAGCCAGGAATACACGGGCGGCGCCAGGC	1.28994	0.937872	0.381413	0.809191	1.71491	0.756041	1.41184	0.61553	1.97614	0.877322	2.16865	0.898441	1.61296	-0.0977152	-0.0482564	-0.133659	1.15323	0.586568	1.03464	0.183477	1.45879	0.078821	0.980253	0.824875
ASHG19AP1A10811409511	GGCCAACCAGTCTGCCTGGCTCACTGTCCTGCCAAAACAGCAAGGCCGCCGGTGTTAACA	0.288555	0.230554	-0.192849	0.961931	1.13402	0.666307	0.600032	0.694018	1.35585	1.9487	0.654685	2.43742	0.0640161	-0.188989	-0.647717	-0.417051	-0.621639	-0.0232309	-0.592338	-0.0277123	-0.0796968	-0.188047	-0.276391	1.28886
ASHGV4000108011	CTCTCGAAGTGGCACGGAGAAGCTCTCGCTCATCGCTGCCTCCTACCACTCCGAACATGC	2.92186	2.32798	1.52054	1.65079	3.73693	1.61308	3.44978	1.57395	3.9631	2.08293	2.26522	2.10685	3.81289	2.83413	2.88981	2.87827	4.18779	3.2252	4.05726	3.19061	4.352	2.91204	3.32749	3.48357
ASHGV4003357511	AACCCAAAGTGACACATGCCTGGCGGGATGTTCAGTCTCTGTAAACCCATATGGTTTTTT	0.698619	2.33157	2.357	1.71527	1.2126	2.21548	-0.811591	2.15136	1.29582	2.79464	2.95737	3.78515	-3.00512	0.835773	1.93681	0.361764	-2.68991	1.22263	-3.59635	1.12191	-2.53567	1.01354	1.30003	2.24485
ASHGV4001334511	TGAGGATGTACTGTGTATTAGGTGTGGTGCATATAAAAAATAAATAAAATGTGGTCCCTG	0.646741	-0.120808	-0.0192161	0.246974	1.17025	1.37843	0.356554	0.315708	0.182152	1.49206	2.6791	2.51438	-0.0737531	0.67035	1.14318	1.55028	0.0230066	2.10891	-1.53295	1.50005	-0.845896	1.47613	1.91484	1.94746
ASHGV4004434511	TTTTCCTCTCAGCATCAGAGAAGGCAGAAAGCAAGAGAAAGGAATGCAATGTGAGCAAGG	3.18077	3.01158	-0.661452	2.91904	1.40297	3.51516	3.70444	1.69084	4.2443	2.40435	2.75259	2.95765	1.53305	1.14193	-0.788553	0.173867	-0.398025	1.52622	1.08144	0.669397	1.6661	-0.117313	1.03687	2.01253
ASHG19AP1A10382849011	GCCATGCAGGTTTCTTTCTAAGAGAAAACGAGTGTGTCTCCTGTAGTAAGCACCACAGTG	2.77348	3.05428	2.96494	3.17024	2.7039	3.09313	2.3423	3.01166	2.99134	3.42506	3.62492	3.17407	3.37018	3.40504	3.63721	3.41977	2.90859	3.97364	3.01416	3.87867	3.21018	3.52301	3.90081	4.00077
ASHGV4000016211	TTCTGCATACAAGTTGGCAGGACCATGGCCAACCTGGAGCGCACCTTCATCGCCATCAAG	0.899698	-0.670531	-1.56502	-0.979239	0.614451	-0.172814	0.945465	-0.542208	1.47538	-0.239545	0.284453	-0.924237	2.39938	0.640861	1.20933	1.82535	2.22899	1.92937	2.48807	1.61036	2.91588	1.59771	1.61611	0.728934
ASHG19AP1A10690296411	AGACCACCAATGGCAGCAGTTCATTTGGGCTTGCTATCAGAGGAAGTGGAGAATGTGCCT	-0.754907	0.555532	0.859074	0.406446	-0.311419	-0.433394	-3.26573	0.0032349	0.501046	0.55091	1.44987	1.31243	-2.50545	0.880612	2.07178	1.04496	-0.334286	0.550614	-1.95295	0.629125	-1.86749	0.722012	1.28011	1.53133
ASHGV4000373511	TTAGGTGAAAGTCGCCGGGCGTCCACGTGCAGCCCTGGACCCTGAACCCCGGCGTGCGTG	2.0499	-2.36402	-0.595975	-0.176513	1.84642	-0.645937	0.841985	-0.62137	1.75956	-0.184332	0.452574	-0.166354	3.21326	1.01883	0.752046	1.22264	2.98078	1.3538	1.65524	1.53653	2.18301	1.69134	1.01918	1.2912
ASHG19AP1A10467991411	CACAGGACCCCTCAACTTTCCTGCCCCACCTCTTCCAGAACCTCCTGCTCTTCCTGTGGG	-0.757272	2.92537	3.65621	3.35805	-0.221212	2.39787	-0.781115	1.98285	0.0451194	2.7665	3.01315	2.15249	-0.133027	2.17668	2.94239	2.55863	-0.767248	2.47202	-0.589133	2.07214	0.200024	2.57571	2.35139	2.091
ASHG19AP1A10227379911	GCCGCCCTGCCCTTTACACAGTCCATCCTCACTCAGGTGTTTTCAGGGACCCTAGGGACC	-1.00185	3.17497	3.08471	3.93895	-1.98848	4.2468	-0.932913	2.92405	-1.74881	3.70656	3.54166	3.55681	-0.360382	5.12114	5.34257	5.24456	0.131499	5.99836	0.235873	4.73718	-0.283315	5.53214	5.48754	4.71672
ASHG19AP1A10259506411	AGCTCATAGGAATGTGCTGGCCTCCTTTATTGGAATGTTAAAGAAATTCATCAGGCTGCT	-2.82306	0.501859	0.119858	1.15464	-2.57298	1.31146	-3.55235	1.35342	-3.04848	1.7778	1.23072	1.03631	-2.73713	0.468773	0.390853	0.625841	-0.939132	1.41901	-3.43556	0.991729	-2.92647	0.827831	0.594482	1.01573
ASHG19AP1A10896105211	GGCAGTGCCTTTCTGCAGGGTATTCTTCCAGGAGATTTGACCAGCAAGTGGAAAAATACC	0.0727899	1.24263	1.07089	1.44139	-0.0886231	1.55339	-0.202185	-0.114194	-0.138386	1.80452	1.51452	1.57973	-0.264356	0.907065	-0.0173673	1.55289	-0.461814	2.03978	-1.4167	0.877581	-0.871188	0.935009	0.70903	1.31071
ASHG19AP1A10236089811	GCACACCGCAAAGCAACGAAAGGTATATTTTGGTGTTTCTGGTTTTGCTTTTCCTGGGGT	-0.426063	1.34178	1.63032	0.945054	0.783129	1.50202	-3.57064	1.57344	-0.351311	2.26875	2.08462	2.90977	-1.74424	1.09862	0.936414	0.252664	-1.76897	0.495976	-3.47607	0.282762	-2.63773	0.0849001	0.288037	1.92128
ASHG19AP1A10184026611	ATGTGTGACCCTTCACCTTTGATCCCCTGACCTGCATTACCTTGGTCTTAAAATTTTGGT	-0.0673463	2.46846	1.85385	3.13017	-0.206322	2.89264	-1.41272	2.89874	-0.0106588	3.18625	2.76614	2.85226	2.31138	4.98358	5.08065	5.68814	2.83639	5.52031	1.46185	5.61604	2.73624	5.74626	4.72741	5.04897
ASHG19AP1A10590492711	AGAGGGGGAGATGTTTTGGCCAAGGCGAAACGTTTTAAACTGAACTATGCCACTTACGGG	1.94576	0.289557	0.332252	0.246675	0.604357	0.262233	-0.702413	0.327808	0.460781	1.52816	1.25253	1.69531	0.994132	0.452324	0.707061	0.872738	0.904833	0.895268	-1.09951	1.01057	0.0704701	0.783932	0.538223	1.39176
ASHGV4000825011	TCTGCTTCCCTTGCTGTCTTCCCATAGCTTATGTGTGCACTATGAATTTCAATAAATATA	-0.130991	3.16109	2.85431	3.2551	-0.0877235	3.10169	-0.555646	2.8866	-0.42233	3.57352	3.56906	3.34957	0.733422	3.42734	3.68612	3.51275	0.447998	3.90825	0.587108	4.15604	0.0987063	3.68183	3.85899	4.1425
ASHG19AP1A10640522511	CTTGAGGAATGTGAGCCGACTGCAGCAGTGGCCCAGGGCAAAGAGTGTGCGTCATCGATG	0.81101	-1.60192	-2.58928	-0.297769	1.94797	-0.586358	0.614603	-1.55838	0.643409	-0.241868	-0.23786	-0.197366	2.48001	1.02009	0.534459	1.16308	3.24376	1.26985	1.80828	1.05447	1.95993	1.47223	0.661151	0.894884
ASHG19AP1A10174199511	ATGTTCTCTATTCCATAAGCCAGGTGATTGGTGAAAACACTAAACAACCCTGAGCCCAGG	4.25984	1.65023	2.6028	2.88995	3.80282	3.15438	3.0978	2.06699	3.891	3.29015	3.46254	3.82393	4.25412	2.23511	2.91416	2.07576	3.37761	2.61639	2.59257	2.16082	3.09936	2.5375	2.94742	3.22003
ASHGV4005606711	CTGGTGCCCTGGTTCCTGTTCCCACGGCTGCCGCATCTATTATGCCCGCGCCCCTCCTGT	-1.33809	0.530763	0.627788	0.440657	-1.97579	0.699153	-1.19719	0.472356	-1.4658	0.867411	1.04	0.62386	-0.670877	0.69726	0.850202	1.08845	-1.074	1.0847	0.0160423	1.19046	-1.34225	0.993098	0.837731	1.24594
ASHG19AP1A10618959811	CGATCTCTCAGGGTCGTCGGGTGAAGTGAAAATACCTAACTCTGCATTCTGTGAAAGGGA	-1.96992	0.379417	1.31356	0.644244	0.407258	-0.457373	-1.08411	-0.324594	-1.18656	0.161003	-0.0375418	1.04464	-1.69617	0.236895	0.986952	0.0522797	0.645569	0.667169	-0.695084	0.231928	-1.15217	-0.15542	0.0775778	0.613624
ASHG19AP1A10643684511	GCTTCGCTTTAACTCAGATAAGATAAAGGGAAGTTAAAAGCCAGCAGTTCCAGTCAGCCA	1.54405	0.335019	-2.48867	-0.249777	0.780798	-0.122834	-0.279124	-0.523597	1.04263	0.779481	-2.6443	0.0648996	0.821356	-0.170787	-2.80149	-1.01639	0.816929	-1.09523	-0.67908	-0.559822	-0.361149	-0.865388	-2.92055	-0.492068
ASHG19AP1A10406706911	TGTTGTGTTTCTGATTGCGTGGTCAATTTTAGAGTATGTGACACATGGTGATGAGAAAGA	-0.30776	-0.0657312	-0.106742	0.916817	0.396223	-0.155253	-1.24136	-0.94339	-0.494933	1.09092	1.3644	0.602963	0.971824	2.489	2.25172	2.75654	1.63006	2.40439	0.223211	2.16714	0.344216	2.50889	2.50644	2.32173
ASHG19AP1A10237456311	AGTCCCACAAGACTGACCCCCACTTCAGACCCCAGTCATAACTCCAGGTGGTCAGGACGT	-2.01775	0.828735	-0.0590022	1.07323	-0.659991	-0.165701	-1.09619	0.322859	-1.59261	1.06291	1.50923	1.15574	-1.46848	0.054732	0.237353	0.176758	-1.13536	-0.157426	-1.42197	0.547424	-2.51667	0.153568	0.450869	0.658391
ASHG19AP1A11050798511	ATGCAAAACACTCAGAGAAATCACCACCTTCTACAGGTAACTAGAAACAGGAAAAGGAAA	0.482802	0.789872	0.866815	0.264717	1.13147	1.24783	0.908084	0.223979	1.22258	1.52025	1.51839	0.460674	1.50688	1.31039	1.85182	1.50201	1.85962	2.11475	1.9038	1.77265	2.21973	1.72686	1.94177	1.74798
ASHG19AP1A10851005711	GGATCCTGAGGTCCCAGGAACATCCCGAGAGCCAAGTTCCCAGATGCCAGCCAAGGGCCA	0.445482	-0.901218	-2.43287	-2.6413	0.765381	-0.917999	1.0743	-0.277529	1.39138	0.4412	-0.549549	0.441398	1.03922	-1.03133	-0.803412	-1.44265	0.864332	-0.895295	1.3704	-0.412149	1.47345	-0.901431	-0.573643	-0.589605
ASHG19AP1A10002113211	CCAGACAACTGAATGGTGACTTCAAGAACAAATATTCAGGCTGGGTGCGGTGGCTCACAC	7.12027	6.31145	6.31299	6.69613	6.99112	6.58465	6.8909	6.39399	6.83328	6.45657	7.0433	6.83244	5.76913	4.36901	4.8665	3.78214	5.72449	4.3866	5.237	4.67324	4.7676	4.09366	4.76851	5.65822
ASHG19AP1A10212085611	TGTCATTTCTCTCTACCTACAAGGACTCCAACACTCTGCACCTCCCTACGGAGCGTTTCT	-1.68542	-0.0386399	-0.262607	0.261764	-1.32456	-0.170384	-1.46806	-0.184179	-0.674967	0.134388	0.491964	0.750279	-1.14232	0.385168	0.360441	0.393532	-2.41936	0.724952	-0.861934	0.72653	-1.95592	0.357131	0.883964	0.80168
ASHG19AP1A10124272311	CCTGAAGATTATTGGGGTGTTCTGAATGACTTCTGTGAAAACCTGCCAGTATAAATTGGC	-0.319148	-1.92362	-0.136447	1.62341	-1.4097	0.412907	0.100248	1.72689	0.478513	2.55814	1.55567	2.92132	-0.341369	0.43102	0.669999	1.35916	-1.73993	0.495303	-0.973101	1.6525	-0.97209	1.18209	1.51051	2.41396
ASHG19AP1A10368183011	ATATCCTCAGATCTCAGTGGGCAGCGACATGAAGTCAGGCAATTTCTTGCAACCACCACC	1.45943	0.379113	2.68675	0.979712	1.86968	1.2181	-0.747018	0.682741	1.67668	1.07278	3.15101	1.73871	1.72161	0.787902	2.7679	0.650163	1.9272	1.35776	-0.349871	1.34303	0.673195	0.872045	2.61909	1.76075
ASHG19AP1A10112176911	ACAAACCTGTATTTACTGACCAGGAAAGACATCCATGACATATTGCTCAATAAAAGTTTA	5.99072	3.92543	7.62163	4.44824	4.8878	5.25504	4.20276	4.75697	4.4978	5.11024	7.01085	6.41398	3.04758	0.939929	4.53693	1.78163	2.17024	3.22826	1.0688	2.48576	1.61287	1.63017	3.19269	3.49212
ASHG19AP1A10042038011	CAGCCTCTGCCTCTCCACCTCAAGCAATCCTCCCACCTCAGCCTCCCAGTATTGACTCGG	1.1295	2.5924	2.28493	2.74959	1.16435	2.63087	0.864713	1.72625	1.03273	2.45061	2.79508	1.67129	1.93838	2.1621	2.40641	2.36631	1.66805	3.18818	1.93838	2.12632	1.67578	2.256	2.47182	2.18246
ASHG19AP1A10448627311	GCTAAATTTACTTTAAAAGAGATGTTTCCAGGTTTTCGACTAGCACTTCCTCCAAAACGC	1.32578	-0.555401	0.313302	0.697166	2.45708	0.964503	1.00464	0.521324	1.55259	1.37598	1.36642	0.626792	0.703697	-0.66481	0.297629	-0.0724141	1.85025	0.86786	-0.0509114	0.251233	0.587519	-0.347372	-0.652456	0.0125619
ASHG19AP1A10273443411	TGCTTCCGGGAACACCTGATTTTCATACAATCCCAGCATTTCAGCAAAAGTCACTCCTCA	1.00807	2.97592	1.79964	2.21217	0.982671	2.53208	0.972312	2.7496	1.18751	2.94577	2.21319	1.54108	0.896018	3.551	2.92179	1.6924	0.466025	2.70482	0.180492	2.85641	0.855443	2.43798	2.14146	2.22218
ASHG19AP1A10002770611	AGTTTAAACCTTAGCCAGTCGGGATCAGCTCAGATTGTGCAGTCCATCCCCAGTCAATGG	-0.253252	0.337902	0.969246	0.973206	0.0448208	0.00777848	0.378432	-0.234127	0.69829	0.641419	0.229148	0.0277536	0.0774929	0.0154232	0.435603	0.189443	0.156334	0.569945	0.960988	0.569481	1.3477	0.412262	-0.055675	0.152811
ASHG19AP1A10138834211	AGACGAGAATACATGGGAAAATAGGATAAAAGAACAAGGTGTGAGAAGGAATAGAAGGAA	0.95031	-2.34317	-0.939105	-2.62069	0.435807	0.539009	0.245413	-0.794752	-0.143752	0.0808791	0.330548	-1.12196	1.27555	-1.08699	-1.12195	-0.623497	0.689875	0.798678	0.431164	-0.427142	0.851514	-1.46024	-0.327876	-0.943528
ASHG19AP1A10172415411	ACATACCAATTCTTGAATGACATCCGAGCGAAAGAGAAAGAGCTAACATTTGCAGAATGC	3.50254	3.21365	3.35676	3.72879	3.14798	4.28808	2.92739	3.31828	3.50066	4.10212	4.18973	3.50556	2.80155	2.52787	3.00172	3.29942	2.486	4.44024	1.81518	3.56809	2.42577	3.13944	3.81082	3.36047
ASHG19AP1A10580613411	ACCTTGAACTTCTAGGATACAGAAAAGAAGATCTAGGAAAGAAGGTAAACTTTTGGGAAA	2.46591	3.79883	3.14406	3.9761	2.59888	4.46208	1.54578	3.6523	2.12119	4.21516	5.02094	4.24863	1.81414	3.00096	3.26054	2.53014	1.91488	3.43414	0.109364	2.60738	0.865703	2.59861	3.9387	3.54102
ASHG19AP1A10001358011	TTCTTTCCAGCCACTTATCCCCTTACCTCCTGCTTACCCACGGATCTCAGCTGGGGAACC	-0.639608	-0.0544833	1.13512	0.7515	-0.226018	0.403547	-0.413832	0.244204	-0.223337	1.21259	0.918552	0.245973	-0.789706	-0.28679	0.249143	0.0584527	0.147911	-0.0808362	-0.740672	-0.524444	-0.580871	-0.156329	-0.129341	0.146442
ASHG19AP1A10681135611	ATGATGATAAACTACAGTCAAAGAAATGGTGAGAGCCTTGAAGATACACGAGGATGAAGT	4.26994	2.87564	1.0622	3.23766	4.6112	4.97689	5.40773	5.19834	4.71183	4.65997	3.53016	4.06251	2.78388	2.79899	1.21491	2.54164	3.27044	3.86933	3.35506	4.24409	3.61582	2.8055	2.74204	3.23547
ASHGV4000399811	TCTGAGACAGGAAGCATGCTCATGGCAATACCCGGAGTCTCCACTGCAAGACCAGAGTGA	1.31947	-2.22429	-1.21278	-2.30623	1.41526	-0.786933	0.33756	-1.85229	1.05199	-0.588424	0.176462	-0.96922	1.26374	-0.46925	0.0247031	-0.339076	1.03342	-0.264286	0.76059	-0.511354	0.734542	-0.137481	0.341234	-0.350922
ASHG19AP1A10457035411	AATCATCTTCGGGTGACATAATTTTGAGTTAGGGGGCGTGAATACTTTTTCTCCCGAAGG	-0.435083	-1.02665	0.59815	0.127897	-1.27049	1.25536	-0.150885	-0.154798	-1.43673	0.90653	0.567294	0.702603	0.379418	0.548245	1.36879	1.38901	0.317735	2.33367	1.13386	1.60567	1.27204	1.6743	1.23657	1.14426
ASHG19AP1A10382026311	GCTTTCCCCTTCCACCACACACCTCCACCTGGTCACAGCAGATAACCCAGCAGCCAACTG	0.158769	1.70871	2.497	2.28283	-0.061841	2.19724	0.0140344	1.39554	0.265433	2.3272	2.54492	1.9678	0.632055	1.31601	1.60554	1.42024	0.0950157	1.65297	0.198764	1.2275	0.632412	1.35683	1.5994	1.75846
ASHG19AP1A10226962411	GACTTTACTAGTAAGTTATTCTATATTTGTCGTTAAGGGTGATCTGCCAGATTGCGAAGC	2.05117	0.889713	-1.98272	-0.527158	1.50964	1.5312	0.367594	0.872804	-0.114398	0.440287	1.26518	1.50857	2.00237	1.49797	-1.17761	0.610661	1.38693	1.48359	0.0856207	0.802115	0.61539	-0.144291	1.14072	1.44836
ASHG19AP1A10000704411	TTTTGCTTTATGCAATTAAGTTTATTTAAAAATAGACTCTTCTCCCTGCTACCCCAGCTC	-0.55421	0.310022	0.326432	0.268499	-0.261219	0.767993	0.182704	-0.921667	0.53961	0.341767	0.730722	0.763726	0.386151	0.146359	0.941881	0.378104	-0.226565	0.899503	0.142766	0.102297	0.486778	0.237196	0.723339	0.662583
ASHG19AP1A10000317711	CAGTTGGGCACACAAGTGTTTAATGAGTATTTAACTGATTTGATAAGAATAAATTCATTG	-3.12043	-0.0843834	0.902978	-0.169242	-1.78855	1.8882	-3.37475	2.35885	-3.11266	1.17395	1.90665	1.48929	-2.89538	2.53049	3.37485	2.6335	-1.38344	3.31367	-1.41039	4.3641	-1.9816	2.8351	3.11686	2.72102
ASHG19AP1A10708700311	ACGAAAGCTAAAACAAACCTTGGAAGCAGAAATGGGAAGTGCTCTCTGGCGTGGTGGTCA	0.548348	0.130541	0.580412	-0.479077	0.0141242	0.138806	-0.198546	-1.2593	-0.421529	0.720071	1.67908	0.657293	0.0298585	-0.377711	0.576468	0.124397	-1.18774	0.327355	-0.34707	0.0518866	-0.922868	-0.137058	0.377503	0.490202
ASHG19AP1A10122084911	ATCAATCTTTGGATTTTCATAATCATGAAGAAATGAAAGGTCTGATGGATGAAAATTGCA	-0.0588929	5.0168	2.16587	4.01473	-0.503588	4.27479	0.755081	3.8654	-1.10221	4.09271	4.95326	6.50202	-1.83973	3.25476	0.951872	1.52665	-2.55765	1.89578	-2.05609	1.52874	-1.61039	0.815755	2.58828	4.34369
ASHG19AP1A10140108811	TCGATGAAAATGTAAAAACTGGACCTTCGGACCCCAGGACGTCGATGAACTGATCTTCAT	0.988325	0.872063	1.73532	1.70742	0.883349	1.40109	0.930255	0.620757	1.90957	1.7052	2.38335	2.04122	-0.289734	-1.1034	-0.045392	-0.697847	-0.339827	0.383734	-1.80812	-0.47531	-0.446566	-0.0460277	0.323251	0.765966
ASHG19AP1A10826897011	TGCATTTCCTCCTTTCGTCTTTACAAGGTAGCCGTTTGGCGTCGTGAGAGATTGGGTCTC	-0.995396	0.802722	0.800887	0.939676	-3.10202	1.11455	-1.77749	0.52179	-1.26973	1.42224	1.03405	1.3029	-0.437649	1.98358	1.34594	2.56844	-1.39848	2.35369	-1.98456	2.46242	-1.4078	2.64769	1.47563	2.67471
ASHG19AP1A11004949511	CGGGAGTGTCCGGTTCCCGTGGCGGCCGGACAGCAAGGACATTTCCAAGGCAACTCCAAC	0.84077	0.0873943	-1.16801	1.00119	1.24237	-0.0855481	1.30877	-0.807592	1.87495	0.364112	0.890673	0.394073	0.595947	-0.321545	-0.186822	-0.291175	1.06428	0.379208	1.02364	-0.275464	1.20013	0.186726	0.539065	-0.0580614
ASHG19AP1A10727256311	CCCTTGGGCACCTCCTTCTGTTCACTGCTGCCACCGCCTCTCTTGCTCTATGAGACTGAT	-2.23295	0.910532	0.830413	1.23067	-1.12753	-0.853884	-2.60776	0.211876	-1.97832	1.10955	0.507024	0.601418	-1.4573	0.619975	0.995649	0.650872	-2.67564	0.934318	-1.18538	1.10827	-2.79803	0.736103	0.601251	0.774627
ASHGV4004322211	AGTTCATGGTACCATGAAAGCAGATAACCAGGAGATCTAACAGGTCCACTACCACTATTC	2.74762	-0.410713	1.15782	-1.31556	2.88895	-0.81576	1.32115	-2.00888	2.32036	0.324881	1.85772	1.62165	0.838212	-0.841271	0.0684643	-0.976124	0.801002	-1.33739	-0.925871	-2.28602	-0.324729	-1.50349	0.514548	0.194649
ASHGV4005772111	GCAACCCACAGGTCTCCTTCAGATTTTCCCCAAGCCCTTCTGGTCAGCAAATGCTCTATG	-3.21902	0.423765	0.874751	0.92656	-2.17349	0.13902	-3.16889	0.513095	-1.74727	1.03958	1.5477	0.926834	-2.09356	1.28382	1.83064	1.61621	-2.63821	1.60193	-1.59624	1.62129	-2.23226	1.36196	1.74722	1.73334
ASHG19AP1A10069647711	GCTGACTCCATGCAGCGCACATAAAATCCAAATCCCACTTGAACCAACTGAAGAAAAGAA	4.39012	2.10037	2.81732	2.8547	4.83376	2.91724	4.38922	2.22235	4.82175	3.32721	3.20916	3.23499	3.61304	1.14737	2.17233	1.46236	3.39436	2.39475	2.62313	1.4109	2.93925	1.67392	2.01052	2.12098
ASHG19AP1A10002961111	GTGGTTTTCTTTTCTACTGTCTGAAATTGAATGTTTAGTTCATCTATTTTCTATTCTCTC	-3.34344	0.85632	-2.72888	1.49056	-3.02721	2.33162	-3.46973	0.983033	-3.11847	1.73476	-2.35254	1.44838	-3.28866	0.856594	-1.70407	1.2729	-2.68742	2.56418	-3.35465	1.68967	-2.90127	1.21258	-1.12527	1.39588
ASHG19AP1A10946224711	ACCACCTGCGATTACTCTGCCGGGCCGCAAGTACAGCCCTGGGTACAACACCGAGGTGGG	4.30248	1.72241	1.87382	1.94714	4.70645	2.18378	4.5257	1.31368	4.85532	2.13733	2.18934	1.7379	4.31863	1.68793	2.05391	2.25126	4.86942	2.76952	4.15097	2.40643	4.35477	2.32654	2.11173	2.50282
ASHG19AP1A10557885911	TCTCTACTCTGTCCCAAGTTCTTGTCCCACATCCAGAAGAATAAGGTTATGCAGACAACC	-1.73848	0.819477	-0.0552989	-0.191606	-0.320363	0.0619175	-1.1835	-0.343897	0.105309	0.605767	0.981455	0.68163	-1.01556	0.7241	0.393574	0.415165	-0.188264	0.440023	-0.747316	0.0489926	-0.69949	0.368288	0.261864	0.932727
ASHG19AP1A10001673711	TAATTTCTAACTACGTACCTGGGTGCCTATATCGACAAAGAGTGAGAAGAGCATTTTTAC	4.70792	4.77171	4.02145	5.22112	4.26643	5.27774	3.959	4.89335	4.79221	5.61906	5.639	5.51012	3.09324	3.56358	3.06858	3.41152	2.64176	4.0589	1.9512	3.52924	2.38214	3.44164	3.81056	4.2786
ASHG19AP1A10493061811	AGACAATTGCGGTTGGGTGCAGTGTCTCATGCCTGTAATCCCAGCACTTTGGAAGGCCAA	9.74366	7.94794	7.73603	8.40918	8.35928	8.40782	8.50045	8.52521	8.57492	8.47173	8.86155	8.67077	9.73904	7.43403	7.61502	6.93978	8.45961	7.8921	7.89544	7.80158	7.87479	6.97398	7.85949	8.24109
ASHGV4000461311	TCAGCAACCCGGGGGCAGCGTTTTCCCCCTACCGGAAATCTGATGGGCTTATGACATCAT	1.9328	1.7888	1.44442	2.43282	0.304065	1.83848	-0.762996	1.98448	1.01007	2.35091	2.60472	2.06083	2.91648	2.86791	2.86491	3.20819	1.27824	3.19818	0.991629	3.59669	0.890207	3.25365	3.30888	3.27262
ASHG19AP1A10866047611	GGCAACCCCGAGCCAACTGAACTCCCCCATCCATCAGAGGACAAGCAGGTGCAGGCAGCA	0.611562	0.65014	0.744662	0.456252	1.29055	0.540718	1.20447	-0.122827	1.51562	0.583893	0.965776	0.506205	1.37652	0.232431	0.83067	0.583523	1.12353	0.770078	1.70721	0.487469	1.84331	0.282864	1.0405	0.46596
ASHGV4002861511	CTTGTATGTGCCTCCATAGTCATTATAAGATTTTATGATAATTTTTACATGTCTCCCCGC	5.19976	5.13743	4.74876	5.05132	5.74703	4.91298	5.50244	4.8048	5.91454	4.9418	5.13927	4.97837	5.54477	4.99925	5.02482	4.90696	5.99013	5.38135	5.91256	5.12998	5.91691	4.7683	5.02993	5.36965
ASHG19AP1A10777124711	TGGGAAGCCGAGACGAGCGGATCACGAGAGACGGGGTTTCACCATGTTAGCCAGGATGGT	0.25368	2.52651	2.31975	2.23562	1.0289	2.80229	-0.339317	2.76045	0.319348	2.77316	3.14977	3.51795	-0.464091	2.2192	2.50251	1.36852	-0.743888	2.34733	-1.90836	2.61924	-1.42066	1.93948	2.72672	3.36644
ASHG19AP1A10000048011	CAATTTGTGTTCCAGTCTTGATTGGTATTGACTGATTCAAATAAAGTTGGTTTATTTTCA	0.40522	6.08911	-0.324222	6.65781	-2.04786	7.23808	-1.03841	7.24047	0.00541355	7.72733	5.22066	7.25832	-0.0988932	6.71437	1.47513	5.87652	-2.73559	6.42869	-1.8961	6.1304	-2.42448	5.85698	4.92231	6.58422
ASHGV4000483711	TCAAGAGCTGACACACTGGAGGGATGGGGTTAGGGGACAGAAGAGGGCGACGCAGAGCAT	1.14616	2.31691	-0.0015363	-1.16439	1.25092	1.36762	0.999089	3.33106	2.32774	1.80109	2.03888	3.18222	0.904188	0.06009	-1.47424	-1.1762	0.712075	0.195927	0.86459	2.05082	0.961733	0.08554	-0.11862	1.81318
ASHG19AP1A10543529211	ACGGTGTTTCCCTCCCGTTGCGAGTTATAAGGACTCAGCATCATGTAGAAGCACTTGTGG	2.56032	3.27401	3.92618	3.87669	2.06906	3.99566	1.71991	3.51925	1.90632	4.20805	3.63566	3.52805	3.46368	3.93169	4.7255	4.82922	3.18159	5.11211	2.47004	4.63023	3.06574	4.70932	4.14566	4.43648
ASHG19AP1A10127001811	GAGTTGTTCTCCTCATAGGACACCATAAATCGCATCCAGGACCTGCTGGCTGAGGGGACT	4.2122	3.30954	3.0901	3.55497	3.89705	3.76525	2.98756	3.41214	3.95212	3.63576	3.84501	3.13292	4.21099	2.55176	2.6378	3.19111	4.09465	3.61698	2.71671	3.23683	3.19867	3.24121	3.01716	3.09963
ASHG19AP1A10258097311	AGGATCCGATGATGGGGATGGAGTCTTTAGATGACCTTTCAAATGTTTCTTCTGATGACT	-2.98889	0.33277	1.62174	1.80711	-1.82247	2.6361	-1.75771	2.15565	-1.94575	2.8912	2.25508	2.38668	-3.21226	0.73432	1.43887	0.470548	-2.73058	1.7395	-3.53299	1.07486	-2.7915	0.694021	1.19984	1.64048
ASHG19AP1A10472331511	CCGCTCCGCTTCGAATGGCTGGTCCTATAGTACCCCTCCTCAGGAATGTCTCCCCAGTGC	5.59725	5.38135	4.80139	5.13317	6.22046	5.36062	5.87147	5.11048	6.66333	5.38739	5.48461	5.32374	5.91534	5.52061	5.69539	5.56087	6.25527	5.77933	6.05819	5.75569	6.74919	5.28185	5.68625	6.01557
ASHGV4000269711	AAGGAGTCAGGGATGGCTCTTCCTCAGTCCCTCTCATCTCGCTTAGGTTCCGTCTCTCGT	-3.39217	1.92949	1.56969	2.05428	-3.18479	1.99938	-3.3585	1.15685	-2.76093	2.49792	3.22574	2.37384	-1.5915	1.99036	2.11682	2.27097	-2.77613	2.75521	-3.36233	2.02428	-2.18295	2.3811	3.29023	2.68631
ASHG19AP1A10358480911	AGCTTAAGCGCCTCCCCCAAGATCACACAGACAGACAGCTCCTTACGGCCTGGGAAACCC	4.50749	6.52492	7.06888	6.69139	5.11296	7.22428	4.79984	6.58707	5.4374	7.11749	7.45566	7.14098	5.25102	6.92379	7.4034	7.06783	5.25343	7.35585	5.15616	7.64223	5.55606	7.10222	7.54838	7.82679
ASHG19AP1A10003620611	GAAACTAACTTGGTCATGGTGCATTATTGTTTGTATTTACTACTGTATTCATTTTGCTAA	-0.960441	-0.272053	0.623324	0.541647	-3.00403	0.400381	-2.29707	-0.0304808	-3.25135	1.25865	1.17169	1.40136	-0.229044	1.74728	2.78982	1.5538	-2.68754	1.41793	-1.89599	1.635	-1.83011	1.15818	1.78001	2.01828
ASHG19AP1A10184227911	TGGCTGTACCTGTTCCTCCCCCATAAAATGATCCTGCCAATCTAATGTGAGTGTGAAGCT	-0.0494086	1.34653	1.86729	1.56516	0.177492	1.98639	0.382568	0.479215	0.801346	1.8058	2.84253	2.44433	-0.0451243	1.39286	1.77829	1.49121	-0.29042	2.17988	-0.547679	1.12797	-0.505274	1.6594	2.47533	1.92617
ASHG19AP1A10107721711	AAGGACTCAGCATCATGTAGAAGCACTTGTGGAGCATCAGAATGGCAAGATGAAACGACT	4.38686	3.23378	4.04663	4.29579	3.52623	4.11038	3.37653	3.40081	3.81736	4.03293	3.75917	3.83943	5.13579	4.08542	4.85985	5.25335	4.83553	5.3883	3.87146	4.96737	4.62763	4.93952	4.25065	4.7137
ASHGV4005737711	TTTCCGCCAGCTACCTCTTGTGTTTAAGAATTAAAGGAAGATGAGCTAGGAATCAAGAAA	-0.85196	0.592466	-0.667953	-0.717017	0.211823	0.48309	-1.18599	1.04391	-0.858612	0.17003	0.673549	0.998992	-0.9694	0.675285	-0.90288	0.514833	-0.593144	0.954044	-1.3194	1.56205	-1.39154	0.307998	0.252607	0.851956
ASHGV4005688311	AACAAGATTTGATTTGGAAGGACTGACTCAAACTAACGAAAATATGAAACCTGTCTTTCT	-0.0558942	-0.188617	1.76358	1.10709	-0.310413	1.6875	-1.36908	1.80579	-0.720482	2.34081	2.93123	2.54228	-0.70998	1.04881	1.97927	1.45564	-0.616865	2.21592	-3.09356	2.33893	-2.22782	1.80738	2.24563	1.90767
ASHG19AP1A10287214711	TGCCTGGCTTATTCTCTCCATTTTCAAGAGCTTCTTCGAGACACCTTCACTTCCCTGGGC	2.68755	3.90718	1.89204	3.56164	2.39131	2.90132	2.16947	3.14297	3.13412	3.78039	2.90512	3.24049	0.716367	1.1186	0.365663	0.824966	0.224457	1.25581	0.122438	1.4744	-0.0740364	1.21886	0.697687	1.88728
ASHGV4002190111	ACCGCCGGCTCCCCGCGCCGCCCCCGCCTTCTCCCACTCCGCCCACTGCCGGGAGCCCAG	4.11707	5.69148	5.60908	6.2011	4.30471	6.15435	4.14225	5.58951	4.70936	6.20572	6.19178	6.4027	6.27843	6.31581	6.56135	6.45937	5.53562	7.138	5.47101	6.4051	5.97273	6.87113	6.96965	6.70349
ASHGV4004109411	GCTGCAGCCAAAGAAAGCTTCAGTCAATGCATAGTCTCCCTTTAATAAACCTTGTGGTAG	3.54935	6.98246	7.29688	7.22689	3.52029	7.34013	3.23984	7.28875	3.72468	7.53131	8.23337	7.69201	3.97414	7.1694	7.80551	7.42129	3.89003	7.7097	3.60012	8.00424	3.7476	7.38913	8.10494	8.28206
ASHG19AP1A10009794111	AGCTGTTCCCTGCGAAAGGATTATTGCATCGAGCTTTTAGTGTCTTCTTATTCAACACCG	1.70091	1.67609	1.37191	2.71389	0.191429	2.98602	0.824328	3.43878	0.0102063	3.30735	3.86591	2.55326	2.27979	1.55262	1.07247	2.9373	0.0270251	3.54801	0.876	3.99439	0.34732	3.01285	2.77526	2.53365
ASHGV4005364411	ACCAAGTGATTTTTAAAGCCCCATCTGCCTTTCTCCACTTATAAAGAACTTGGGACATTT	0.253075	1.90167	0.945038	2.26379	-0.654169	1.8541	-3.47508	-0.0562175	0.929498	2.20749	3.08709	2.54226	-1.97034	0.169496	-0.0647226	0.663904	-2.52744	1.16886	-3.35992	0.66247	-2.60289	0.989497	1.36448	1.42576
ASHG19AP1A10714398411	TGTGTGACCTTAGTCTGTCTAGTGACTGGTGTTGTCATAAGAAGAGAGGGACACAGAGGG	-0.18466	-1.63361	-1.1427	-0.24352	0.243892	-2.23404	-0.201563	-2.39014	0.395478	-0.415861	0.860193	0.164146	-0.0526958	-0.771093	-1.39232	-0.457663	0.80632	-0.260405	0.120348	-0.331302	-0.318981	-0.430095	-0.0957593	-0.178635
ASHGV4005739511	CCGCGCTGACGCGTTTTCCGCGTGTCCCGAGCCCCGGCGGCCCCGCGAGCTCGGTCCGTG	1.61821	1.62049	1.04686	1.05118	2.04907	0.960731	1.73942	0.78244	1.98228	1.60035	1.31125	1.30029	2.59527	2.35966	2.24306	2.38311	2.60489	2.43993	2.56146	2.47177	2.67244	2.20783	2.59091	2.81721
ASHGV4004614311	CAAGCCAGGCTTTCATAGTTCAGATGTTATAATATTTGCTAGGGACCCTCAACAAATATA	1.09721	1.60264	3.08426	2.58029	1.06394	3.33923	0.325395	3.29081	0.759973	3.69637	4.04917	4.07692	-0.177028	1.84572	2.01097	1.88173	0.0542351	2.35705	-1.10936	2.65606	-1.46804	2.1479	2.11798	2.75296
ASHG19AP1A10328048611	GGCATTGGAGCGGGTTGCAGCTGGCCAAGGGTGATCGGCATGTTGGTAAAATTTATTCCA	0.436049	0.0300874	-0.527717	-0.069301	-0.685609	0.599786	-1.75428	0.287657	-0.720497	0.918807	0.881769	1.04966	0.161838	0.635894	0.624054	0.899371	0.138716	1.17172	-1.56267	1.03382	-2.17144	0.785897	0.678736	1.44902
ASHGV4001890311	ATACCAGAGGTCCTTAGGCCTCCACGTCTCTCCTTTTGCCGAGTAGCCCAAGGTTTCCAC	0.127178	1.98006	1.54097	2.23778	0.267469	1.29132	-0.21931	1.788	-0.0634746	2.16227	2.27621	2.20961	1.86802	2.80745	3.11189	2.9809	1.40855	3.24579	1.50863	3.32536	1.37201	2.82725	3.37041	3.49266
ASHG19AP1A10150473211	GGGCGACCCGAGTCTTCTCATTCACAGGTTAAGGCTACCTTTCCAGATAATCCAACAGCT	-0.251118	1.00064	1.31733	0.291785	0.350446	0.362342	-0.674689	-0.29711	0.790383	1.1303	0.716026	0.985949	-2.02873	-0.702651	0.440048	-0.602404	-1.38081	-0.227276	-3.38447	-0.240182	-1.74852	-0.28334	0.105873	-0.0206838
ASHG19AP1A10732788111	TGCAGGAGCTTCGGAGGGTTCGTTCTGGAGTCATGAGTGAAAAGGTATGTGTTACGGGGC	1.47922	1.78266	2.38412	2.03466	1.3026	2.89067	0.700886	2.63712	0.784605	2.71725	1.94705	1.99541	1.11016	0.855723	1.99508	1.17252	1.25003	2.68895	0.67326	2.37999	1.42226	1.86482	1.55281	1.559
ASHGV4004337211	TGATTTGTGTTGAGTGAATTTGAGTATAGTCCAACCACCACCCCCCTACCCCAACTAAAC	1.43363	2.21553	0.546033	1.76661	2.1867	-0.732028	2.25731	1.36594	2.76987	1.64963	1.30128	0.55517	1.50055	0.360089	0.215356	-0.283642	1.6328	-0.245261	2.07701	0.0116485	2.16379	0.0510882	0.0798888	0.0293983
ASHG19AP1A10314754911	TAAAACTAGCTCCAACCCACCACCCTCCACTGACTTCCTTCGCACTCAGCCCACTCGCAC	0.867088	2.89473	3.0541	3.0229	0.811202	2.35042	0.92571	1.91279	1.6159	2.96669	2.68614	2.54793	0.766241	1.29259	1.97549	1.53219	0.483633	1.27935	0.622863	1.46722	1.24686	1.53772	1.20512	1.62973
ASHG19AP1A10004252811	TAAGGTGGGAGATTTGAATAAAAAGACTTCTGCTGTCATTATTGGCTTTTATGGCTATGA	1.01154	0.353153	2.94179	0.77076	1.13701	0.728588	-2.52681	-0.0823233	-0.873378	1.22267	3.2124	2.83609	-0.283492	-0.0359851	2.01973	0.641498	0.354923	0.717404	-2.23906	0.272749	-1.90009	-0.276236	1.71551	1.43555
ASHGV4001971711	GCTACAGGCTTTCTACTTAACTTCTGGGTTTGCTATTACAAATCCTATTTACTCTCATAC	1.20857	3.2269	3.11303	4.07423	1.65405	3.74874	0.725401	3.15989	1.00377	4.28489	3.95754	3.98185	2.16299	3.43072	3.55386	4.44795	2.26797	4.89671	1.15474	4.30469	2.04199	4.16535	3.90014	4.07502
ASHG19AP1A10357595011	CTTTTCATAAAAGGACTGAAGATTGGCAAAAACGAAAAGCTTCTTCCTCCAAGAGCCCAT	1.30207	1.34879	1.24019	1.62446	1.59192	1.27502	1.0326	1.25958	2.06778	1.84751	3.44272	2.43282	1.02223	0.294307	0.312825	0.756213	1.03298	1.35639	0.404108	0.579519	0.258776	1.17907	1.11673	0.954464
ASHGV4000665011	TGACTCTACATCACCCCTCACCCACCGGTCCCAGGTGCACACACGAGACCAGGCCCAGAG	-0.123713	0.425431	-0.705809	0.16124	-0.058594	-0.404486	-0.0388924	-2.49581	-0.174105	0.0807956	0.671293	-1.28801	1.10274	-0.125074	0.188228	-0.00947089	0.844969	0.0670728	0.826832	-0.0145347	0.938086	-0.280711	-0.149646	-0.191915
ASHG19AP1A10558891911	CAGCCCCGCGCCCTGGCCAGGAATAATCGGTGGAGATGGATTGTGAAATGGAGGTGCATA	5.44439	5.82594	6.20018	4.56947	3.45883	5.18514	5.38838	5.67709	5.28882	5.84201	4.28428	5.33781	5.13221	5.15469	6.35592	3.74366	2.77439	5.07122	3.94414	5.44437	4.25984	5.41945	4.12552	5.04422
ASHGV4004249111	TGAACCAGAAGAAGGGGAATGCAAAAATTCTAGAATAAACTGTAACTACATATTCCAGTC	-2.17022	-1.10806	-1.7231	-0.0899591	-2.35902	1.26179	-1.0598	0.551898	-0.529225	0.942458	0.640341	1.53346	-2.6232	0.109326	-1.14332	-0.652954	-2.80888	0.543327	-2.1404	0.707255	-2.55957	-0.649192	-0.37891	0.637307
ASHG19AP1A10705649111	ATTGTGGTTGAATTCAGGAAATTTTATAGCAAATCTCAAAGAAGCTTTAGGACATCAAGT	-1.89595	1.02638	1.16964	1.70427	-0.480522	1.67382	-3.26191	1.10617	-1.87041	2.25469	1.09316	1.16355	-1.47025	0.723282	0.673087	1.48468	-1.54458	1.86979	-1.78026	1.70961	-2.54137	1.61452	0.584022	1.07348
ASHG19AP1A11106567911	TGAGAAGCATGCTGGCACAGACAGGCCTGGGCACAGCTGCGGTGATCGTCATGGACCGCT	2.86662	2.01262	1.45241	1.68533	2.73307	0.634107	3.4871	0.201805	2.76246	1.18292	2.08411	1.67684	2.81975	0.960337	1.86872	1.57852	2.49722	1.68147	2.70723	0.875698	2.46641	1.25122	1.11852	1.39576
ASHG19AP1A10849256011	CCCGACGCCAGCTACATGGCAGCTGTCAATAGCACCGCTCCTCGCCACCTGCTCGGCTGA	-0.153721	0.8614	-0.552483	0.151814	-0.1141	-0.620864	-0.578684	-1.46245	0.147881	-0.231347	0.949835	-0.295981	0.381399	0.157557	0.332287	0.466053	-0.133888	0.722451	-0.0490402	0.119653	-0.0713701	0.263019	0.357755	0.071115
ASHGV4002883511	CCCCTCACCTCCCAAGTTTAAATAAGAACTTATTTTAGACTACATGATCCTGTTTTCAAT	-3.37572	0.100801	0.590376	-0.288886	-3.03037	-0.48674	-3.53459	0.270814	-3.22109	0.244143	0.519586	0.3871	-3.24554	0.23383	1.16538	0.383626	-2.56126	0.797972	-3.41511	-0.117611	-3.05882	0.979975	0.408466	0.303615
ASHG19AP1A10408102011	ACCAAGAAAAAGTTAATTAGCCCAGTATAAGTCAACAAGAAATGGTAAGCAGTATGGAGG	0.479637	-0.82605	-2.71168	0.617784	-1.16148	1.16755	0.680414	-0.64307	2.00377	1.09442	1.16133	1.97095	-0.495507	-0.764282	-0.932246	-1.29007	-2.39776	-0.0238208	-0.62161	-1.3487	-0.0826257	-1.13067	-0.0474262	0.882259
ASHG19AP1A11100709811	GTTCGCACAGAGACCCCGGATCGCGGAAGCTCGCGTCTCGAAAGGCCTGCGGTCTCACGC	1.94642	2.10315	1.80344	1.85063	2.51603	2.29289	1.87732	1.73855	2.68162	1.98792	2.24024	2.00734	3.13105	2.85444	3.05363	2.83719	2.95381	3.09345	2.87647	3.03726	3.13349	2.77849	3.07228	3.36977
ASHG19AP1A10008886111	GGCGGTGTCGGAGAGCCAGCTCAAGAAAATGGTGTCCAAGTTTTTAACGATGGCAGTTCC	-0.92801	0.593698	0.523382	1.12564	-0.22979	1.22238	-0.208986	1.24371	-0.710804	1.94109	0.333685	1.01752	1.20696	2.25717	2.61137	3.17504	1.26971	3.38251	0.974898	3.36005	1.09343	3.25478	1.97127	2.52176
ASHG19AP1A10788790911	GAAAAAGCCCGGGCTAGGACCGAGGAGCAGGGTGAGGGAGGGGGTGGGATGGGTGGGGGG	0.393565	1.02194	1.87996	2.22625	0.355657	2.23285	0.484627	1.53041	0.432179	0.858748	1.67872	1.4759	1.67375	-0.47831	-0.574236	-0.484494	1.92634	-0.883825	1.62357	-0.369209	2.33587	-0.200139	-0.500995	-0.158085
ASHG19AP1A10565037011	CAGAGTTCCAATCTGGAGACGGGAGAAAGAACTGGCAAAAGTCACTATCAAGAAGGAAGA	4.51216	4.37531	3.92317	4.47725	4.05967	4.63499	4.17406	4.64541	4.55112	4.72523	5.28067	4.65181	4.95376	4.94125	4.62509	5.4528	5.1201	5.56932	4.54156	5.79191	4.93703	5.28922	5.2508	5.44412
ASHGV4005634211	AGCAGATCCAAGAGATATATTTGGCAACTTTTTCTAGAAAAGGCACATTGGGTATCATTC	1.52966	3.26573	1.62369	4.58784	1.81984	4.99764	0.976406	5.04237	1.51844	4.87708	3.94775	4.31455	4.57246	6.31959	4.87837	7.04343	4.75708	7.15774	3.11622	7.73618	4.53747	7.28546	5.72049	6.7299
ASHG19AP1A10428760211	AGCACTCCGTACAAAGTGAGACCTGTGGCCATCAAGCAACTCTCCGAGCATTCAAAATCA	-0.169139	-0.0317519	0.75271	-0.324136	0.812864	-1.97676	0.423653	-0.738299	0.418931	0.502952	1.51137	0.473201	0.732491	0.311178	2.11167	0.22219	0.985015	0.312076	-0.0890229	0.275582	0.0469633	0.269572	1.75898	1.65606
ASHG19AP1A10470797711	GGTCCTCCCGGTCCTCCCGTGGCTGTCGAAGCTAAACAAGCACTGGCCTTGAGATAAGCA	0.0678391	1.63575	1.58837	2.11012	-0.277668	2.33205	-0.15708	1.2306	0.358463	2.01745	2.71353	2.38602	-0.426075	1.50677	1.79244	1.77988	-0.584465	2.57064	-0.0403726	1.64682	-0.900437	1.84837	2.35842	2.2046
ASHG19AP1A10895499011	TGCCACTGTTCTTTTGGATTATCACCTGAACTATTTAAAGGAACTAATTCTGAAGCATCA	-1.07819	-0.403473	1.14901	-1.13692	-2.32261	0.650535	-3.28572	0.938499	-2.75118	1.62902	0.395979	1.40195	-2.14828	0.775414	1.75989	0.391331	-2.68781	1.06265	-2.38299	0.777292	-2.16478	0.927213	0.879265	1.28915
ASHG19AP1A10527054911	CCAGCCGCTTAGTATTCTGACTCTATTCTGCCTTTCTTGTCTCCTAAGAATAACTGTGCT	1.37935	1.49536	1.53789	1.68519	0.0970191	1.47059	-0.614487	0.984836	1.02243	2.06458	2.76988	2.62121	1.56421	1.93136	2.6713	1.96549	0.48691	2.33861	0.44876	1.73724	1.14069	1.8239	2.81159	2.93704
ASHG19AP1A10065997911	GGGTGCAGTGGCTCACTCCTCTAATCTCAGCACTTTGGGAAGCCGAGAACGCCAGGGTGA	6.48403	8.00495	8.09881	8.41308	6.88195	8.5433	6.53966	8.66177	6.69395	8.55106	8.95728	8.95566	6.40703	7.71846	7.88987	7.27488	6.21229	8.21039	5.41365	8.17464	5.6136	7.33801	8.27759	8.48023
ASHG19AP1A10658751511	GGACAACATACAGGTGACATAGGATGGCGGCATGGGCCTGGGTGCTGTGCTTAGAGCCAG	1.7364	-0.0413499	0.691688	0.622152	1.66848	-1.08186	1.95459	-0.489838	1.88049	-0.00497955	2.0606	1.53311	1.30677	-0.0117049	0.393829	-0.541516	1.09668	0.255155	0.984867	-0.258788	1.30114	-0.0212986	1.45239	1.3358
ASHGV4000079211	AGTACGTCTTCCAGGGATGAGCGGCACTCCAGACTCCCACGCCATCCAGGATACCTAGGG	0.28555	1.98063	0.994963	1.75675	1.04662	1.37933	1.24857	2.13388	0.436923	2.24603	1.57739	1.85875	1.02434	3.75187	1.95962	3.96543	1.38954	3.59522	1.09081	4.62859	0.816761	4.33578	2.61281	3.44741
ASHG19AP1A10474583911	AAGAATGTTTCGGAAAATAGATGAAATGGCTCAACTAGGTCCATCTCCAAAGCCCCTGCT	0.516128	0.635029	0.48574	0.0618827	1.62874	-0.609508	0.520245	-1.5011	1.30635	0.372959	0.961894	0.550558	0.321415	0.177366	0.535584	-0.0295054	0.683043	0.338414	0.587373	-0.18535	0.408403	0.689253	0.251573	0.350997
ASHG19AP1A10000389411	ACACATTTGGAAAAGTGCATTTATTCAACAAGATCCACCAGTGCAGGAAGAAGAGAGAGA	0.849209	-0.041093	-2.23821	0.426843	-0.500284	-0.97041	2.55064	1.672	0.766157	0.761951	-0.609513	1.58391	1.2518	0.886164	-0.326836	0.744595	0.609418	-0.460001	2.31641	1.98267	2.6852	0.806768	0.886776	2.87551
ASHGV4004223711	CCCCAGGGTCTCCCCCGGAGCGCCGGCCTCCCAGCACGCGAGCAGCCCCCTCCCACCCAG	4.32292	6.30291	6.74483	6.57235	4.31578	6.37379	3.93446	6.96488	4.12966	7.30239	7.73764	7.42706	5.24861	6.83851	7.64233	7.18115	4.99977	7.6749	5.1243	7.90776	5.24517	7.41611	8.00015	8.1093
ASHG19AP1A10184022411	CTGCCTGCCCCCTGAATGGAGTGTAACATCAAGCACCGAGGACGTGTGCGGGAGAGTGAG	4.79474	3.19958	5.59501	3.23669	5.79751	3.11776	3.52609	1.95139	5.35758	3.23877	6.1052	4.3714	3.03876	1.42026	3.69844	1.72432	4.02239	2.2276	1.71134	1.61886	2.36061	1.84043	3.72544	3.19424
ASHG19AP1A10498102411	GGCGCAAAAGGGACATGACACTTCTAGACTGATTAAAAATCTTGGTGTGTTGTTTTATCA	1.08185	1.77937	2.96487	1.9147	0.71467	3.35972	-1.16621	2.89879	0.840178	3.6836	3.57133	3.73771	-1.12711	0.829544	1.15406	0.576185	-1.07369	1.85478	-2.61301	1.30603	-1.05996	1.04321	1.34091	1.81395
ASHGV4003604911	ACTAGAGAGAGAGAAGACAGAGAAATATAGGCAGTGAGTGAGGCTGTTCAGAACTCATGC	1.46344	4.54968	3.08551	4.5955	0.339485	3.47848	1.04534	3.07142	0.362572	0.285221	3.75627	3.57094	3.51144	8.19823	5.82606	8.222	2.91129	6.00071	4.20077	6.21415	4.00593	3.25491	5.83037	5.70595
ASHG19AP1A10000714611	TACAGCTCTTGTACTGACACCCTCATTCCCTGCTGCCTCCATGGGGACTGCCTTGCCTGG	-2.1625	0.890474	1.55631	1.34318	-3.00493	0.491725	-1.62976	-0.01893	-0.795025	0.805105	2.09842	0.903956	-1.75592	-0.150704	0.667723	-0.100186	-2.6916	-0.00746782	-3.06442	-0.157464	-1.35753	0.220251	-0.247687	0.0534037
ASHG19AP1A10003206411	AGCTCCCATCTTGGACTTCTGGCCTCTAGAATTGTGAGAAAATAAATATCTGTGATTTAA	-3.2737	1.33827	0.977355	1.40069	-3.15801	1.5616	-3.50541	1.45598	-3.03946	1.09384	1.07586	1.8373	-3.25408	1.47666	1.82732	1.221	-2.75868	1.29481	-3.39982	1.39102	-2.90317	0.757666	1.50289	2.10618
ASHG19AP1A10377766911	TGGGCATGGTGGCTGGAGATGAGGAGACCTATGAGAGTCAGAACTGGCCGAAGCATCCGA	0.659099	2.12238	2.81632	2.34678	0.268758	2.87071	0.404973	2.7363	-0.012732	2.95911	3.42425	3.66585	0.543658	2.51793	3.13049	1.76556	0.286377	2.84165	0.200549	2.9221	-0.00194535	2.06629	3.16509	3.6641
ASHG19AP1A10371842511	GGCGCCTGGTGGTCCTTGGCTTCCCTTGCAACCAATTTGGACATCAGAGCAGGAGAGACA	-0.619602	1.27423	1.27295	2.25487	-0.506059	1.96551	-0.554225	1.74694	-0.104962	1.8395	2.41144	2.11687	0.136929	2.77828	2.81824	3.49714	-0.223539	3.83563	0.0485761	3.04598	-0.521202	3.34353	3.32846	3.08616
ASHG19AP1A10418882811	ACCATGAGAAGTATGACAACGAATTTGGCTACAGCAACAGGGTGGTGGACCTCATGGCCC	6.05982	7.13958	7.68582	7.51973	6.50227	7.63798	7.441	6.92977	7.66208	7.42568	7.84266	6.70045	6.90556	7.0196	8.22604	7.78846	7.62766	8.65406	8.0756	7.83027	7.78693	7.96388	8.37152	7.16189
ASHG19AP1A10313148711	GCTGAGCTGCGGTGCTTGTAAGGTCTCAGCCTTAGATCCAAGGACAGTCCAAGGAAGTCC	0.527599	1.2155	1.3641	0.553654	0.918911	1.01559	1.45082	1.13238	1.51139	1.08755	2.27817	0.591364	0.75545	0.757332	0.827527	0.791923	1.24544	1.81343	1.47499	1.82562	1.66903	1.55492	1.4416	1.0259
ASHG19AP1A10076391011	CCTGTCTCTTTGGATCTCAACTCAGCTCCATGTCTTAGTTCCCATTTCATCAGAACCACC	-0.371625	0.317522	-0.431692	-0.594461	-0.124157	-0.184617	-1.26753	-2.48757	-0.876046	0.605992	0.461801	0.634797	-0.537807	0.179806	0.307543	-0.162684	-0.350606	0.174316	-0.792375	0.0233319	-1.75269	-0.0925116	0.526139	0.620119
ASHG19AP1A10029741811	GTGCACTTCCTGAGCTCAGAAACACGCAGGTGCCTGTGGACGCTTGACACGCCCACTTTG	0.0983293	1.35127	1.05243	1.38842	-0.384723	1.16293	-0.0320712	-0.114133	0.923128	1.62577	2.38324	1.90115	-0.855367	0.318236	0.92858	0.895063	-0.887254	1.27401	-1.3035	0.838722	-0.460331	0.980837	1.69938	1.59502
ASHG19AP1A10947208011	GGACTCACGCAGAGCACTGTCGGCATCATCGGGCTGGGGCGCATAGGTGAGGCTCCCACC	4.60653	4.30907	4.0005	5.95551	3.69514	5.69865	3.62383	4.12281	3.61439	3.2066	5.59489	3.69626	6.64855	6.00226	6.48837	7.49101	5.79576	7.61625	5.10076	6.01502	5.36181	4.75406	7.45275	4.94604
ASHGV4004140211	AACACAATACCACAGTGAGGAAAGCCAGATGTTGCCCACATCCCCCTCGGAGAAACCCGC	0.495681	0.66157	2.042	1.11944	1.10463	-1.3463	1.51157	0.109451	1.37371	0.148476	1.93564	0.571824	1.08213	-0.0778044	1.82004	0.470434	1.84267	0.481458	2.15775	0.171714	1.9184	0.0773842	0.783956	0.34807
ASHG19AP1A10613132111	AAGCAATGACAACATCCATTTGTTTATTTGAAAGTATTAGGGGCCCGGCGCAGTGGCACA	0.191455	-2.10717	0.638284	-2.54313	0.548641	-1.77889	0.721836	0.233696	0.0417754	-1.70191	-0.0873461	-0.0605039	-0.409982	-0.923923	1.20021	-1.06602	0.0595534	0.0823958	0.735809	1.34424	0.243297	-0.86625	1.08271	0.568193
ASHGV4005724811	ACATGTTCTATTTAGTGTACTGCTTCACCAAGTGCCAACATATACGTCTCCAGTGACTGC	2.43832	2.4718	2.10001	2.21865	2.90525	2.70236	2.36071	1.9284	2.28454	3.09682	2.83971	2.67985	3.40524	2.9233	3.08032	2.61724	3.34465	3.49409	3.30805	3.25599	2.74382	3.00606	3.2438	3.48447
ASHG19AP1A11130353911	ACTCTGCTGGGGGAGATGGAGGCGAAGACAAGAGAGCTCATTGCTTCTTAAGAAACCAGA	5.38673	4.52808	4.41042	4.05426	5.25184	4.89721	4.3576	4.69711	5.04266	4.89225	5.34147	5.59006	4.19466	4.09083	3.80001	3.34448	3.83701	4.08336	2.83374	4.07289	3.37598	3.54507	4.35433	5.04376
ASHGV4004687611	TGAGACCCAGACGCTCCATCTCAGCTTCCCCATGTGGTGCTGTGCTCTGTGGTGGCCAAG	1.75591	0.243445	-2.13803	1.54143	2.26804	1.21431	1.46144	0.656351	1.23181	1.53637	0.492416	0.923835	3.97234	3.20711	1.65653	4.00099	4.85536	4.33275	3.58611	4.86702	3.96208	4.88307	2.37662	3.73639
ASHG19AP1A10003587411	AGTTTGGAGATTTCTCAAAGAACTTAGAATTATCATTCAACCCAGCAATCCCATTACTGG	1.98809	3.64382	4.33918	3.86834	1.99333	4.52626	0.681575	3.96197	1.92122	4.66365	5.30661	5.23824	0.995076	2.48868	2.93824	1.85164	0.782303	2.66643	-0.62736	2.73484	-0.0209682	2.65608	3.22075	3.61162
ASHG19AP1A10951805311	AGGCACCTTGATGTTGGACTTCCAGCCTCCAGAGCTGATTTTTCATGGGCCGATCTGCTG	-2.22584	2.77834	3.31323	3.28794	-1.24373	3.45333	-2.59064	3.1002	-1.17752	3.3141	3.64912	4.13365	-1.58149	2.95922	3.31012	2.8956	-1.45555	3.44291	-3.47027	3.24286	-1.24141	2.88601	3.14614	3.88878
ASHG19AP1A10816611911	AGGAACAAGAGACACTGCTGAGCACCATTAAGTGTGGGCGTCTACAGAGGCTCCTGCCCT	0.893749	2.59128	2.73244	2.62276	1.7264	2.5315	1.63495	1.69753	2.54602	2.84906	3.67288	3.12985	0.992564	1.76134	2.36172	2.06393	1.0988	2.45498	0.980627	2.1282	1.64771	2.06749	2.74533	2.95177
ASHG19AP1A10354561611	GCCCAGGGCCTCTTGTTGGTGAAGATACATCAGCACGCAGGGGTTCTGAAGAAGGCCTTC	-0.267381	-0.0377701	0.0191883	-0.494482	0.490966	-2.22301	-0.678498	-2.70296	0.318753	-1.19418	1.1136	0.748888	-0.999966	-0.614219	0.826551	-0.351562	-0.956112	-0.317444	-2.42632	-1.25052	-2.51625	-0.87935	1.08928	0.647882
ASHG19AP1A10779492111	CCCCACTCCCCAGGTGCTGACGGTGGATGCTCGTAACCACGGTGACAGCCCCCACAGCCC	1.53883	0.608267	1.32399	0.807549	2.67897	0.905671	2.72687	0.325211	2.75382	0.857569	1.86025	0.749331	2.00543	0.421927	1.37552	0.775266	2.3834	1.26302	2.67944	0.734059	2.32563	0.855173	1.53663	0.552924
ASHG19AP1A10575779911	AACAGTCATCATCTGCTGCTATACATAAACCCTACCTTCATTTTACAATAAAGATGATAT	-1.92437	0.997161	1.28948	0.106865	-0.418204	0.939328	-1.65504	0.497801	-0.311664	1.6487	1.221	1.64021	-1.95886	0.520151	0.981439	-0.0968899	-2.63472	0.649777	-2.97997	0.540186	-2.62923	0.36367	0.690246	0.943576
ASHG19AP1A10696846911	GCAAAGGGGGCATCATTGTGAGTGGCTCCAGGGACAGGACGGCCAAGCTCTTTTGTGACA	0.183594	0.111041	-1.19043	-0.230705	0.856448	0.122234	-0.232682	-0.431478	0.174567	0.774712	0.84424	0.916828	0.0303172	0.238491	0.0151029	0.770566	0.744684	1.06326	-0.742989	0.830901	-0.176095	0.880903	0.596055	0.952323
ASHG19AP1A10463694711	AGCGAGAATGTCTGAAAATAAATAGGACCATGCCATGGGTTCTCAGTGCGCCTTCCCTCA	2.91697	2.74497	1.75865	2.95325	3.00924	3.44742	3.03193	3.12907	3.31476	3.13882	4.04234	3.96484	3.49701	2.84335	1.92986	3.32912	3.19227	3.93068	3.47687	3.60686	3.39963	3.18932	3.37496	3.72562
ASHG19AP1A10002480411	ACCTTCCCTTTTGTTCCACCCTGACCTCTACCTTCTCTACCTTGTGCTGACCCCGCTGGG	0.0453525	1.00919	0.393685	0.989044	0.09831	1.29597	0.115577	0.597364	0.297752	1.34762	1.51296	1.08881	0.0382835	0.64633	0.614582	0.900503	-0.0378027	0.926794	0.239469	0.941671	0.0157203	1.06063	0.797026	0.970965
ASHG19AP1A10140145911	TTCCTTTCAGGAATCAACCTTTCCTCTTTGCTGCTCCTTCCAATTTGGTGTTCTCTTGAT	-3.1049	-0.00637203	-1.04136	0.421957	-3.19023	-0.436063	-3.3754	-0.16188	-3.00324	0.104308	0.503696	0.787453	-2.88935	-0.276519	-0.31056	-0.238208	-2.79709	-0.294844	-3.35786	-0.0525198	-2.65932	-0.318686	-0.236861	0.338725
ASHG19AP1A10168191311	ACCCCAGAGTCACCAAATTTGTTTTTATAAATGTGCCATATCTTCCAGTGACCCCAAGGG	-0.166136	-0.58634	-2.97034	-0.0618826	-0.519891	-0.380452	1.73182	-0.333098	-0.772985	-0.367466	-0.18666	-0.269992	0.0868785	0.920959	-2.55745	-0.181136	-0.721317	0.508407	1.22113	-0.624236	1.39587	-0.413609	-0.031532	0.463269
ASHG19AP1A11133271711	CACCAAGACCTAAAAAACCCCAACAACAGCTCCCTTAGGAGCCCAGTTGAAGACCATGCA	1.29989	0.38531	-0.173579	1.26641	1.7428	1.26402	2.12196	0.618941	3.31844	1.64057	1.85802	1.22088	1.57427	0.661899	1.13617	1.32579	1.58959	1.77991	1.51438	1.21789	2.18872	0.90421	1.88578	1.45624
ASHG19AP1A11060045111	TGGAGCCAGGAGCCTGCCATGAGGCATGACTCCACAGTTTCTGCAACAACAGAGCCGGGG	-1.08551	-0.962	-1.2822	0.391568	-0.0945701	1.2997	0.144116	0.972762	-0.86358	0.382896	-0.230855	-0.153352	1.94199	2.11804	0.546385	2.92565	1.90391	3.19771	0.92059	3.75437	1.48587	2.95709	1.46638	2.51487
ASHG19AP1A10524622511	ACACAGTCTGTATAAAGAATTAGAAAGAACTGGTTGTCTTCTTGGGCGGTGTTGCAGGGT	3.01927	0.179119	1.2631	1.16853	3.03323	1.80169	1.90451	1.09578	1.21938	2.13969	1.4677	1.6482	1.20518	-0.1921	0.152851	-1.21548	1.2442	0.338441	-0.490634	-0.224618	-1.15356	-0.661816	0.222098	0.43779
ASHGV4000353011	AATCCACGCCGGTTCCTGAAGTGGTTCAGGAGCTTCCATTAACTTCGCCTGTGGATGACT	0.611148	0.58286	0.0664576	0.852877	1.03284	1.18911	-0.138696	0.873938	0.444241	1.77681	1.51432	1.03001	-0.480608	0.106928	1.01487	-0.132238	0.682258	1.25458	-2.2616	0.995899	-1.68614	0.968467	0.643428	1.03537
ASHGV4000043811	TTGTTCTCAGAGGTCTGGACCAAAGAGAAACAAGAAAAGCTGGAGTCACACTACCAAAGG	-0.0939314	0.0685234	-2.32736	-0.85629	-0.0609387	-1.65451	0.467987	-0.0779037	1.51299	-0.0706642	-0.574425	-0.770795	1.07373	1.61598	-0.782732	0.733539	0.935369	0.787263	1.49707	1.97587	1.74952	1.3265	0.12364	-0.244021
ASHGV4000412911	TAGGTGTGAGGCCCTGGCTCCTGTGGGGCTATTGCAGAGGAGAAACTTCTGGAACAGAGA	-1.70355	-0.651994	0.414866	-0.96764	-2.22346	0.36199	-1.78114	-0.378359	-1.02486	-0.457467	-0.16989	0.212442	-0.972491	0.305285	1.19563	0.646655	0.232601	0.785104	-1.12613	0.0472199	-0.113745	0.122919	0.249733	0.768907
ASHG19AP1A10004868611	GAGTTAGGGTCTCCCCAGGAAAGGAGATTGCGCTCTTCCTAGCCCGGACCCAGGGAATCC	1.84147	4.42903	5.69231	4.71379	1.85983	5.89845	1.83077	5.06496	2.211	5.16536	6.16724	5.68978	2.68321	4.7689	6.24566	5.33926	2.13325	6.09925	2.61634	6.21799	2.86534	5.45917	6.30698	6.41036
ASHG19AP1A10474279011	TCACTGCAGCCTAGAGCGTAAGGAGAGTCCCGTATTCTCAGAGTAAAAGTTGTTTCTGGA	-0.349301	3.18756	3.92133	3.07088	0.738447	3.55912	0.735317	3.57148	-0.308714	4.23661	2.01712	3.86756	0.364527	3.60553	4.5641	2.20391	-0.115536	3.10899	0.18529	3.31632	0.894232	3.41639	2.61767	4.3562
ASHGV4003652511	ACCAAACAAGCCATTCGTTCACCAAATACTTATTAAGTGCCTGACAACGGAGATGTAACG	-0.110008	3.19464	3.11238	3.40373	1.45015	2.08951	-0.806229	2.36712	-0.40537	3.7186	3.21222	4.01423	-0.455436	2.69495	3.02347	2.48432	1.24919	1.99355	-1.32189	1.96198	-0.872455	2.81397	3.02573	3.74937
ASHG19AP1A10003768211	CCGTCTCACTAAATATCCTCCTGCTAGTCAACACAGCCACCACCCCTACCTGCAAGCGCA	0.571724	0.825501	0.30873	-0.177055	0.928326	0.146231	0.953622	-0.58639	1.08144	0.592212	1.03863	0.271207	0.918137	0.146214	0.363586	-0.140299	1.28413	0.283253	1.23587	0.0825012	1.38406	-0.152396	0.353417	0.383023
ASHG19AP1A10753517911	ATATCAGATACATATCTTGCACTTTTCTTGGCTCAATTACAACAGGAAGGGTGATCTGCC	1.84159	2.27271	1.06139	2.82014	2.27176	3.10423	0.230675	2.47468	1.91237	3.15436	3.0274	3.00964	1.70012	2.59661	1.65667	2.79222	2.06795	3.25431	0.300659	2.5669	0.82535	2.61247	2.82037	3.20948
ASHG19AP1A10618971911	GGGGTCAGGCCAGCCTTCTGCCATGATGGGATGAAAACTCCATGGACTTACTCACCATCA	0.167009	1.0245	0.224276	1.28215	0.443908	0.620024	-0.357529	0.0362639	0.943656	1.20392	1.57434	1.05015	-0.0253387	0.0743202	-0.56923	0.600504	0.447779	1.03092	-1.34763	0.644265	-0.85378	0.783998	0.61141	0.851886
ASHG19AP1A10378586111	TGCAGATGGCAGATCATGGGACTTCTTGGCCTCCATAATTGTTTTCATATCTCCAGGCCT	-3.11727	1.14479	0.536778	0.925426	-0.975544	1.05161	-2.53132	0.72189	-3.01337	1.65454	2.23874	2.1968	-2.98877	0.886503	1.24064	0.772595	-1.32914	1.13979	-3.46464	1.30806	-2.8113	0.941862	1.27217	1.71717
ASHGV4005041011	AAAGGTGAAAATCCGTGGAAGCTCATCTTATTTCAGCAGAAGAGTAGGATGGGCCTTGTG	0.878044	2.81275	-0.538413	2.51443	-0.795466	1.89524	-2.00737	2.70504	-0.388593	3.18854	2.33457	2.61537	0.546965	1.7627	-0.127772	1.85255	-2.053	1.83025	-2.48235	2.53329	-1.88339	2.3506	1.6196	2.30785
ASHG19AP1A10003582011	AACTAAACAGAAATCATCCCTCCCACTAGAACAAGAGCCCCTAGAGGCCAGCGACACCGC	0.130263	-0.449525	0.283365	-0.275516	0.833837	-0.458575	-0.427045	-0.890861	1.13767	0.220008	0.268676	0.0411004	1.02827	-0.0273759	0.402167	0.225602	1.47304	0.39294	0.929123	-0.0945413	1.21723	-0.108417	0.313283	0.147687
ASHG19AP1A10002416911	GAGGATGATTGCTGCAATGCTAACCAGCTAATAAATAGAAGTGGACTGGGATGAGAGTCC	-0.0119311	-2.89997	-1.24614	-2.9559	1.24742	-2.11535	0.499476	-1.59584	0.604895	-2.46583	0.643323	-0.176507	-0.594604	-2.71769	-1.76272	-1.61722	-0.0715913	-1.01572	-0.0397511	-1.86492	-0.00620525	-3.06676	-0.573114	-0.697749
ASHG19AP1A10762743811	TCCTTTTTTTAAATAGGAACAGCTAGTGGTTCCAACAGTCCTACCTCAGATTCTGCATCT	0.978127	2.09038	0.802113	2.40585	1.10867	3.2444	0.998275	2.4559	1.91745	2.95938	2.09668	2.43447	0.871552	1.53942	1.28277	1.42458	0.504512	2.68291	0.777993	2.57864	1.51957	1.906	1.3566	1.86432
ASHG19AP1A10321087111	ACGGCTACAGCGTGGTTTTTGTGGGGACTAAGAGTGGCAAGCTGAAAAAGGTAAGAGTCT	4.02037	2.28964	4.03308	2.76951	2.57849	2.75852	2.42861	3.75219	2.55556	3.66085	4.89549	4.83336	3.04743	1.86961	3.6265	2.18323	1.03646	2.35482	0.547234	3.50235	0.604324	2.72174	4.04286	4.40018
ASHG19AP1A10402875511	GACAAATCACTTGGAAGGGTATTATTGAAGCTCGTTTTGTTTATGTCTTTGTCCTTGGCA	-3.22374	-0.00206113	-0.356123	0.314948	-0.372198	0.628855	-0.75033	0.230581	-1.12781	1.23969	1.35819	0.718765	-2.06683	0.0297447	0.474073	0.508944	-1.26631	1.59745	-1.41837	0.826559	-2.13412	0.54025	1.41121	0.567863
ASHG19AP1A10566224111	TGACTAACCAGTAGTGGGTGCAGTGGACCCCATCATGGAGAAGTTCAACACATCCAGCCT	1.98019	1.46557	1.54061	0.550085	0.853455	-0.502652	0.338779	0.679426	2.14653	1.18431	2.44384	2.18237	0.814496	-0.990703	0.249008	-0.544644	0.247379	0.187588	-0.827207	0.488976	-0.24811	0.0713189	0.561583	0.88431
ASHG19AP1A10005374311	TTAGCACCTTCCAGAGCCCACCTCCCCTGCCCAGCCGTACCCTGCTCTGCCCCATCTGGG	2.84685	4.89621	3.8494	4.95097	2.38084	4.32024	2.70785	3.60089	3.13771	4.65503	4.24054	4.11306	2.97666	4.35451	4.28206	4.65799	2.58531	4.81715	2.61894	3.91867	3.21679	4.7291	4.47134	4.2028
ASHGV4000069311	GGCGCGGTGGCTCACGCCTGTAAATTTTATAGTATCTCAATTTTTTAAAAATGGAAATAA	4.66432	7.5121	7.7341	8.07661	4.61033	8.74036	4.30793	8.95734	4.0696	8.67633	8.88908	9.25926	3.74423	7.58683	8.03475	7.33084	3.32801	8.72514	3.03811	8.59418	2.96765	7.68818	8.6067	8.72518
ASHG19AP1A10625306211	CCCGGCCCCTTCCTAGACTCACTACTTCAGACCGTGTGCTGTCCTGGAGCCAGTGAAACC	0.466579	0.449035	0.39503	0.823446	-0.978025	0.0784906	-0.284281	0.760408	-0.220676	1.02557	1.16708	0.96093	0.218898	0.711805	0.824632	2.11631	-0.532409	0.980147	-0.551174	0.927674	-0.41189	1.63967	0.772673	1.42872
ASHG19AP1A10526024311	TGTTAGATACTAGAATACGGTTATGGATGATGAATCAGATGAAAAAGAAGCAAACTCACC	0.991082	1.69749	1.7672	2.49549	0.355804	2.8874	0.717748	2.87974	0.822269	3.00526	2.69609	2.68392	2.84818	4.15746	3.86114	4.73986	1.88175	4.93671	2.4226	4.93129	2.96889	4.63636	3.92274	4.39346
ASHG19AP1A10484847411	GTACCTTTACCAGCAGCCAGTTCAACCTCCCTACGGAGTACCAAGCATAGTGCCACCAGC	1.01536	-0.363189	-1.19798	-1.14145	1.58908	-1.38964	1.51492	-0.514944	1.49243	-0.28903	0.762072	0.0204047	0.313341	-1.5785	-1.05296	-1.5144	0.759046	-0.937084	0.750165	-1.73967	0.640851	-1.6155	-0.249383	-1.10615
ASHG19AP1A10412729211	TGTGGCCTCGCTCATCGACAAACCGACCAATTTAGGAGGACTGTGCAGGACCTGTGAGGT	4.98931	2.62874	2.92248	2.76458	4.62547	3.07611	3.06746	2.39523	4.59265	3.5547	4.6629	3.59772	3.79394	0.726613	1.53327	1.31491	2.94481	2.44074	1.23463	1.93526	1.95644	1.89744	2.73404	2.50273
ASHG19AP1A10959768411	GCGTCCGTGCTGCGTGCCCAGAGTAGTGGCCGAATACCGATGCGGCTGAGTTCCTCGGCG	0.0118054	1.7365	1.1898	1.44303	0.773027	2.03329	-0.127997	1.19421	0.588266	1.89097	1.92732	1.37251	1.10638	2.23448	1.85092	3.00424	2.16768	3.39526	0.928714	3.12777	1.52151	2.97007	2.75987	2.80949
ASHG19AP1A10097851611	ACTGGCTCAGGCTATGGTGGAAGAGAGTGAAGAGCGGCTCACGGAGGAGCAGATTGAAGC	3.60026	2.0706	2.31224	2.25457	4.12132	1.47605	3.88526	1.65557	4.24137	2.14109	2.4774	2.409	3.01315	1.35685	2.11764	1.18377	3.48735	1.67903	2.45961	1.38353	2.74915	1.5183	1.83302	2.46641
ASHG19AP1A10172721211	ACACCCACGGTGGCTGCCTGGATAAAAATCTGCCCCTTTCTCCCGTCACCTTTCATGCCA	0.997493	1.8719	1.25358	2.38605	0.484287	2.384	0.364415	1.33464	0.941788	2.32474	2.14451	2.30923	1.88722	2.37306	2.62202	2.41943	1.07644	3.0396	2.53934	1.8851	2.70765	3.1485	2.85922	2.23986
ASHG19AP1A10145229311	AGGATACTTGAGGTTTTTCTATTGGGAAAGCTACTGATCGGATGGATGCTTTCAGGAAAG	3.31634	3.43894	4.11244	3.91346	3.85035	4.32119	3.65738	4.00479	3.64307	4.31362	4.59993	4.06668	2.77986	3.03644	3.39493	3.79514	3.75043	4.30919	3.01246	3.96134	3.57934	3.82431	3.53728	3.80362
ASHG19AP1A10002757011	ATCAGGGACAGAGAAGAGAGGGGTGTGGGCGGGAATGGGTCTTCCTGAAGTACATCCCCG	2.42086	0.0830238	2.65354	1.18307	2.29819	1.46615	1.92294	1.19669	1.97133	-0.337422	3.40064	2.74832	1.75886	1.87282	1.5968	2.31032	0.735981	0.943211	0.860972	1.19321	1.13566	0.0178904	2.23885	2.03848
ASHGV4000465611	CCCTGCCCAGGGGCTCCCACGTGAGAAGGCTGTAACAGACAGACAGCAGCCACGATGAAA	-0.421261	-2.05309	-1.04961	0.173494	-0.274454	0.564088	-0.0044689	-1.70089	-0.714089	0.557982	0.844943	0.492518	0.81687	1.70026	2.09745	1.34225	0.946055	2.69907	0.811591	0.537006	0.202302	2.16996	2.46176	1.35746
ASHG19AP1A10348614411	AGCCAGATGCTGCCACCTGATCTTGGACCTCCCAGCTTCCAGAACTTATTAAGTCCATCT	-1.46661	2.72112	2.79276	3.05457	-1.23682	2.92086	-1.82259	2.45529	-1.30759	3.13564	2.88565	3.36834	-1.14963	2.57861	2.88572	2.48692	-2.51774	2.52541	-3.06891	2.57751	-2.66265	2.47339	2.38951	3.05695
ASHG19AP1A10102479711	GGAAAATTCTGATCAGCTGACATCCTCTTAATACAGCAGCAAAAGCAGCAACAGCAGCAG	-0.209887	-1.22268	-1.87651	0.360021	1.16212	-0.563599	0.70715	-1.62055	1.49995	0.346032	-0.450169	0.856242	0.0730946	0.348051	-0.661781	0.0253499	1.16616	-0.321022	0.592966	-0.359903	1.02051	-0.140418	-0.0449757	0.482187
ASHG19AP1A10005127011	ACATGAGTCTGTCTATGTAACAAACCTGCACATGTACTCCTGAATCTAAAATAAAAATTT	3.49821	5.79628	6.30456	6.27622	3.23458	7.06384	3.38564	7.05085	3.51331	7.07666	7.41761	7.70013	2.9572	6.73191	6.70744	5.95582	2.44426	6.50592	2.6096	6.72887	2.79241	5.98641	7.01801	7.34648
ASHG19AP1A10641465011	GGGCGTTCTTGCACTCATGACGAATTTATCCTCCTGAAGATAAAGCATTACTTGAAAAGT	-0.489685	4.07963	0.425587	4.04977	-2.90244	4.091	0.386121	4.27613	-0.916828	4.37651	3.07874	5.11621	-1.92975	3.8083	0.751263	3.15443	-1.05053	3.22769	-0.875372	3.64378	-2.65577	2.93988	2.19189	4.40003
ASHG19AP1A10401146711	TGGAGTAGCAGAACCAGGAGCCTCTTCCATACATGAGTATCTGTGTTCTCTGGAGCTTCC	-1.52492	1.74759	2.27209	1.95917	-0.452746	2.31252	-1.2366	2.84373	1.01827	2.72177	1.97504	1.63465	-2.243	1.06078	1.91231	1.40776	-0.054726	1.96251	-3.51893	2.50949	-2.43252	2.05378	1.38008	1.86421
ASHG19AP1A11077985711	TGCGGATGAATGCACAAGGCATCACGTTGGGTGGTTTCCATTTAGACCGAGGCCGGTTCA	1.22976	2.95345	2.99054	3.51143	2.4774	3.08926	2.03258	2.73485	2.77162	3.83748	3.33847	2.81009	1.45927	2.31285	2.74336	3.52209	2.99213	3.41123	2.29986	3.29244	2.22272	3.50686	2.9046	2.94324
ASHG19AP1A10201539211	ACTTCAGTTAAAAAGGAAGTCCTGAGTTGAGGCTTGCGGGATCCTTTCCGGAGAAAGCGC	2.8208	-0.284535	1.08367	1.35569	2.53251	0.967167	1.26595	0.916027	2.93173	1.44511	2.36385	1.84844	2.25967	0.225008	1.35956	0.56989	1.79451	0.377234	1.25822	0.000280632	1.46493	0.335549	1.33194	1.38748
ASHG19AP1A10578405311	TCCCTGCTGCATAAGACCTTGTCAGAGTAGTCTTCAGTCTCCTGTTGACCGGAACTCCCA	0.434685	-0.661282	-0.648561	-1.72624	0.00230144	0.442315	-0.180941	-0.53519	-0.0148268	0.102358	-0.0636692	-0.26848	0.792108	-0.0272319	0.355207	-0.251407	-0.00163762	0.756235	0.0943816	0.0554732	0.237766	-0.287769	0.300537	-0.0325873
ASHG19AP1A10002127011	TGTGCCTCAGTTTTCTCATCTGTCAAATGGGCATAATCACAGCTCTTGCCTCAGAGTTGT	-0.466808	2.90054	3.02368	3.62239	-0.287799	3.21672	-2.61645	3.18416	-0.282654	3.61696	4.01452	4.39538	-3.10414	2.24243	2.63355	2.35984	-2.48442	2.59729	-3.37005	2.55387	-2.58422	2.1333	2.93401	3.55664
ASHG19AP1A10834830211	CGCATGGGCCTACTTTACATCACACTCTGCATAGGAGGAACTAGAACGGGACAAGAGGGT	0.24905	-0.165602	0.770302	1.41411	0.566429	0.5983	-0.0515438	0.309441	0.41208	1.46888	1.27816	1.20312	1.09385	0.967617	1.79216	1.67436	1.20792	2.04074	0.61594	1.85285	1.11922	1.92093	1.47475	1.55006
ASHG19AP1A10510731511	GCCCACGTTCCCCATGGCTCCCAGGTCATTAGGAAGCTGGTCATGTATACGTTAAGGCAT	-1.36567	1.44838	0.811673	1.62366	-1.03709	1.36024	-0.299828	1.35975	0.429627	2.45634	1.37187	1.63065	-2.11625	0.992983	1.07492	1.20793	-2.5648	1.84097	-1.85907	1.57537	-1.01721	1.58403	1.56858	1.36346
ASHG19AP1A10564650011	CCTGCCCTCCCTGTTGAATGCTGTGTGAGGATAAGATGTCTGGAGCATGGCAGTCACCCT	-1.1751	-0.668686	0.901487	0.555645	-0.338425	0.665831	-0.790416	-0.112856	-1.11344	1.1407	0.47435	-0.6753	-1.27883	0.264619	0.915253	0.35527	-2.60064	1.08255	-1.57704	0.467504	-1.64423	0.867763	0.768118	0.26018
ASHG19AP1A11058409611	TGACTAGAGCTGTGTTGTCCCCGGAAGTGCCTTCCCTCCCGGGTCTGCGCGGACGCGGCC	-0.849701	-0.202591	-0.470224	-0.647718	1.25142	2.09315	0.0527444	-1.06522	-0.433972	-0.0333515	0.391713	-0.228647	0.186572	0.335614	0.531964	0.332564	1.52062	1.88378	0.465544	0.248951	0.589126	0.0651432	0.393117	0.173555
ASHG19AP1A10110309511	CTGAGTGTACAAAAGATGGATATGAATTGTCTCCCACGGCAGCAGCTAACTTCACACGCC	5.2955	6.74371	7.16801	6.85573	5.21729	7.31909	5.41438	7.21719	5.87205	7.42632	8.00998	7.43295	5.89091	6.97028	7.75198	7.2052	5.97111	7.6548	5.97461	7.87241	6.2753	7.29088	7.94169	7.96644
ASHG19AP1A10915728611	AAAGCACCCCCAGCACATTAAAGAATTCCAAAAAAGATTGTTGGGAACAGACAGGAACCA	0.598624	-0.353857	0.201958	0.333851	0.597937	0.263117	0.0404148	0.619985	0.652127	1.13294	0.929822	0.794747	1.77966	1.36183	1.40537	2.08423	2.81905	2.29937	1.7942	2.08504	2.14087	2.01588	1.84066	1.45958
ASHGV4002630011	CGTGATCCTCACAGTAGCCCCAGGAGTTGGACCAGCCTGGACCCTTACCCCATTTTACAG	3.21753	5.58349	5.44725	5.5533	3.12023	5.2579	3.3802	5.69592	3.4485	5.69727	6.34884	6.01756	2.57382	4.43429	5.10427	3.65739	2.39237	4.20079	2.5658	4.66895	2.45617	4.06627	5.09134	5.51711
ASHG19AP1A10905337211	GCTCCCTGCCTCCCTGCGTGGTGGACTGTGGCACCGGGTATTGCCATCAGAGAGTCAGCA	-0.726474	2.23754	2.10665	2.85826	-0.889296	2.78821	-0.211694	2.55555	0.0826744	2.85266	2.57977	2.09151	-0.0382423	2.59107	2.66303	3.20112	0.116963	3.182	-0.00975272	3.01427	-0.315746	3.1454	2.6995	2.67256
ASHG19AP1A10001286411	ATGTGTCGCCCTTAATGTGGTCCGGTTTCATGACTCAGGCTAATTGATGCCAGTAATAAA	0.111841	2.4619	2.54177	2.12485	-0.636501	2.09331	-0.35005	2.7509	-0.509329	2.73269	3.16273	2.72035	0.522358	2.23418	2.7681	2.61784	-0.676501	2.87025	0.577213	3.23824	0.326287	2.7224	3.14059	3.3165
ASHGV4000372011	AAAGAGGCAGCCACCCTCGCCCCCGCCAAAACAAACAGACAAAAAACTGTCATTCTCATA	-1.70981	1.48991	1.17654	2.00789	-0.168618	0.794309	-0.819279	0.30957	-0.0721861	1.61551	1.24495	1.22397	-1.66159	1.68694	1.40608	1.89006	-0.22653	1.86801	-0.459652	1.10776	-1.11036	1.96316	1.64494	1.42142
ASHG19AP1A11016872611	TGAGACAGAGCCTCACTCTGTTGCCCAGCCTGGGTGACAGAGTGAGACTCTGTCCCAAAA	8.11079	6.43659	6.96694	6.94218	8.06732	6.95362	7.94762	7.08903	8.1241	7.04225	7.44177	7.2931	8.5596	6.80786	7.10242	6.16824	7.49601	6.45437	7.29408	6.69741	7.56373	6.0043	6.88525	7.43352
ASHG19AP1A10220550811	GGACTCTGCCCTTCCAAATAAACCTTGCTAAGTCCAACTCTGTGCAACCTACATGGAGGT	2.05598	2.98558	4.69056	3.97989	2.06996	4.55747	1.41281	3.26201	2.48532	3.94349	4.73568	3.98726	4.16087	5.02777	6.3423	5.81168	3.9823	6.37958	3.39755	5.82352	4.36802	5.89752	5.94725	5.61131
ASHG19AP1A10158618511	CCCTCTCAGGTTGGGTGGCTGGACGATTCTCCTCACACTTACAATGGGACAAGGGGAACC	1.45525	2.17683	1.53303	1.35537	1.57885	1.70572	1.01373	1.04559	2.12958	1.50184	2.71318	0.0848231	0.916437	0.556528	0.299959	0.594235	0.683612	1.04008	0.397324	0.908616	0.419105	0.460537	1.28338	0.317207
ASHG19AP1A10127696811	TCAAGTTTGGCATCTTCCCCTTTCTTCTCCCTGCCCCTAGGGTGTGCATCCTGCATTCCT	-1.48029	2.18818	1.49929	2.28922	-2.90347	1.94257	-3.50204	1.41997	-1.67888	2.18406	2.16529	1.36298	-1.58621	1.86052	2.04948	1.81814	-1.71502	2.22944	-3.3002	1.58211	-2.4924	1.86321	2.08922	1.86033
ASHG19AP1A10716555511	AGCCTCCATGTCATTTGACCTACGAATTCTATCTTTGGGAATTTATCCTAAGAAAATACT	2.10119	4.6434	2.8771	4.90348	0.18636	6.27694	2.3308	7.16153	1.99145	6.63417	5.20104	5.28107	0.565865	2.8592	1.00894	3.54573	-1.76927	5.12484	1.10804	5.98228	1.41603	4.4103	2.61396	3.8739
ASHGV4001133311	TCCCCCTCCCCCTCCCCAGAAGTGGGGGCCGAGTTGCCCACTCCCCTTCCTAGCAGCGGG	1.24157	4.27544	3.91041	4.65313	1.5401	4.29169	1.19814	3.20896	1.85522	4.65974	4.73187	4.19476	2.21311	4.07651	4.14719	4.50508	2.00191	4.58601	1.77584	3.82945	2.12707	4.89482	4.686	4.29381
ASHG19AP1A10884278111	GGAACCTGGTCTCCCTGGGTGAGGATAACCTCCTGGGGATGTGCCCTTGTGTATCTTTGT	-0.167365	3.50583	4.25798	3.83301	0.371292	4.81155	-0.38224	3.8923	0.0878721	4.43866	5.23856	5.18213	0.239637	4.20362	4.83919	4.29202	0.874153	5.12844	-0.97022	4.90323	0.74395	4.51023	5.50448	5.35041
ASHG19AP1A10833842311	CACCCAACTTCTCGCCGCAGGTTTAACCACCAAGGACTCTGAGAGCTGGCAGGTCTGAGT	0.19183	1.35861	1.75376	1.45327	0.591165	0.566596	0.000993774	0.783107	1.28662	0.617062	1.15812	1.31451	1.66407	2.41389	2.8911	2.84904	2.28568	2.51649	0.812559	2.77859	2.1252	3.04721	2.55817	2.52168
ASHGV4002574411	AGTTTGGAACACACTGGCAGCTGGAACAGGGAGGCTCAAGGCAGGGGGAGATGGTGGCCT	1.10466	0.283433	-0.489806	0.00247825	1.60218	0.0909737	1.04554	0.6744	1.51588	-0.5455	0.818278	0.384815	0.469376	-0.416523	0.0085656	-1.526	0.604515	-1.27626	0.301773	-0.653208	0.260546	-1.59667	-0.357019	0.336951
ASHGV4002874611	GACCATAACTCACTTAAAAGCCTGAAAGCTGTTTTATGCCAACTAATAAAGTGCAGTTTA	0.170558	-2.06519	2.18112	0.239154	-2.57162	-0.723156	-3.49432	1.11188	0.451899	2.03009	0.712835	1.69434	-0.717137	-0.232537	2.52227	0.090256	-2.80716	-0.931954	-3.43225	0.784798	-2.55591	0.656373	0.134832	0.839117
ASHG19AP1A10729634711	TGAAATTGAGTGGTGGGACTCTTACATAATCCCCAATGGCTTTGATCTAGGAAAATCCCA	1.46127	0.873822	2.35397	0.198815	1.90002	1.90645	0.134985	1.34504	0.505857	1.86611	3.14615	2.68002	-0.000753002	0.562527	1.83594	-0.1892	1.06113	0.745128	-0.63308	0.238942	-0.35778	-0.1007	1.98327	1.58006
ASHG19AP1A11022324711	GGCTCAGTCGATCCTGACCTGACCACAGCCTGACTGAGCAGGATGACAGGACTCCTGGCA	2.23778	0.367071	1.45473	-0.170946	3.47497	0.531892	0.513711	-0.829391	1.95919	-0.308924	1.34496	1.22076	0.415492	-0.608872	0.111042	-0.450423	1.74217	-0.647917	-0.230251	-0.851804	-0.171791	-1.63084	-0.302667	-0.190378
ASHG19AP1A10154157911	AGGGTAATAGATGTAAAGTATGATACAGGACTCAATAAAGGTGATTCCTGGGGCTGCCAG	0.143379	0.259567	-0.161848	-0.149083	-0.921996	0.397445	-0.596728	-0.638901	-0.312525	0.369943	1.97073	1.7058	0.0955223	0.799799	0.290766	1.40988	-0.895703	1.55102	-0.911704	0.479699	-1.11443	0.600411	1.77089	2.02141
ASHGV4000373611	GTCGGGATTAGGTGAAAGAAGCTGAGCTGAACACATTACGATGGATGATGGAAACATAAG	5.4395	4.03094	4.21244	4.08929	4.62052	4.47307	2.73559	4.48155	4.62528	4.57354	5.09938	4.25468	7.08341	6.08008	5.06202	5.71379	6.15408	6.16599	4.128	6.05423	5.02377	6.11281	5.29611	5.80874
ASHGV4005176311	CCCTAAAACAGAGTTGGGAAAATATCAATTAACTGGACTCTCTGGTTTGAATTCTCAATA	-0.435846	1.16129	-0.797869	2.07899	-3.08283	2.19265	-1.09761	3.04521	-0.902294	3.62966	0.598489	3.04227	-1.36091	2.29092	0.0578982	1.35966	-1.5604	1.21069	-2.54674	2.07569	-1.44623	1.95365	0.770366	2.70006
ASHG19AP1A10035375511	GACAAGTTAAGTTTAAATAAGAGTTACATTATTGCTCTCCCTGTGTCATATTTTACTAAG	0.329883	1.63053	1.86101	1.73591	-0.0143688	2.3738	-0.468983	2.35863	0.772366	2.48205	2.35877	2.34359	1.15717	2.11846	2.67057	2.11551	0.832492	2.91893	0.507271	2.25372	1.18467	2.33447	2.72497	2.29313
ASHG19AP1A10488140611	CCAACACATAAAAATTATTTATCCAACAGCTCCTCCCAGTATGTTTTTGTTTTTAGGAGG	-0.543431	1.88442	1.70945	2.1065	-1.35393	2.662	-1.82697	1.55809	-0.116046	2.32717	2.42645	1.87272	0.497585	2.20546	2.26939	3.09986	0.57918	3.83646	-0.562154	3.04583	-0.630811	2.99399	2.72498	2.62167
ASHG19AP1A10206243711	AGACTTTTTCAAGGCTTCTCCAGTGACAGTGATCTGGTATCTCTTACTGTTGATGTGGAT	0.828423	1.27683	0.547428	1.05263	0.508887	2.18142	-0.675311	1.0639	-0.605406	1.99842	2.16668	2.06994	-0.207946	1.74556	2.08736	1.35073	0.11937	1.58577	-1.13066	1.27272	-1.74085	1.32539	2.4453	2.18461
ASHGV4004490911	TGTATATAGTATGGTTCTGGATGCTCTTGTATACCTCACTCTTCATTTCTCACCTAACCC	2.0242	1.80041	1.13673	2.95069	1.66948	2.35931	1.5178	1.82737	2.24615	2.85469	2.17171	1.77878	0.938063	0.684603	0.655544	0.884868	0.837807	1.27671	0.162515	0.855777	0.935195	1.22208	0.944567	1.22324
ASHG19AP1A10547881211	GGACAGCAGCCCATTTTCGTTTTTCTCCTGAGTACTAGGGCAGCCTGTCCAAACTGTCAT	-1.37574	0.637302	0.813443	0.238338	-1.06256	1.77812	-0.956858	1.5854	-0.966127	1.43683	2.63416	1.3781	-1.42589	0.707174	1.40793	0.318334	-2.24128	1.80687	-1.89743	1.14313	-2.03142	0.396318	1.90487	1.09385
ASHG19AP1A10255988211	CCCTGTACCTGCAGTGCCTCTCCCAGAAACTGAGACAAGAAAGAAAACGCCCACTCCTGG	5.50927	5.62858	4.38817	5.76006	5.17571	5.73171	5.72482	5.38846	6.30176	6.10116	5.27103	5.64797	4.5621	4.43837	4.14942	4.1957	3.82339	5.36855	4.0519	4.69003	4.19248	4.46424	4.67356	4.89298
ASHG19AP1A10002529711	CAAAACTTTAAATAAAGACAGAATCACTAAAAGTACTTTGCCATATTGGAACCTGAGGCA	0.429633	0.872149	-2.19071	2.24534	-0.967724	1.43095	-2.18827	0.891091	0.458068	1.84827	1.95039	2.75783	1.90634	2.63081	1.28885	2.94241	1.10017	2.69927	0.286963	2.79291	0.373435	2.52012	2.60268	3.8281
ASHG19AP1A10492567211	TCCTGCCTTCCTCCCTTTTCCCAGTCCACTTCGACTGCTCAGGGAAGTACAGATGTCGCT	-2.02006	1.01386	1.40609	1.00344	-2.00359	1.67411	-3.47674	0.797016	-1.93568	1.71663	1.79763	1.43654	-2.09488	1.36556	1.70837	1.53363	-2.64757	2.20483	-3.37552	1.34919	-2.74854	1.63342	1.62299	1.15687
ASHGV4004288511	GACAAATTCGAGCATCTTAAAATGATTCAACAGGAGGAGATAAGGAAGCTTGAGGAAGAG	2.29196	1.76865	3.03823	1.26649	2.35163	1.33486	0.976423	1.81371	1.08885	2.04051	2.33877	2.46429	1.60869	1.9717	2.75785	1.62216	2.01877	1.98279	0.603541	2.23403	1.08191	2.12167	2.28349	2.60282
ASHG19AP1A10216864811	CTTTTGTGCAATCCAAGTTGGCCTGCCTGTGACCCCTGCTGTCTGTCACCTGCTCCGTTG	-1.73129	1.22438	0.947426	0.990129	-0.992869	1.29021	-1.06347	0.580348	-0.17821	1.53826	1.53815	1.34472	-1.82537	0.697465	0.844745	0.79668	-2.19525	0.949649	-1.44404	0.761856	-1.17033	0.751131	0.83172	0.936747
ASHG19AP1A10629040411	AATAATGAGAGATATATAAGCCTTCCAAAGTCAGCAGCAATCTGTTACACAGCAGCACTG	0.976654	0.259918	0.254075	0.198017	0.921887	0.763728	0.634931	0.285135	1.33583	0.606523	0.97749	0.968711	0.931523	-0.25802	0.328494	0.742945	1.82484	1.12506	0.307349	0.696809	0.949138	0.376748	-0.00668342	0.273244
ASHG19AP1A10036605211	TGCACCGGCCCCCAACCCATTCTCATTTTCTTATAGGTGATACCTGCTAAGCGCTCCCCG	-0.436322	0.121738	-2.06624	-1.1867	-0.625777	-0.891181	-1.02638	-1.52532	-1.63232	0.593469	0.160711	0.236088	-0.852466	0.512676	-0.25214	1.16458	-0.966808	0.124735	-0.576105	0.270851	-0.507066	1.62906	-0.0368849	0.955424
ASHGV4003950911	ACAACATCCACTATGAAATGTGGTGTGTGCTGGGTGGGGGCTGACTGAGGAGCTCGAGAG	0.958938	-0.968982	0.163003	0.346948	0.425448	0.241906	0.770241	0.947018	0.0223524	0.0726169	0.489761	0.113355	1.53748	0.335642	-1.1853	0.961766	0.893274	0.220966	0.92777	1.82175	0.667598	-0.384845	-1.1695	-0.0214168
ASHG19AP1A10067508911	TTGGAGGACATCAGAAGATACAAGGGCTTGGTTTTGTTACCCAGGCTGGTTTCAAGGCCA	-0.802996	0.31776	0.905228	0.568591	-0.998796	0.972509	0.48881	0.957066	-0.593826	1.60891	1.82585	1.42894	-1.91453	-0.0689033	0.610161	0.958986	-0.907298	1.24403	-0.734244	1.56726	-2.59403	1.09707	1.24204	0.96151
ASHG19AP1A10822840011	CCTGACTTCCTGGAGGAAGCTCATGAATGGAACCAAAAAAGAGGTATTTCAGACCGAACA	-0.229906	0.169326	-0.60852	0.474402	0.0525034	0.99145	-2.26477	-0.230129	-0.300521	0.923388	-0.232433	0.79821	-0.0744575	1.26476	0.941247	0.910171	0.170994	1.21196	-1.30401	0.957626	-1.08	0.653572	0.626718	1.92636
ASHGV4005629311	CCTTCTCCAGCTCTTCTCCCCTGAAGCAAGTCATAAGGTCTTCATTCAAGAGGAAAGAAA	-1.19814	1.5576	1.18749	1.79393	-0.151171	2.38912	-0.573295	1.01813	-0.458382	2.15859	2.54184	2.02436	0.839034	3.19837	3.28836	3.25638	0.368723	4.29393	0.0534158	2.98	1.23587	3.62353	3.84481	3.02521
ASHG19AP1A10686433411	TGAGATAAAGCCTTTAAATGGTTGTCACACTTCATTGTAGGCCAGGAGTGGTGGCTCACA	2.9626	3.49514	3.70142	3.2516	3.79385	3.8018	2.65433	3.33882	2.98289	3.67311	4.30065	4.23502	1.91132	1.63111	2.37496	1.12406	2.57294	1.94411	1.28006	1.80831	1.43128	1.26247	2.23086	2.81735
ASHG19AP1A10069107911	TGCAAATAGTCAACTGGCCGGAGAGTTTAACACTTCAGGTAAAAGTAGAGAGTTGCCCAA	0.407313	0.764412	1.25338	0.625746	1.43167	0.914475	0.0732951	-0.39318	1.86771	0.960669	0.858895	1.42687	0.224646	1.15619	1.43233	0.923814	0.52906	0.521292	-0.400352	-0.262331	0.443914	0.270187	0.558572	1.41603
ASHG19AP1A10943172511	ACAGAGAGACAAGACCCCAGCCAGCCCCTGTCCAGGCAGCATGAGCAGCTCATCACAGGC	-0.242305	1.33589	1.18822	1.29501	0.319423	1.41002	0.211425	1.51701	1.31286	1.54975	1.62722	0.841598	0.230609	1.30944	0.689122	1.51795	0.797882	0.795353	0.927179	1.26188	1.30129	0.81881	0.786645	0.88314
ASHGV4000598411	TCTTTGCTTCTCACTTCCTGTGCCTTCTCCCAGAGAAACGGAGCTTTTGGAATTCTTTCA	-3.24734	0.983603	0.622404	0.92266	-3.11237	0.550997	-3.15266	0.659401	-2.83551	1.1862	1.47663	0.748143	-2.87926	1.14708	1.56526	1.44044	-2.66583	1.84937	-1.65896	1.05815	-2.22308	1.97736	1.89497	1.29154
ASHG19AP1A10004225111	CTCCATTGCACTGCTTCCCCTAAGACTGTGACCTCCTGGAAGGCTGGAGCACAACTGCCT	1.83869	2.65327	2.46057	3.3866	2.78313	2.32311	2.22631	0.965389	4.36934	3.11902	3.80938	4.06218	1.26082	1.43225	1.52089	2.38292	2.32729	2.13796	1.01764	1.39436	2.05679	2.17679	2.33634	3.15936
ASHG19AP1A10837579211	TGCGGGACGGTGACTGATGTGAACGAGTGTGCAGACGGTGCCCACCCCCCCTGCCACGCC	1.23123	-0.328351	-0.0251365	-0.188825	2.05698	-1.63209	2.20575	-0.973506	2.02318	-0.453117	-0.611212	-0.154975	1.90414	-0.239153	-0.284202	-0.286975	2.38139	-0.503844	3.08906	-1.30381	2.57787	-0.609767	-0.271687	-0.00332726
ASHGV4000193111	GACTCACCAGGTAAAAAGGTAAGGATGAAGAAGACAGTGGTCCAAGGTGACTCCCAATGC	0.142796	-0.903572	-1.99105	-0.947632	0.269644	0.172992	1.72455	1.13999	2.12066	0.277008	0.357352	0.241283	0.0943906	-0.487243	-0.959282	-0.429087	-0.521449	0.0176685	0.894865	0.795617	0.759556	-0.355597	0.0861779	0.189821
ASHG19AP1A10429589411	TCAGTCACTTTGGCACTTGACCTGCCTCTGTTTTTCCCTCGAGACCAGCCAACTCTCACA	1.15616	0.868557	1.27095	1.53414	1.69492	1.12669	1.31514	0.246551	2.33009	1.55498	1.49981	0.78473	1.69815	0.765881	1.49048	1.20892	1.53647	1.50811	1.11851	0.959237	1.52671	1.33355	1.05456	0.86673
ASHG19AP1A10501286811	GGAAGGAACTGGCACTTGGAGTCCGGACATCTGAAACTTGATTGACAGGCCTCGGAAGTC	1.42078	1.90144	2.08952	1.26274	0.864229	1.62262	-0.937286	1.90699	1.59408	2.21517	2.61121	2.95522	0.494215	1.32672	2.41814	0.999416	-0.124743	1.71248	-1.67632	1.59391	-0.69958	1.46051	2.238	2.60248
ASHG19AP1A10740260111	CCTGACATCCAGGCATCCTCTCCAAATTGCATAGCCAGCTGGCCCTCCCTTCTCCTCCTC	-3.14583	1.04016	1.2648	0.563032	-0.885982	0.453104	-1.4676	0.598172	-1.00675	0.729746	1.95189	1.1526	-1.1847	0.268689	1.01948	0.516112	-2.39951	0.817359	-1.36682	0.260029	-2.04664	0.691253	1.24119	0.900089
ASHGV4003042411	CTTGTCCCTGCCCCGCGTTGCCTTTTAAATTTTAGCTCATTCCGAGACACCTGCCGTCAG	-0.729054	2.56571	2.12587	2.98868	-0.816116	2.7841	-1.10322	1.69077	-0.259779	2.67113	2.67496	2.25795	0.237942	3.93307	4.42895	3.93095	0.663753	4.81447	-0.281545	3.31202	0.788772	4.48693	4.54171	3.66703
ASHGV4004581211	ACACCAAGAAAAAGAGAAGGAAAAAAAGGAGGAAACAACCACATATGTCACCTTTCCAAG	2.3573	0.315201	2.30446	0.273151	3.11914	-0.177626	0.774388	0.169927	2.21872	0.266268	2.22239	0.121327	4.01571	1.26145	3.32002	2.03831	4.35673	2.43139	2.27713	2.12748	2.63935	2.11834	2.88706	1.84861
ASHG19AP1A10002750411	CACAGAAAGCGTACACTCATGTATTTGCATGGCTAATATATTTTATGTAAAGTTCTATAT	-3.03698	0.0793253	-2.96957	0.0323297	-3.22285	2.29975	-3.33227	2.8887	-2.64013	2.94485	0.548577	2.07783	-3.0448	1.07559	-1.31098	0.177746	-2.79323	2.14076	-3.3585	2.67953	-2.03809	1.39097	0.828559	1.53812
ASHG19AP1A10201132611	ATGTGGAATTTTGGAGAAAAATACGCTAGATTTTAAATGTTAGAGCTGTTCCCGGAGACT	0.747919	0.0810955	0.750292	0.0220881	1.3345	1.31122	-0.300108	0.488428	0.581124	1.50909	2.51691	2.75391	-0.158498	0.334376	0.879154	-0.018251	0.7473	1.26064	-1.52619	-0.360673	-1.01509	-0.246955	1.75972	1.89397
ASHG19AP1A11040343011	GCCACGGTTTTCCCCAGGGCCAGCCTTAAGGTAGCCTGCGGCCCAGTCCAGGGCTTGGGG	0.18507	0.543127	1.86022	1.38374	0.0907727	1.5927	-1.31036	0.542643	-0.384839	1.27669	1.47698	1.22492	0.48897	1.5424	2.3598	2.1942	-0.290765	2.66355	-0.63616	2.18746	-0.00213227	2.1687	2.07267	2.1574
ASHG19AP1A10463308311	AGCTATGACAAAGAAGTCAGCAGCATGGGAAGTCGTTCTAGTTCATCAGAATAATTCAAA	2.8268	2.76617	2.56125	2.34296	3.39962	3.91434	2.70941	3.49305	2.98601	3.89954	3.56389	4.10315	0.834938	2.03841	1.97266	0.727897	1.24338	1.93332	0.355968	2.0575	0.408585	1.59517	2.31009	3.02323
ASHGV4005694511	TCTTGGCAAATGACCCAGTAAACTCCACCTCCAGCTCCTCTACCTCCAGAGCCTGTGTCT	-1.86485	1.35892	0.486173	-0.0174797	-0.881235	0.0118633	-2.09736	0.430229	-1.38488	1.44779	0.538966	0.190082	-2.73228	0.284378	0.117737	-0.366951	-0.423254	0.362841	-2.67065	-0.0560562	-1.78619	0.176599	-0.039544	-0.0462063
ASHG19AP1A10868655411	GGAGCCCAGGAGGCCCAGCAGGTGAGGTTATCCACAGAATAGGCACGCCGCCCTAGTCCA	-0.971444	0.645383	0.0848832	0.000927706	-0.354594	-0.921546	-0.967936	-0.074576	-0.881015	-0.957549	0.268132	0.085104	-0.837272	-0.391308	0.150509	-1.21946	-0.806886	-0.8591	-0.841575	-0.735245	-0.624137	-1.48424	-0.276267	0.198119
ASHG19AP1A10001283611	AACATAGTAAAACCTCATCTCTACTAAAAATACAAAAATTAGGCATGGTGGTGCACGCCT	5.78668	7.46029	7.61447	8.19129	5.75389	8.27576	5.51576	8.33045	5.68885	8.24147	8.41812	8.6104	4.8225	7.11335	7.6151	6.35714	4.85044	7.24865	4.13512	7.54748	4.18324	6.52227	7.4814	7.85981
ASHG19AP1A10908451511	GCGTGACCGCGGCAGCTCTCCACTGTGGTTTGAATCCACGGGGTATTGATCACCCTGCCC	0.922913	-0.250566	0.0500113	-2.40464	2.1432	0.00699383	0.337636	0.032842	0.0363832	0.699489	0.890745	1.09146	0.948482	0.606245	2.24394	0.138623	2.28498	0.206697	-0.0869786	0.127667	0.237542	0.264991	1.33967	1.28574
ASHGV4002635811	CACCCGAGAAATCCCTGCAGATGTTCCAGCCTCTGTCTAGTCCAGATAGCCACAGGAAGG	0.385875	-0.540879	-1.89971	0.136583	-0.515875	-1.1978	0.311967	-0.333185	-0.190786	0.448434	-0.161187	-1.68436	1.61762	0.341672	0.384065	0.834845	1.38153	1.12938	1.95597	1.42189	2.42446	1.05583	0.53804	0.245381
ASHGV4000461811	AGCTTTGAAGATGAATTTAACCAGTTCTTCCTGAGGGCGGATTGCGGTCTCCTTATCTGA	3.14376	3.27739	2.89191	3.41088	3.51991	2.89432	3.19237	3.30327	3.36744	3.35855	3.99642	3.42027	3.82662	3.41121	3.47115	3.64841	3.66897	3.49463	3.54324	4.02995	3.9734	3.33546	4.09462	4.28197
ASHG19AP1A10748631411	ATGTGCCCTGGGTGGTCTTGCTGTCCATGGACTCCTTCTACAAGGTGCTGACTGAGCAGC	-0.848331	0.473674	1.35883	-0.213629	-0.673495	0.405806	-0.220325	-0.564432	-0.753556	0.966525	0.160544	0.443126	-0.900726	0.0500863	1.34974	0.473075	-1.16956	0.493357	-0.854438	0.211483	-0.804966	0.195335	0.478636	0.506628
ASHG19AP1A10829428811	ACTGAGCGGAGCCCGGTGACAGGATGGAAACCTTTGCACCAAAGAGAGTTATGACTATCT	-1.64168	1.07461	-0.862085	1.72219	-2.45541	1.71034	-2.67513	0.979677	-1.5633	1.44147	0.906024	0.776191	-0.205369	2.2001	1.69008	3.39959	0.181293	3.66018	-0.639903	3.30184	-0.117307	3.43674	2.16992	2.59718
ASHG19AP1A10404037511	TGCAACAGTTAGGTGTTATTCAAGTATTGGGAAAGTTCAGGATGCCTTTATATCTTACAG	-3.2043	-1.31894	-2.08885	0.237941	-1.79215	-1.97861	-1.85172	0.200724	-0.41217	1.40593	0.550551	1.87269	-3.1733	-0.321828	-0.195318	0.712319	-2.70346	-0.954685	-3.5099	0.619974	-2.591	0.789053	0.746536	1.65085
ASHG19AP1A11131648811	AGCTCCCCAACTCTGACCGGCCACCACTTGGACAACAGGTACTGCAGCCCCTGGAGGGCG	-0.0950075	-0.217684	0.416297	0.282824	-0.526866	0.349081	0.357714	-2.50561	0.415279	0.322365	0.00832904	0.000724323	0.394991	0.077445	-0.0657454	0.701966	0.0272104	0.999671	0.492337	0.310201	0.263313	0.048766	-0.0408539	0.143674
ASHGV4005747111	AATTCCTGCCACAGAGTAGTGTGTCAGCTCTCTATTGTTGTCTAAAAACCCACCTCAAGG	-0.603301	-0.243549	1.06165	0.286107	1.68113	0.447132	-0.763752	-1.41281	-1.34427	0.176322	0.275691	-0.838189	-0.727417	-0.837436	1.6599	-0.159933	1.14086	-0.542575	-0.970113	-0.682265	-0.975967	-0.760207	0.0654277	-0.122163
ASHG19AP1A10096261011	TACATTTGAAAGAACAGGCTTATTGGCTCCTGCTTACATTCGGGAGTGTGCGAGATTGCA	-0.336121	0.606648	-0.531944	0.458292	-0.175651	-0.174971	-0.160599	-0.439228	-0.168814	0.661357	0.381368	-0.149166	-0.59537	0.265289	-0.339993	0.190451	0.0145579	0.557135	-0.635949	0.172005	-0.800905	0.43696	-0.0933741	0.431407
ASHG19AP1A10416502211	GACACCTTGGACTTCCCAGCCTCCAGAACTGATTTTAATGCCTTTTGTAAAGACCTGCCT	-0.599095	4.595	4.81979	4.88664	0.224951	4.95846	0.509959	4.60797	0.596434	5.27678	5.18726	5.39369	-0.378526	4.13716	4.42887	4.1634	-1.61682	4.56982	-0.267521	4.52047	-2.58141	4.35939	4.22706	4.79005
ASHG19AP1A10266423111	TTGTCATCTCCAATAGATTTAGATGCTTCAAATAGTAACCACATTACTGTGATAGGTATT	-0.742397	1.21662	2.02299	2.96786	-0.0233355	3.2205	-2.37173	2.81955	-0.835468	3.76108	3.12333	3.67638	-1.39586	1.82977	3.09762	2.49284	-1.47236	2.99892	-2.70149	3.02214	-2.64845	2.86791	3.25005	3.8048
ASHG19AP1A10762623111	TACGTTACAAAACTGGCACCTTTTTTAGTGGGATGGCAATGGGCAAGTTACTCAACTGCC	0.819968	-0.58283	-0.528721	-0.00758048	1.68745	1.7766	0.182195	0.821266	1.52171	1.57885	1.78605	0.685204	-0.0517001	-0.90986	-0.536019	-0.950096	0.297811	0.687644	-0.749027	-0.468231	-0.21834	-0.66547	0.050255	0.0942514
ASHGV4001134911	ACGACACATTCATTCAGATACTTTTTATCCCTGGTAAGAAAGAAAGGAAATAAGCTACAC	0.403723	3.27239	2.73287	4.1257	1.09048	4.50746	0.47505	4.13003	0.308596	4.90836	4.47876	4.42367	0.112711	3.02949	2.92123	2.73177	0.666543	3.59199	0.492774	3.15366	0.305943	3.04003	3.43014	3.50229
ASHGV4003225911	TCTCCCGTGCACACTGGCATCCACGGTCGTAGGAGATCCTCATGATGACTCAAATGTCAG	-3.21771	0.146516	1.39725	0.372021	-3.17428	1.2813	-3.54311	-0.808686	-3.28291	0.459105	0.920673	0.811837	-2.77003	-0.0933753	1.28162	0.293811	-1.47344	1.10144	-3.41168	0.416311	-2.08074	-0.0713708	0.394407	0.373496
ASHG19AP1A10243091411	GGGGCTCCCATCATCCTGAGCTAGAGACACGTGACAGGGGTACACTCTCCTACAAAACCA	-0.0467648	-0.157764	-1.61787	0.147932	0.0260791	-0.107242	0.446106	-0.409541	0.665562	0.159603	0.178109	0.763815	-0.162241	-0.18817	0.00405184	-0.143958	0.374185	0.394412	0.335532	0.145257	0.260905	-0.0716193	0.209539	0.295248
ASHGV4002136411	ATCAACACTGGGTGTAGAAACATGCTTGCCTTATGTATCAGAGGACATGCTCAGCAGATC	3.45165	2.28487	1.32866	3.64288	2.9798	4.31993	2.13337	4.19511	2.46383	3.91913	2.98208	3.14366	5.88584	5.80397	4.1388	6.57562	6.50099	6.70108	4.77514	7.25716	5.39168	6.73824	5.08365	6.15543
ASHG19AP1A10004875811	GATACCATAAACTAATTTTGCCTGTTCTTGCTTTTTATATAAAGAGAATCACAGAGTATG	-2.58236	-0.368945	1.49544	0.259677	-0.746277	0.916737	-0.39258	-1.10597	-1.69408	0.918948	2.53979	0.347987	-0.962749	0.498069	2.46166	1.9914	-0.997586	1.84912	-0.119871	0.876289	-0.252864	1.20004	2.93839	1.39704
ASHGV4005680811	TGTAAGTTTCTCTGCACAAGCTCTCTTTTTGCCTGCTGCCATCCACGTAAGATGTGACTT	0.761759	3.45346	3.81169	3.93896	0.762697	3.91048	0.406465	3.80136	1.01088	4.16361	4.60314	4.66749	-0.293805	3.08444	3.69668	2.74346	-0.441386	3.13305	-1.26849	3.33487	-0.013809	3.07827	3.24757	3.87015
ASHG19AP1A10190718011	GGAGGATGAAGAAACCATGTGCTTTTCATTCAGTTCTGGACTTAGTCTCCCTTTTCTTCC	3.12045	5.07694	4.54615	5.06059	3.43772	5.07349	2.72717	4.97633	3.84571	5.4099	5.45546	5.28795	3.42244	5.09112	5.33584	5.15088	3.46243	5.59192	3.11769	5.50654	4.00115	5.05241	5.47475	5.66346
ASHG19AP1A10788296111	CGGCTGCGAGTCTGTGGATTCTAGCCTTGGGGGTCTTTCACGATCCAGCACTGTGGCCAG	1.94808	2.37969	1.77951	3.26948	2.2419	3.14752	1.83557	3.03349	2.71945	3.50082	3.08645	3.11927	2.72216	2.81972	3.04716	4.41553	3.27976	4.19654	2.71636	4.23811	2.79438	4.28124	3.28245	3.8289
ASHG19AP1A10090980711	GGAAATTCATCCTGCAAAGCCATTGAACAAGCAAAGACTCAAAACATCAATAAACTGGTT	1.51215	1.89732	2.45197	3.03084	0.746816	3.92703	2.08696	3.49113	2.39735	3.76252	3.55241	3.16909	0.73398	1.46674	1.92481	2.18165	0.417729	3.56542	0.437383	2.79114	1.30847	2.40268	2.79182	2.54855
ASHG19AP1A10285855711	ACTTCCCCTTGTGATCATACCAGATTACAGAGGGGTATTGATTTGCCTTGCCCCCGCCCC	0.930686	-1.34071	-1.00142	-2.49478	1.07429	-2.13785	1.16128	-1.10674	0.929425	-1.73839	0.419044	0.218176	1.15392	-1.65694	0.722244	-1.02047	0.960559	-1.03704	0.847876	-1.35341	0.908694	-1.46702	-0.41139	-0.515104
ASHG19AP1A11106934311	GGCCGTGAAATGGAGAGTCAGGTACTGGTTTTGGATTAGGAATTGTTTTCTCACTTACCT	0.89905	4.19047	4.26075	5.41896	0.584817	6.06886	-1.73173	5.49022	-0.309078	5.64958	5.33221	4.85033	2.63482	5.78958	5.58966	6.7716	2.51957	7.06401	0.617016	6.82131	2.0567	6.73061	6.05126	6.23882
ASHG19AP1A10938369711	CGGTGCGCGACCGGGAGCTGGACCTCCGGGGGTGATCTGGACCCTCTGGCATCTCTCAAA	-0.343202	0.18479	0.772747	0.811155	-0.0843647	1.20619	1.06089	0.934909	1.00775	1.27672	0.87854	0.53975	0.942942	1.13242	1.46922	2.05477	1.20472	2.49335	2.38042	2.46499	2.44922	2.14859	1.51151	1.52805
ASHG19AP1A10000382511	AAGACACACATAGACTAAAATAAAGGGATGGAGGAAGATATACCAAGCAAATGGAAAGCA	7.04616	7.01633	7.66324	6.70382	6.68969	7.87753	6.25165	7.56643	6.6565	7.8896	8.25724	8.68261	4.95879	5.41542	5.89347	5.04498	4.58537	6.22989	4.85972	6.46037	4.81261	5.89795	6.20374	6.8112
ASHG19AP1A10841185511	GCGGCGAGCTGAGTAACAGGGGACCCATGAGCTTCCTGGCTGGCCTGGGCCTTGCTGTGG	0.685533	2.31975	1.33587	2.19661	0.24601	2.18243	0.231938	0.985098	1.32934	2.23762	1.7315	1.29257	1.49208	2.08933	1.60503	2.33384	0.907254	3.04267	0.406086	2.70866	1.45295	2.55988	1.668	1.94674
ASHG19AP1A10004233911	CTCTCTGTACTATTCTTTGCAGCTTTTCTGTAAATCTACAATTATTCCAAAATAAAAGTC	-0.263346	0.295669	3.27216	1.98816	-0.411462	2.05768	-1.13334	2.47925	-0.414766	1.98245	3.34078	2.6422	-0.950465	1.64241	3.06206	1.56545	-0.484938	2.38042	-1.58266	2.30017	-2.60163	1.49289	2.80104	2.49522
ASHG19AP1A10110456711	AGGCAGACACAAAGAAGAAAGGCATTTTTGCGAGCCCTTGTGGACTATACCAGTGACAGT	2.03523	-0.29323	1.64674	-0.191443	2.80514	-0.258954	-0.450727	0.831341	-0.346697	0.544449	-1.13416	-0.546471	1.09639	-0.759255	1.68133	-1.31149	2.50662	0.51876	-1.09088	0.108889	-0.529505	-0.0166415	-1.37951	-0.795484
ASHG19AP1A10173894311	TGTCGTGCGAGTCGTCTATGGTTCTCGGGTACTGGGATATTCGTGGGCTCCTGACTATGA	0.477896	-0.0480495	0.187887	-0.12099	-0.632586	0.142926	-0.922581	0.830428	-0.272516	0.282782	-0.983001	0.64493	1.70242	1.95521	2.97683	2.45101	0.622087	2.21603	1.19657	3.5145	2.10092	1.77771	0.547397	2.20825
ASHGV4003607911	AAGGCACGAAACACAAGAAAGGCAAGAGAATGCTAATCACCAGATGCATGGGCATCCTAT	-1.08046	1.35273	-2.65832	0.642532	-3.22865	1.55586	-1.79783	0.890519	-0.629064	0.0715614	-0.269948	1.83103	-2.11461	0.836683	-2.76854	0.189133	-2.82838	1.62578	-2.62847	1.47199	-0.374853	-0.1995	-0.931693	1.22301
ASHGV4000373711	ACAAGGTTTTCCGGTTCTAGCCAGAGGAAGCTGCAGCCAGGCCTGGCAGTCTCCCCTGCT	4.0515	4.2775	3.70731	4.0939	4.72873	4.20828	4.39071	3.9178	5.031	4.3319	4.62939	4.40609	4.65033	4.58968	4.91207	4.72732	4.97122	5.09132	4.86103	4.93657	5.23838	4.60417	4.91058	5.33186
ASHGV4002162511	CAAATACATGGATAACACCGTTAATTCCATGTGTTTTCATAATAAAACTTTAAAATAAAA	-1.60652	2.65516	2.34116	3.48967	-3.30223	1.05515	-0.846105	1.8577	-1.05587	3.00457	3.65913	2.96132	0.327831	3.93922	3.57047	5.01309	-1.07166	3.47181	0.618188	3.90301	0.190449	4.44432	4.82635	3.93006
ASHGV4000367711	AAAGCTGCCTCGAGATGGCACCAAAAGCGAAGGAAGCTCCTGCTCCTCCTAAAGCCGAAG	2.00624	2.91877	2.18852	3.32037	2.57665	2.63158	2.16676	1.7219	3.23777	2.85312	2.81142	2.68673	2.52163	2.95674	2.55189	3.42003	2.97505	3.32082	2.47198	3.51023	2.84259	3.4049	3.23709	3.41304
ASHG19AP1A10572088611	TGACAGACACTCCTGCAACCCAGTTTTCCAGCCACCAGTGGGATGATGTTGCACCTGGAC	2.78419	2.3537	3.50176	2.62582	3.40684	2.39975	1.84718	2.58214	3.74378	3.1712	3.18463	2.69351	3.92508	3.56614	4.89809	4.35525	3.94971	4.28596	2.96574	4.52101	3.77348	4.42117	3.84186	3.91671
ASHG19AP1A10434542511	CACCCTCCAGTAGGTGACCCTGACGAGTTTGGATATACCCTTTGCCATGTTTGCTCCCAA	-0.477919	-0.265961	0.13174	0.177766	0.300295	0.558699	0.48456	-0.648368	0.747107	0.791378	0.367757	-0.67246	-0.416494	-0.78692	0.590385	-1.04907	0.298117	0.0799594	-0.427339	-1.28796	-0.714674	-0.750088	-0.398273	-0.471887
ASHG19AP1A10915498611	AAAATATATCAGGTGGTTTTAGAAGAAAATGGTGAGAAAAATCAAGTACAACTAGGAAAG	-0.428307	-1.25346	-0.365461	-0.437605	-0.757561	-0.43583	-0.131157	-2.59413	-1.12188	0.470701	0.682701	0.940624	-1.73941	-0.0752806	0.264172	-0.492629	-2.07551	-0.435176	-0.772062	-1.71512	-0.562817	-1.03548	0.693122	0.526295
ASHG19AP1A10294399111	AGCTTTTCTTGGTTCCTTCAGTGGTGTTGGTAGTAAAATGGAAGGTGTCTTGCTGCAGGT	6.06524	6.04946	5.60198	5.77685	5.47002	7.12012	4.62176	7.2114	5.09526	7.02493	7.34708	7.32006	4.59777	4.64766	4.57745	4.73473	4.3566	5.93009	3.39892	5.7278	3.33964	4.89755	5.32136	5.83501
ASHG19AP1A10385894411	GCCGCTTCAGTTCTCCCGGTGTGGCCACGAGTCGGTACGTAGAAAACAGGACCAAGAGCA	1.26173	1.5053	1.22101	2.169	1.08866	2.4299	1.17485	2.28481	1.6877	2.4226	2.4163	1.87786	2.38846	2.65795	2.9918	2.90246	2.06194	3.61542	2.55673	3.26791	3.07321	3.34851	3.26867	2.90443
ASHG19AP1A10128488511	AGCGTGCGTTCAGCCCTGGGGAGAAAAATCAAGACGTTCCCTTCAGTCCTCCCTCGGTGT	-1.07694	0.674627	0.22907	0.545857	-0.933902	1.11008	-1.69825	1.86737	-0.408699	1.4055	1.60379	2.21665	-1.34949	1.36271	1.2612	1.21647	-1.03615	1.42665	-1.03916	2.61165	-1.91237	1.54669	1.50949	2.16566
ASHG19AP1A10191085111	GGAGCTACTGTACTGGCTATTGGAAGGAGGAGATTCTGAAGATAAGGAGGATGCCACTGG	3.22225	1.3472	4.27432	2.6708	2.18638	2.85205	1.6248	2.98292	2.63161	3.31549	4.34383	2.98958	5.03422	4.14614	6.25759	4.74874	4.7336	5.04983	3.9577	5.59289	4.32432	5.30936	5.42788	4.83719
ASHG19AP1A10522937911	GCCATCTCCACATTCAGAACCAAGGTCTCTTCTTCGGCCTTTCTGACATGGTGCCAGCCC	0.125842	-0.774245	0.836497	-0.136882	0.774017	0.525217	0.753861	0.52098	0.109846	1.07226	0.954085	1.13531	-0.359906	0.204062	1.2503	0.108137	-0.0402407	0.492313	0.358629	0.0737474	0.197579	0.492486	1.00981	1.13262
ASHG19AP1A10279438911	TCCTGAGTGAGCACATATACAGTACTGTAGTCTTGAAGAGAAAATTCAGTCTCCAACAGA	0.444997	-0.678522	0.544548	0.156879	-0.949803	0.516017	1.58667	0.0574937	-0.0617343	-0.490112	2.57786	1.42837	0.989298	0.347119	1.00972	1.2941	0.653174	1.74254	1.72192	1.38547	1.97662	0.996419	1.83991	1.55695
ASHGV4000438511	GCCGAGGGAATTTCTTTTCGCAGAAGCCATTACTCCCCCCGCCCCCTAATCGCCACCAAG	3.50727	2.64655	2.50008	2.79733	4.06305	2.24567	3.98208	1.56618	4.4481	2.57368	2.47634	2.19884	4.83114	2.69377	2.92638	2.60761	5.00579	2.82404	4.80517	2.05461	4.99083	2.98572	2.89881	2.49454
ASHG19AP1A10606736611	CCAAGTGAGTTTCTTCAGGATGAAACTGTGGCTGACACCAATAAACAGGATATCAGTGCA	3.48693	1.5671	2.69959	1.53653	4.41275	2.24447	2.76557	2.53712	2.4808	2.67765	3.55901	3.31599	2.33124	1.53186	2.41977	1.15428	3.24472	1.81268	1.29459	1.28155	1.54545	1.30769	2.42289	2.35192
ASHG19AP1A10041084311	TCTCTGCCTTTCCCCACAGCCTCCCTCTGCGCTTCTGGGTGAACGTGATTAAGAACCCCC	2.61515	2.5569	2.62467	2.58474	1.55742	2.4035	1.88893	1.94273	1.3676	2.69641	3.03776	2.49818	1.7917	1.98717	2.34712	2.186	0.77905	2.54857	1.32016	2.25535	1.06808	2.32724	2.39065	2.46629
ASHGV4000048211	ATTTCAGGAGAATAACTGGGAGATGAAACAGGAAGCTCTATGACACACTTGATCGAATAT	1.85773	3.11938	2.35814	1.98238	1.258	2.28748	3.28615	3.10879	2.74953	2.9104	3.37372	1.91968	2.83047	3.88386	3.8622	3.59072	2.43431	3.59055	3.41425	4.17044	4.1999	4.20013	3.96425	3.34589
ASHG19AP1A11015444711	AGCATCAGCCATATCCATCAAACTTGGATCAAGTGGATACACCAACATCAGCTGGACCAA	1.99638	3.1518	3.64314	3.46187	2.31414	3.75808	1.75827	3.18177	2.55811	3.82871	4.09633	3.71769	2.0659	3.37992	3.9024	3.42391	2.19613	4.01454	1.94659	3.82997	2.27495	3.59527	3.98297	4.01313
ASHG19AP1A10002918611	CTAAGGCTGGTATTCTAGAACACGCCTTTCACTGATTGTGTTAAATAAAAGAGAAAGATG	-1.83413	1.03822	0.833571	1.8971	-1.71565	2.5665	-1.26944	1.24406	-3.27096	2.30972	1.50262	2.51571	-0.440685	2.97676	2.73361	3.98258	-0.0945342	4.40558	-0.507722	3.82648	-0.445518	3.49253	2.99769	3.57519
ASHGV4000343411	AATATAGTCTAAGGACACAGCAAGAGGCAACATTTTGGAAGCAGAGGGCAACTCTCACTG	0.181413	-1.94414	0.0103054	0.021693	0.335911	-2.16005	-1.12017	-2.50786	-0.445268	-0.534052	-1.44214	-0.115507	-0.0668421	-0.361288	0.339513	-0.69435	-0.817073	-0.967944	-1.65864	-0.334016	-2.57755	-0.633849	-0.909924	0.390677
ASHGV4000659311	AAGAAAATTTTAATAATCTTTTCATCCTGTCCTCTCTCCAGCCTCTCCTCTACTACCAAG	0.658441	2.28557	1.87777	2.58235	0.42762	2.03452	0.529584	1.13455	1.371	2.22385	1.92774	1.75409	1.76128	1.61574	1.85319	1.58698	1.33936	2.0945	1.69738	1.14123	2.29067	1.86399	1.87381	1.59475
ASHG19AP1A10237723111	TGCACTGGAGGGATAGGATGGGCATTGCTCAAAAAGAGGTAAAAATAAAATTTGCTTCCA	0.553379	0.267345	-0.114019	1.18091	0.512661	1.83883	0.299759	1.61125	0.151832	1.49792	1.10188	1.97699	-0.693893	1.5773	1.46847	1.08966	-0.253865	1.02503	-1.20536	0.686642	1.14806	0.273322	1.76967	2.47975
ASHG19AP1A10318073711	TGGCACCTGACCAAGCTGGACCAGACCAATTTTGAGGAAAGGATACAGACAGCGCCTGGA	2.00209	-2.42228	-2.58503	0.0251856	-1.70705	0.72218	0.903833	1.20481	2.35869	0.468512	-2.36848	-0.211277	2.3666	0.0503921	-2.42821	-0.258528	-1.65443	0.439101	0.390375	1.72496	1.5062	0.210795	-1.30143	-0.301021
ASHG19AP1A10946012211	CCTGCTTGTCTTTTCAGGGAGGAGCTTTATCTTTATATACTGCCCTTACCACACAGCAGA	1.87466	0.821356	1.94474	2.16642	1.6665	2.01576	1.38162	1.14737	1.91268	2.61531	1.73416	1.75767	2.93267	1.63061	2.87193	2.74834	3.10432	3.08211	2.45041	2.96643	2.66048	2.83094	2.16941	2.47705
ASHGV4000288211	ACAGTCTTTTCTCTACTCATGCCCAAAGTTACGGAGGACCCAGCAACCATCTCCTGCAGC	0.246546	-0.198792	-1.1978	-2.55221	0.459698	-2.12803	2.01024	-0.487839	1.54028	-0.182568	0.829225	-0.957362	0.746626	0.251332	0.12434	-0.550047	0.599754	-0.0375248	1.43148	0.319974	1.72751	-0.092365	0.0648828	-0.192185
ASHG19AP1A10054396511	AGCAAAAAGGGTGGACAAGTTCCGGCAGTTCATGCAGAATTTCAGGCCTGCTGATGAAGT	-1.24551	1.32911	-0.944191	1.74625	-1.02284	1.56699	-2.33837	0.955844	1.35493	2.62831	0.912246	1.6906	-1.3323	0.887832	-0.927525	0.83568	-2.76023	1.07172	-3.49991	0.132709	-0.191757	1.04799	0.311427	1.84848
ASHGV4000251611	CCAATTTCAAAGTTTCCCTATTTGGATCCACCTAATGAGAGACTTATTTTAGAAGCTCTT	-0.224177	0.600602	1.41763	1.4975	-0.837111	2.15043	-1.3221	1.43228	-1.15432	2.35659	3.07946	1.95433	-2.35175	0.707668	1.1834	-0.142781	-2.63491	1.29612	-3.53742	0.879875	0.811462	0.599171	2.03317	1.46592
ASHGV4005628211	ATCCCGCATCCTGCCCTTTCACTACGCCACAGCTGCCTGGCTGCCTGGAGGAACAAAGGA	-0.382804	0.215084	-1.33025	-0.228661	-1.05006	-0.338921	-0.622154	-1.19832	-0.288728	0.295509	-0.291783	0.233015	-0.0631868	0.356332	0.472725	0.584462	0.568509	0.728246	0.370386	0.278648	0.495357	0.866645	0.636427	0.34733
ASHG19AP1A10691079611	ACCCGGCCAAAGTCACTGCTGTTAACAAGGATGAATATTGTGGGTAATGCTAGGCCTAAA	-1.30767	-0.0781338	0.204633	-0.260943	-0.929498	0.582431	-0.167393	0.492313	-0.482473	1.2283	0.663607	1.08311	-0.702254	0.371002	-0.0590328	0.170606	-0.293819	1.01871	-0.979806	0.828298	-1.39832	0.320717	0.289769	0.74172
ASHG19AP1A10577217811	GCGCACCAAGATCTCCAACAGCCAGTGTGTGTTTCCCATCTCTTGTAGGTTCCATCAATG	1.17459	1.83917	0.440757	0.766848	0.68278	1.56906	1.42159	1.46905	1.38542	1.66358	2.59341	1.91987	0.470961	1.20749	1.08148	0.992761	0.223419	1.58261	0.381517	1.63883	1.23884	1.25524	2.0854	1.92213
ASHG19AP1A10587418311	ATTAGATGGATGACTCTATCACAGTGCACATAAGGAGCACCAACGGACCTATCGATGTCT	0.685648	0.48087	1.05747	0.55587	1.83734	1.73656	2.99652	1.61447	2.93292	1.87179	1.06246	0.730069	0.209218	-1.37763	-0.809218	-0.0470386	1.56832	1.65526	1.46527	1.40385	1.62796	0.486953	0.100487	-0.243284
ASHG19AP1A10252483511	ACTTAGCTCAGCAATTCTTACCTTGTGTAAATTTTGATACCACCATTGCCGCCTTCCCCT	-0.0174201	1.55206	1.00685	1.38242	0.239841	1.60352	-0.896143	1.55855	0.423076	1.73389	2.54634	2.84213	-0.3307	2.28643	2.22718	2.12305	0.0973775	1.99836	-0.00832942	1.92226	0.304232	1.58648	2.61241	3.06051
ASHGV4001209111	CTCTCCAGGTTACAAATACCATGACCAAACTGTGTAATGTGATACTAATATGCAGAATAA	4.7583	4.12768	4.72998	4.31427	3.17169	4.58545	3.22549	4.57473	3.44869	5.48701	5.25936	5.54343	3.85473	3.87364	4.55333	3.31849	2.15821	4.12202	2.31819	3.85373	2.70583	4.69745	4.64777	5.06095
ASHG19AP1A11132088611	GTTGGGGAGCTTTGAGGGGTCCAGGCTGGCTGGCAGAGGCCATAGTGACGTGGCGGGGGC	0.129582	0.0019628	0.560456	0.656277	0.0935406	1.17055	-0.224255	0.642885	0.246254	0.0964873	1.23091	0.239562	1.02264	-0.531656	-0.137673	-0.565004	1.24355	-0.463596	1.48232	-0.183243	2.4067	-0.503337	-0.306639	-0.220036
ASHG19AP1A10476593011	ACTGAATAAAGAAAGGCTACTAGGAAAAACCAGAAGTGGAGAGGACCAGATGAAAACATT	1.93245	-0.959584	-2.31611	-0.728946	1.7138	0.777364	1.47182	-0.206684	2.05972	0.592108	-0.476476	0.0711777	1.16717	-0.679868	0.123657	0.194871	1.55892	0.615138	0.369434	0.779029	0.796983	0.072929	-0.378384	0.571031
ASHG19AP1A10096792511	CGCTTCAGTTCTGGCAGTTTTCACATCACATATTTTGAAGCACTTTTTGATGTGTTACAA	-3.37473	1.49277	1.52018	1.35916	-1.07723	2.79098	-1.33374	1.22947	-2.4992	3.11175	2.2052	2.13636	-1.6116	2.39437	2.62819	1.42884	-0.30194	2.96685	-1.80061	2.51553	-1.79908	2.83196	2.82805	2.33347
ASHG19AP1A10386327511	TTGCAGCACAATGAACTGCTAGACCTCCCAGATACTATAGGTATGAGAGGAGAAAGGAGA	-0.2796	-0.825843	-1.37547	-0.0741985	-0.310348	0.583829	-0.79349	-0.106134	0.259161	0.211585	-0.597981	0.0211118	0.0723487	-0.00438496	-1.59411	-0.0532765	0.325329	0.598898	0.214144	0.255457	0.386742	-0.114692	-1.35693	-0.260083
ASHG19AP1A10004449711	CAACTTCATGAGAGACCCTGAGCCACAGCCCCCAGCCCAGCCACTCCTGAATTTCTGGTC	0.374977	3.56716	2.6052	3.09413	0.590458	2.12347	1.17617	1.69477	1.22712	2.87962	2.59502	2.51737	0.826042	2.16983	1.82571	1.63443	0.423129	1.60598	0.712651	1.6456	0.612183	1.92769	1.63906	2.29004
ASHG19AP1A10001079311	CTTGCTGGGTGAGTCGGAATGTATTAATTACCTATCAAACAATTGAATATTATATCAATA	0.269386	1.74048	0.830384	2.69585	-2.18862	2.9426	0.115919	2.82479	0.651309	3.82172	3.43701	4.41048	-2.30952	0.695797	0.140552	1.25728	-2.60452	2.00296	-3.4212	2.13871	-1.90035	1.63376	2.02388	2.94153
ASHG19AP1A10307162111	TGTGGTTTTGTTTCCAGAGAACTCAGATTGCACAGAGCTAGACTCGGGCAGCCAGAGCGG	0.900903	0.403378	-0.427993	0.27564	0.628992	0.802256	0.530434	-0.309503	1.44274	0.399571	-0.810914	-0.00503702	1.77589	0.5278	-0.257763	0.715967	1.25547	1.37687	1.64977	0.996174	1.84635	0.959244	-0.0359394	0.276025
ASHG19AP1A10003564511	GCCAAGCACAATGTACATAATAGATGTTCAAGGCTGCAGTGAGCTATAATCATGCCACTG	4.09562	5.87341	5.95519	5.76081	4.27893	5.91114	3.67888	5.89315	4.26818	6.25428	6.72413	6.64811	3.36789	5.03917	5.61423	4.22236	3.14578	4.87429	2.76803	5.31236	2.96251	4.56439	5.62995	6.20748
ASHGV4002176911	GAAGGCTGTAGGCACACCGCGGCCAGCAGGCACCTGGCACCCACCTTCCCTGCTGCCAGG	1.78831	0.599529	0.958768	0.428824	1.82521	-0.520382	2.74895	-0.845899	1.52199	0.449131	1.71005	0.826966	1.84621	0.428279	1.31312	0.151945	1.81017	-0.115831	2.37806	-0.00711149	2.13506	-0.0666973	1.62296	1.29106
ASHG19AP1A10626827411	ATTTAAAGATGATACCTGGAGGGGTGGGGAGAAGTAAGAATTGTAAGGGAGGTTCAGTAG	1.68196	0.367035	0.540648	1.17122	2.31122	1.13759	1.29557	0.897753	1.66123	1.56702	1.36753	1.35166	2.47794	1.32661	1.68007	1.9347	3.0262	2.40088	1.70384	1.96792	1.83358	2.05478	1.77793	2.43287
ASHGV4001111511	TGGGGAAATGTAACTGGACAGTTTGTTAGCTTTTCAATTAAAAAGACACTTCACCTATGG	-3.25986	0.711139	0.981216	1.27829	-3.2114	1.29025	-3.41318	0.681639	-3.05474	1.11577	0.99827	-0.11846	-2.06172	2.47846	2.83678	3.08838	-0.190567	3.17584	-2.34134	2.49946	-2.56886	2.48909	1.87525	2.00791
ASHG19AP1A10625432411	ACCGAAGACTTCCATACCCTCACTATCTGTGTTTGGGACCTCTGCGTACCTCCTGTGGCT	-1.7933	1.71438	2.03034	1.72488	-2.50781	1.62346	-2.98139	1.22572	-1.55155	1.78451	2.5358	2.23853	-1.74019	0.973892	0.875453	0.206249	-2.70339	0.666985	-1.8701	0.314905	-2.70478	0.110003	1.26223	1.09942
ASHG19AP1A10023423111	TGGCGGTTGACCAAGAAGCACACAGTAAGTCAGGAGTATTTGGAGGTGGGGTTGGTGGGT	-1.82453	1.2213	0.251806	0.577387	-1.34005	0.891953	-2.51546	0.151985	-1.61486	0.586414	-1.2153	0.508091	-0.999265	0.8367	-0.0762017	0.658221	-1.02759	0.716467	-2.1456	0.982158	-0.181486	0.682378	0.144792	0.117941
ASHG19AP1A10813602411	TGGGGAGCCCAGCTCTGCAGTCCTTCATCCAAGCCTACGCCACCTACCCCAGGGAGCTGA	1.31307	1.63595	0.976846	1.2878	2.62308	0.536789	1.43999	0.751786	2.22481	1.16636	1.83159	0.156186	1.21635	0.732264	0.986521	0.934676	1.68962	0.507803	1.03238	0.498036	1.35118	0.367899	0.952893	0.78667
ASHG19AP1A10549611211	TCAGACTCCAGGGAAAGAGAGGAGGCCATCATTCTCACTGTACCACTAGGCGCAGTTGGA	4.6448	3.2944	3.87251	3.8048	4.53445	3.48258	3.35173	2.28408	4.61973	3.63564	4.43826	3.40842	5.49199	3.8904	4.73974	4.50033	5.19009	4.85099	4.2099	4.35285	4.7449	4.3295	4.71834	4.15849
ASHG19AP1A10296042311	AGACCACTGGCCTTGTGGGATTGGCTGTGTGCAATACTCCTCACGAGAAATTCAAATAAG	-0.227349	-0.364325	0.904939	0.585361	0.0770363	1.34752	-0.134837	0.597579	0.475747	1.20148	0.457789	-0.0585719	0.982434	1.78352	2.35435	2.46611	1.73269	3.04932	1.99752	2.5371	2.42523	2.5567	2.03651	1.99024
ASHG19AP1A10725066411	AGTGGCAAGAGAGTAAACGGAAAAGGAGATGAAAATAGACCAAGTGGAGAAAGGCCTGGT	2.95758	-0.469637	1.20399	-0.556299	2.07714	0.266758	1.46938	0.380957	1.09271	0.702713	1.16926	1.41351	3.17443	2.90703	3.6405	1.81627	2.58431	2.09052	2.2653	2.07827	2.91246	1.49524	2.7388	2.95291
ASHG19AP1A10430796211	CCCATTACCTGCTGAAGTATGTCTCCTGTTTCTTTTCAAAGAGCTGGACTGTCCACTTGT	-1.31243	1.90586	0.296513	2.18261	-1.0616	2.5535	-3.41188	1.68651	-0.616224	2.73983	2.30286	2.71802	-1.88299	1.79936	1.44407	2.40795	-1.42683	2.88845	-3.38028	2.47978	-0.815256	2.11362	2.05879	2.53249
ASHGV4000339311	CATGTACAAGAAGTCTCAGGGGATCCAGAACTGCAGCCAGTCCTTGCTGGGCTGTTCCTG	-3.03642	-0.868208	0.935793	0.206026	-0.339032	0.549174	-0.411696	-0.785418	-0.0829859	-0.186945	0.120794	-0.963182	-1.23778	0.42688	2.27155	1.25378	-0.85462	1.37697	-0.167501	0.896792	0.412057	1.02339	1.0645	0.779283
ASHG19AP1A10543501511	AGATAATGAAGGAAGAAAACACAGGAGCCGGAGCAGAAGCAAAGAGAACCAACTTCTTCT	4.70493	3.55805	3.6152	2.73397	4.78146	3.86167	4.40475	3.73403	4.15991	3.89154	4.11096	4.05005	2.89608	3.08985	3.43879	2.0538	3.49407	2.33804	2.29001	2.2321	2.20734	1.73114	3.56402	3.50265
ASHG19AP1A10100920911	TCAAATAACTTCAGGATGATAACACCCTATGCCCATTGTCCTGATCTGAAAATTCTTGGA	4.54998	5.3798	4.55627	5.19571	4.07251	5.29549	4.70382	5.95133	4.90109	5.58786	4.88517	5.05534	4.65096	5.42764	5.00771	5.52467	3.98848	5.92604	4.57529	6.32211	5.16577	5.66504	4.9552	5.01211
ASHGV4001621611	GCTCTTCCCTTGTTGCTGCGAGAGCGAGAGGGCCGCGGGCGGCGGAGGCAGCGGGGCCGG	-0.449845	-1.60038	-2.38199	0.0981103	-0.231682	-0.342137	-0.610783	-0.695392	-0.319756	0.269219	-0.128724	-0.205434	2.426	0.436816	-0.0133211	1.01302	2.64907	1.84907	2.31578	1.2436	2.38651	1.02346	0.619597	0.43062
ASHG19AP1A10490576011	TCCTATGGAATGAGGAGGACGAAATGGACATGACTTGTTTGGATTTAGGTGGCGAGTAGA	3.60443	2.27768	1.43722	2.07492	2.69859	3.58021	1.65183	3.76692	2.52547	3.86631	3.60149	3.89424	3.43132	3.38474	1.8988	3.83419	3.24553	4.24356	2.07744	4.11881	2.91842	3.46152	3.5963	4.22771
ASHG19AP1A10439265611	AGGAAGTGTTCATGATTCGTCTTCTGGATGTCTAAAAGCCTCAACTAATCAGGGTGCCAT	1.30898	0.896487	0.85519	0.960338	2.04492	0.0327365	-0.989121	-0.245533	1.55451	1.01833	2.04876	1.14617	1.10853	0.24929	1.0836	1.22068	1.5736	1.52608	-1.61534	0.993078	0.522167	0.991876	1.18404	1.18829
ASHG19AP1A10501001011	GGGGCGTTCACGACGTTGAATGGCTCGCTGACCCTGGAGCTGGTGAATGAGAAATTCTGG	2.75838	2.85869	2.8841	2.309	2.34712	2.3833	1.77546	1.92826	2.14665	2.36595	3.73818	2.67454	2.51057	1.9019	2.35987	2.28677	2.22023	2.94847	1.29635	2.5395	1.83543	2.28115	2.76441	2.69694
ASHG19AP1A10003648011	CTTTACCTGGTCTGGCCCTGTCATCCCCAGCCCCGAGAAAAGGTCTCCAGAACCGCTGAG	0.54224	1.15787	1.11364	0.618727	0.553659	0.713628	0.0749002	0.312008	0.585603	1.38409	1.52875	1.29866	0.948275	1.2947	1.51575	1.24218	1.11164	1.31759	0.775744	1.25051	0.862104	1.46077	1.48923	1.57067
ASHG19AP1A10687845111	AGCATCTCCTCCCACCTCCCACCAGAGACGTCCTGTTTGAGCTGTCAGATCTCTTGTGAA	0.247064	2.89878	2.16177	3.1309	0.203551	2.98341	0.236789	1.99877	0.532048	3.08883	3.26896	2.90974	0.0963145	2.59439	2.73264	2.71656	0.289219	3.23831	-0.128997	2.68845	-0.189017	3.07716	3.24033	2.84405
ASHGV4000021311	GTGACAATTCCATCGAGACTAATTTTAGAAATTAAGAAACAATTGTTTTCAGAGGGAGGC	-1.28187	0.232311	-0.069351	0.799148	-1.27239	1.7384	-2.33046	0.841213	-2.27483	2.07605	2.78656	3.05465	-1.12072	1.00163	1.04997	0.809136	-1.42534	1.06341	-0.809999	0.786573	-2.03038	1.00392	2.25942	2.50361
ASHGV4005778211	CCATGTTTCTTTTGTCTAAAGTTTGCAGCTCAAATCTTTCCACACGCTAGTAATTTAAGT	2.98465	3.36554	3.95536	3.12288	3.3872	4.11838	1.66745	4.12709	2.77225	4.32207	4.11436	4.98912	0.828679	2.46301	2.86936	1.61824	0.537941	2.75387	-1.16398	2.60263	-0.187282	2.06427	2.52909	3.0774
ASHGV4004459611	AAGGATGGTAGAGTTGATTGAGGCCCTAGATCAGGACCATTGTCAGAAAATGAATGGCAT	2.87048	2.01971	0.764405	0.417744	1.03956	2.05439	-0.49745	2.56335	0.129724	1.52941	2.48424	2.90551	1.94345	2.27085	1.59212	0.859839	-1.75861	2.08801	-1.97371	2.64055	-0.93086	0.733846	2.23094	2.6256
ASHG19AP1A10475876011	AGCAGCGCTTTGAAAGTGACAGAAAATCTGGTTCTCTTGCACTAATATGTGAACTTATGG	0.620831	0.349961	0.90487	0.627963	0.977256	0.460644	-1.87924	0.858829	0.465112	1.53427	2.8886	1.49508	0.869835	2.32719	2.99166	1.68368	0.726043	2.32427	-1.38903	2.38113	-0.0829562	2.14695	3.67151	2.29673
ASHG19AP1A10808683711	AGGAACAGGGAAAGGGTGTCCCCCAACGAAAAGCACTTGGTTCTGCTTCGAGATGGAAGG	0.391866	1.54531	1.02036	1.26547	-0.121656	1.90002	0.0298953	1.6739	0.997184	2.44441	2.40667	1.38481	1.18508	1.43506	0.974593	2.35591	1.23731	2.74412	0.760778	2.52113	1.29464	2.48646	1.9433	1.8091
ASHG19AP1A10436678711	ACAACCAAGCTATTAGATTCATAGTGACCACTTAGTAGCTAGTGAGAAACAGCATATGCT	1.38549	1.4449	2.11332	2.07371	2.18706	1.60017	0.250628	1.42	1.16265	2.64501	2.02937	0.996324	0.412401	0.604485	1.53696	0.914146	1.02117	1.26684	-1.54213	0.972992	0.198866	0.973282	0.928756	0.692585
ASHG19AP1A10386883711	GCTGTGCGACGTGACCCTCAAGAGCTTTGCTGTTCCTTGATCATCAGTCCGAAAGGCGGT	-1.30362	-1.56999	-0.487727	-1.12393	-1.12472	2.05724	0.167629	0.79375	0.473183	1.21492	0.964496	0.912924	-1.07017	1.44791	0.0900721	0.176974	0.295315	3.31839	1.10456	2.88993	2.29903	2.69081	2.2066	2.20012
ASHG19AP1A10295009311	CCATTTATGGTCTCTAGAATAGACAAGGTGTTACCGATTTGGAAACTAGAAATCACCTTT	-0.635559	2.33233	0.0471085	1.94379	-2.65262	3.02193	-1.16211	2.83373	-0.441349	3.46404	2.29078	2.5071	-1.65377	1.83245	0.791377	1.15742	-2.75028	2.23385	-3.51582	2.30569	-1.41113	2.01431	1.54022	2.01779
ASHGV4003455511	AATTCTCCTTACTTTGGCCCTGTCTCTCATGAGCCAACAGTGTCTGAAATACCACCGTGG	-1.30022	1.10827	0.985289	0.437499	-0.671397	0.594192	-1.47184	0.560051	-0.234418	0.98017	1.5977	1.42442	-1.61984	0.913799	1.36068	0.343765	-1.28266	0.750192	-1.07065	0.776282	-0.297089	0.366417	1.09923	1.26037
ASHG19AP1A10741373511	TGGTTGGGAGCAGATCGATTTTACCTTGGATACCCTGCTTTGGATTGTTGGACCTTCAGA	-0.852286	0.460494	0.340479	1.31486	-1.70274	1.5093	-0.822009	1.70159	-0.182955	1.95657	0.296601	1.11432	1.89861	2.96122	3.30545	4.22976	1.5783	4.25513	0.964709	4.67629	2.03477	4.56977	2.84762	3.74261
ASHGV4003880011	GAAGCCAGAAGCAAATTATTTCAATGGAAGAAAAATCCCCTCTCCAGGTTGTTTTCATTG	-3.03715	0.221226	0.706831	0.13783	-0.133096	0.481725	-1.51132	-0.061376	-0.493722	0.723405	1.22401	1.111	-2.84118	0.374063	0.700328	-0.177324	-1.57174	0.333875	-3.33672	-0.423717	-1.35486	-0.380726	0.646559	1.31307
ASHG19AP1A10012521111	TTTGATGATTTTCAAGAGAGTTGTGCTATGATGTGGCAAAAGGAAGCAGGCGGTCAATGC	1.0502	-0.815416	0.290749	-0.228194	0.51976	0.070906	-0.45984	-0.448946	0.00609364	0.5287	-0.173746	-0.173709	2.43825	1.25932	2.31312	2.43141	2.02053	2.53644	0.775019	2.33508	1.59787	2.35078	1.69758	1.56983
ASHG19AP1A10171107011	TACACCTTTCACAGCAGTCTTAAAGTTTGCAGCAGAAGAAATGGAATAGGAATAAATCCT	-1.68743	0.638412	-1.67738	0.594001	-0.701663	1.09354	-0.813288	0.348288	-2.15433	1.41239	1.1398	0.293509	-1.18634	1.39892	0.961364	1.83132	-0.82622	2.75007	-0.477585	2.3781	-0.220841	2.31849	1.82331	1.28611
ASHG19AP1A10550311811	CTCACATGGTGTGGGCCGACATCAAGAGCTGCGAGATCCAACAGGTCCTGGGGGAGTAGG	0.428471	-0.449008	0.887862	0.759339	1.24369	0.985591	0.0127819	-1.51699	1.0923	0.507915	1.71129	1.40399	0.467054	0.118428	0.984339	0.551511	1.00146	0.487496	-0.0223555	-0.467289	0.882794	0.370872	1.23488	1.38877
ASHGV4000347011	TGGAAGTCTCCAAGCCTGTGCCATCCACCTGCCAAGGAAAAGCACAAGGCAGTAGAGCGA	3.11172	2.95745	2.54028	2.94314	3.45747	3.12306	2.95469	2.17922	4.23442	2.96308	3.12663	2.5308	2.63155	2.31263	2.63721	1.64345	2.5003	2.18139	2.068	1.85183	2.56217	1.83839	2.48552	2.72012
ASHG19AP1A10467720411	AAGGCTACTTTGAAGTTCGAGAAAATGAAAGCCAGCCTGGGCAACATGATTTATGGTGGA	5.22664	5.88736	6.03239	5.81984	5.26872	6.06938	5.11521	6.27945	5.51225	6.1391	7.01852	7.06644	4.53182	5.46302	6.03816	4.60821	4.22527	5.10413	4.0481	5.79852	4.35343	4.86671	6.1212	6.64198
ASHG19AP1A10636514111	CATGCTGTTCGAATTGCGTGTATCTTTTTCCTTCAGCACCACCCAGCTATGCAGAAGTGG	2.20731	1.4384	1.12028	-0.347112	1.74099	2.44599	1.77835	2.95301	2.08544	2.20731	1.06499	-0.213025	1.42114	0.465805	-0.124797	-0.169077	0.734891	1.68358	0.447732	2.36295	0.442592	1.08693	0.11349	-0.0205644
ASHG19AP1A10323148711	ATTCCTCTTATGATTCGGGAACAAAGGCATTCTGCGATGTTGCTCTCCATGGACCATTTT	2.08346	2.21367	1.31609	2.05491	0.57609	2.61057	-0.574953	1.88411	1.92595	2.48125	3.31994	3.0404	0.734877	0.982623	0.85337	1.1035	-0.136778	2.03162	-2.75629	1.35604	-0.694048	1.04784	1.92072	2.0552
ASHGV4000523811	TGCTGCCCCTGACACACACCACAGTAGCGACTCCAGTCTTCATCTGAGATGATGGCACAG	-1.23462	0.0188457	-0.324813	0.535482	-0.658202	-0.0375973	-0.959702	-0.852279	-0.173018	-0.0273098	0.35637	0.345764	-1.03174	0.134617	0.258503	0.307712	-0.940556	0.618915	-0.769352	-0.0986465	-0.466521	0.493214	0.130954	0.444767
ASHG19AP1A10596598911	ACCAAACCAAGCAAACCACGGGGAATGGAGATTATTGCCTGCTCCTCCAAGCCCTTCACT	0.167079	-0.180498	1.26606	0.259198	0.461606	0.667383	-1.07243	-1.438	0.179694	0.818956	0.368848	0.327945	1.47231	1.4927	2.45035	1.37346	1.81227	1.93133	-0.280629	1.2837	0.653947	1.90246	0.695939	0.943456
ASHG19AP1A10045245111	AACTGGCTCAGTTTATCACTTCCTGAAAGACCTGAAGAACATGCTGTTCGAATTGCGTGT	-0.108842	3.61091	3.68505	3.10116	-1.01053	4.47824	-0.404898	4.97653	0.329135	4.29281	3.07219	2.75846	-1.30622	2.33858	2.69236	1.75629	-2.52709	3.98762	-2.29842	4.48918	-2.56241	3.16779	2.07534	2.42604
ASHG19AP1A10238904311	CCCGACTGTGGAGATGTGGTGCGACTAGTAAATATTTACTGAGCTCCTCCGCGTGCCAGA	-1.0026	0.177048	-0.240961	-0.20358	0.00447091	0.133231	-1.69954	0.14372	-0.82887	0.526302	1.06906	1.41585	-0.169949	1.22559	1.13953	1.99614	0.253601	2.09725	-1.00813	1.90332	-1.06533	1.51822	1.59352	1.82531
ASHGV4004294611	ATTGGAATGGTGCTGCTCCTGACTACCTCTACTCCACGCTAGGCTTAGGGGCTGGAGTGA	-1.40216	-0.904523	-1.12657	0.132956	-1.29336	0.693216	-0.753938	1.05565	-1.53766	0.364145	-0.439674	0.175346	-0.920006	0.241726	-0.0791857	0.29266	-0.771385	1.49421	-0.191206	1.3999	-0.91949	0.368195	0.713609	0.94651
ASHG19AP1A10289177911	ACTTGAAATGGACTGTCTCCCCAGATGATATTGCTGATAGGATGAGGATGGATGCTGGAG	3.45389	7.19729	7.53591	7.33642	4.10359	7.8993	2.68002	7.5525	3.68972	7.85411	8.35005	7.86962	3.64673	7.48537	8.04208	7.61023	4.16795	8.15468	3.83216	8.39807	3.7496	7.72889	8.30352	8.43612
ASHG19AP1A10004469011	GTGGGTCAGGTGTGGGAGGTAGTAAGCCACTAAAGAATTGTTAATGAGACACTCCTTGTG	1.53277	1.85793	0.979251	0.842043	0.935269	0.325347	-0.188465	0.656486	0.770629	1.27879	1.8458	1.94899	1.97955	3.08007	2.61401	1.69067	1.46104	1.85695	-0.472484	1.85245	0.413807	1.59491	2.53728	3.03696
ASHG19AP1A10733871911	AGTACTGGTTGCACTAACTAGTCTCCCTCCCTTTATAGAATGTCAACCAAAGAGTGCCCT	3.51595	7.03226	7.04105	7.01769	3.11366	6.98184	3.43465	7.39271	4.43266	7.48059	7.97452	7.62768	3.84453	7.33666	7.76532	7.43822	3.25931	7.61137	3.92422	7.84581	4.15793	7.08193	7.96337	8.08679
ASHG19AP1A10941489211	GGCCCCTGCACGTGTGCAACGAAGGAGGCCGGGGTCCCAGCGGAGGATATCGCAAACGGC	2.02905	1.05674	0.780345	0.699899	2.31666	1.15624	2.11731	0.93395	2.21645	0.972984	1.50618	1.01933	1.73434	0.259453	0.502923	0.20453	1.93245	0.273827	1.81618	0.360691	2.04398	0.00596138	0.442668	0.837828
ASHGV4005620411	CATGGTAGGTGTTTTGGCTCGAGGCCGCCATCCTCCACAATCGTCCCCCATCTGCAGCTT	1.04446	1.65846	0.702188	1.65035	1.67105	0.702296	0.94874	1.19866	0.695141	1.56514	2.26588	1.71388	2.33275	2.46719	2.48458	2.96476	2.30537	2.49114	2.03855	3.14086	2.35159	2.77987	3.13738	3.13401
ASHGV4003806411	GACTGTGAATTACTACATCCTGCATGTGTTGGTACCTTACTTTGATTAAAAATGGGATAA	-0.244703	-1.01377	0.391874	-0.621325	-0.781162	-1.42109	-3.33339	-1.39356	-0.906728	0.485923	0.014099	0.589129	0.209303	-0.0360165	1.58732	0.806428	-0.00376783	0.976745	-2.96954	1.11082	-2.73473	0.373582	0.330502	0.866027
ASHG19AP1A10077755111	TGCCCGTTGGACCACAGAGGAGCAGCTTCTAGCAGTGCAAGGTGACTGGCTACTAGGGAA	0.596843	-1.32023	-1.26327	0.0234505	1.3866	0.148802	0.182957	-0.373158	0.473054	0.48906	0.675486	0.0327145	1.19385	0.187156	0.0251077	0.491959	1.54621	0.535198	-0.0648867	0.2472	0.454122	-0.0780727	0.260599	0.695591
ASHG19AP1A10181774611	AAAAGAAAAATATCAGGCATCACATGAAAGAGTATTCAGCTGTCGTTCTTGTGAAAAAGG	3.46384	1.70076	0.824818	5.65	1.31949	2.36086	2.30644	2.07302	3.1787	2.90807	3.1603	3.24129	1.73059	0.853162	0.429266	2.55651	0.800261	0.804894	0.817118	0.76005	1.3155	0.582221	2.13182	2.43262
ASHGV4002129411	GCTACTCCGGAATGTGGCAGGGGTGGAGGCCGGACAAAGTCTGAAACAGGGTCATCACCA	1.57936	1.63837	0.957653	0.950797	2.41336	0.223056	2.13918	-0.0257142	2.52417	1.06581	1.83349	1.13278	2.31257	1.20354	1.46629	1.1957	2.32974	1.17489	2.59605	1.01012	2.6454	0.979376	1.42693	1.67183
ASHG19AP1A10921259111	AGGCCTACCTGGCTGGCTCCATCAAAGGACTCTGCCTGCCCTGGTGTGGCACCGACAGGA	0.823958	0.501738	0.777656	0.974207	0.696744	1.17093	0.798827	0.58234	1.3602	1.52428	1.09442	0.385131	1.18487	0.12426	0.34123	0.660248	0.683906	0.998447	0.799508	0.711622	0.779564	0.582246	0.627703	0.827002
ASHG19AP1A10720808911	GCGCATGTCCTGACTGCACAGCCTGCTCCTCCACGGTCCTTTCAAAGTCACTGCCTTTGG	-3.14955	0.67661	0.400627	0.445334	-2.75568	-0.236672	-3.48494	0.525089	-1.53471	0.568963	1.17354	-0.159129	-3.07268	0.292083	1.06014	0.139298	-2.77471	0.164749	-3.42243	0.339729	-2.67739	-0.171247	0.182735	0.632138
ASHG19AP1A10231660511	GGGCAACAACCCCTAGCAGTCAAAAGAAAGATACAAGCATCTTAGTTCACTTGCACATGG	0.944859	1.49996	2.03875	1.98317	2.19299	2.30876	0.710388	2.25052	1.75342	2.61851	3.12695	2.37608	0.951009	3.02286	3.90509	2.83285	2.16321	2.92805	0.940051	2.55037	1.85628	2.54161	3.60186	3.64817
ASHG19AP1A10195343311	AGCAATGCTATCTCAGATGCCTACCTTAATGCCTCTGAAACAACCACTCTGAGCCCTTCT	0.149994	2.54279	-1.35406	3.22488	0.759199	3.30354	1.78187	2.66999	3.2135	3.57005	1.77874	2.2201	-0.229488	2.21157	0.173849	2.17041	-0.402595	2.25656	0.384797	2.09853	1.78345	2.33248	1.49304	1.90087
ASHG19AP1A10002024311	CACCTTCCTCTGCCTGGTACCTCCTTGTTCCAACACCAGAGCAGCACCTCCTTTCAGGAG	-0.730753	-0.0767211	-0.510089	0.606702	0.341697	-1.29063	-1.06423	0.085634	-0.239423	-0.626374	-0.544884	-0.197491	-0.237077	-0.379794	-0.0484673	-0.509341	0.451941	-0.365451	-1.33953	-0.443161	-0.988062	-0.826555	-0.252336	-0.0224882
ASHG19AP1A10342051311	TGTCTAGTTGCAAAAACAAGCTCAGGGATCCCACTGATTCTACTTTACGACAGAGTCTTT	-0.289227	3.24777	3.5934	3.86713	-0.143262	3.94099	-3.21513	3.74508	-0.0734017	4.17802	4.54392	4.61985	-0.918163	3.33802	3.47329	3.1097	-2.47501	3.64738	-2.78425	3.63618	-2.55299	3.29608	3.73142	4.15842
ASHG19AP1A10576755311	TGGTCACCAACGCCTGCCTCATAAAGCCAGAGGTGGTGCTAGAGGCCCAGGAAAGACACT	0.704978	0.539804	-0.0430941	0.460711	-0.0028797	0.621772	0.83627	-0.207656	1.02849	0.673371	-0.463914	-1.03646	0.249873	0.418602	-0.458153	0.994944	-0.207267	1.0176	-0.0857455	1.10549	0.398902	0.816137	0.00715836	0.0721958
ASHG19AP1A10792504311	CCCCTGACTCAGGAATTGAGAGAAGGTCCTGGTTCTTATATCTGCCACAAAATAATTTGA	-3.15174	-2.76753	-2.34392	0.392782	-3.10468	-1.72044	-0.934486	1.26307	0.634232	1.66473	0.65503	2.16684	-2.83433	-2.67676	-0.1818	1.63832	-2.61914	-1.66505	-1.11579	1.80062	0.0324515	1.72785	1.45486	3.18518
ASHG19AP1A10801888611	TTTGCAAGCTGGTTAAGTGAGCAAATCTTGGGAAGATTTCAAGCACACCAACATGGCACA	1.23402	1.35752	0.458957	0.73427	1.60815	0.825661	0.839159	0.591492	2.76343	1.0606	1.53102	1.99377	0.887934	1.35582	0.715747	1.00306	1.10045	1.14556	0.654248	0.649708	1.6439	0.567596	2.15309	2.55582
ASHGV4000401711	GACTGTGTATGCCAACGTGACTCCCCCGTCACAAAACAGTCCTCAAGACAGATGGGCTGC	0.976644	1.68118	1.1003	1.30164	1.43218	1.44209	0.963943	1.38993	0.992727	1.81873	1.71597	1.50029	1.87332	2.19862	2.22651	2.07906	2.10792	2.73402	2.25303	2.59216	1.97629	2.25629	2.55404	2.6695
ASHG19AP1A10295425611	AGGCTCTCCCTCTCTGCACCTGTCTCATAGCCTCGAATATCTTAATTCCTTAGGCTTAAG	-0.495375	3.98066	3.88061	4.73807	-0.212618	6.22083	-1.01656	4.61718	0.128494	5.38514	5.89711	5.09062	0.29369	4.63719	5.16621	5.10392	0.11936	7.10571	0.15781	5.34515	0.693109	5.77734	6.39795	4.85835
ASHG19AP1A10793137711	GCCATGTGGGCTACACACTCTCCTACAATGTCTCCGCAGAGCCCAAAGCAGCTGCTGCCA	-0.12587	0.333889	-0.610737	-0.446208	0.730912	-1.37036	0.0966695	-1.87401	1.1763	-0.161922	1.32552	0.19561	-0.0684591	0.319708	0.490413	0.183309	0.433273	0.740217	0.038462	0.281497	0.934091	0.433149	0.75811	0.33965
ASHGV4000465111	AGTCCATGACGTTCCAGCCGTTCCGCAGTTCCAGTTCCTGCGTCCTCCCCTTGTTCCTGC	6.93961	7.71922	7.27387	7.69869	7.12737	7.86805	6.90554	8.34554	7.16695	8.00312	8.32252	8.29939	7.22993	7.86562	8.23112	7.98647	7.34491	8.39668	6.92831	8.55001	7.02771	7.80806	8.365	8.6082
ASHG19AP1A10001668811	GTCCTGAAATAACATGGGGAGCATTAAATGGAAAATCCACTAACCAGCCTTGTAATCAAA	1.39515	1.5129	1.26948	1.94871	1.32457	1.32829	0.972048	2.11372	1.29068	2.3989	2.95262	2.79543	3.63195	4.42267	4.57916	5.16913	2.60182	4.48799	1.33221	4.14088	2.26174	3.98939	5.07629	5.00112
ASHG19AP1A10423325411	GCTATTTCTCTCTGTGTGTCTCTGTCCCGCCAGCACCGAGGGCTCATCCATCCGCAGAGC	-1.13897	0.664323	0.777561	0.971378	0.184682	0.221649	-0.238615	0.475513	0.619746	0.699458	0.211501	0.441914	0.440668	0.449118	0.323804	0.736336	0.524502	0.782319	-0.0980127	1.25618	0.435627	0.403219	0.681079	0.860565
ASHG19AP1A10083117011	AGAACAAAAGACAACTGAAAGACGTTTCCATACAGTTCCTCGCTCAGAACAGCTTCAGCT	-1.15326	1.31722	2.20971	1.82241	0.476427	2.10555	0.362633	2.0167	2.3548	2.39533	2.49166	2.00452	-3.02404	0.0980583	1.1513	-0.11921	-1.81067	0.883477	-1.59824	1.01677	-0.941151	0.705251	1.42327	0.427676
ASHG19AP1A10031374411	TTACAGAGCCTCCATGAGTCAAGCCCCCTCCCCACACCTGGACTCCAGAATTCACCCTCT	0.647794	3.73333	3.5439	3.89095	0.799569	3.29119	0.896709	2.13316	1.36159	3.27291	3.48678	3.03028	1.21814	2.86987	3.49676	3.25266	0.631186	3.3657	0.780447	2.61405	1.47598	3.15094	3.35107	2.76491
ASHGV4002307511	CCACACAAAACTAGGAACTTTGTTATTCTACTTATTTTTCTGTACTCTGTCTGTTTGCAC	-2.0407	0.203155	2.01268	0.721051	-2.65648	-0.166871	-1.93603	1.67685	-1.47471	1.25772	1.63264	1.68096	-2.58425	0.879831	1.64905	1.12752	-2.63609	1.2688	-2.10106	2.68413	-1.52302	1.45994	0.854899	1.3059
ASHGV4005733511	GGAGAGTATCCCGCTGTTCACCTACGGCCTGATCAAACTTGCCTTCCTGTCCTCCAAGAC	0.558646	1.52364	1.07673	1.57199	1.01405	1.72858	0.477684	0.93539	1.23382	1.63141	1.25655	1.68848	0.0628438	1.30707	1.9616	0.780854	0.866532	1.1824	-0.0930147	0.648412	0.518335	1.41302	1.52187	1.68736
ASHG19AP1A10297802311	TTCTAAAATCTAGTCTTCAGTCTCCTGTTGACCGGAACTCCCATCCAGAACAGCCTCCAA	1.10758	-0.529428	-2.13663	0.011684	0.612906	-0.917137	0.840705	-0.708398	1.03733	0.0402924	0.273853	0.0343077	1.0177	-0.27705	0.22796	-0.326828	1.0671	0.498596	0.985259	0.262478	1.26983	-0.216996	0.36593	-0.0316893
ASHG19AP1A10303044311	AGGCGCTGCAAGAGGGAAGACATCTGGTTTGACGACGTGGACCCAGCGGATATCGAAGCT	0.938023	0.169767	-0.730204	-0.273459	1.10765	0.455472	1.3629	-0.011601	1.53951	0.567267	1.04049	0.55774	-0.523218	-0.921972	-0.536946	-0.588718	0.137951	0.191089	0.081911	-0.157825	-0.0110034	-0.0495427	0.48985	0.428012
ASHG19AP1A10184413911	CAGAAACAGAAAAGCAGTGGACAACACGTTTCCAAGAAGATCAAGTTTGTACATAACACT	6.22057	7.06982	6.62769	7.51025	6.16924	7.68442	6.02146	7.80771	6.47926	7.87655	8.08083	7.68962	5.4433	5.98513	6.04791	6.45783	5.7223	7.4095	5.12047	6.91684	5.35016	6.48198	6.5618	6.74402
ASHG19AP1A10812223311	TGGGGTCTCGGCAGGTGGTCCGCAACATGACCTCCGAGTTCTTCGCTGCCCAGCTCCGGG	0.764974	0.0174005	2.24071	0.473067	1.28442	0.666506	-0.380311	0.430115	1.27813	0.955115	2.07645	0.0376204	0.984638	0.845723	1.61082	0.938407	1.35	1.63321	-0.389897	1.66916	0.727252	1.3199	1.14442	0.982521
ASHG19AP1A10000645011	GCAATTACATTGGCCAAGATAACCCAGAATAATCTTAAATTAAACTCAGCTGAATAGCAA	-1.14553	-0.125203	0.234035	0.418942	-0.817611	-0.515682	-2.58681	-0.114786	-1.23535	0.194126	0.427795	-0.157213	1.03517	1.91556	1.86187	2.48991	1.50786	2.11505	-0.348493	2.30194	0.225511	2.34991	1.48449	2.17845
ASHGV4005616611	GGAGCTGCATAAATATCCAGTTTGCCAACTGAGCTAAGAAATGCTGGATAAAAGTAAAAG	5.46275	6.96364	7.37281	5.52222	3.45776	6.02095	5.55931	6.19552	5.88522	6.49878	5.46326	5.95133	2.97433	3.33628	4.99119	2.20448	1.8272	3.62789	2.42233	3.41345	2.48075	3.10184	2.43657	3.47043
ASHG19AP1A10299897711	TTAATTATTTCAGGAAATTGCAAGACCTAACATGGCTGAAAGAGAAACAGAAACATCAAA	4.7322	1.92276	1.31722	2.37886	5.26534	2.73692	3.26533	1.85853	4.53865	3.13125	3.34251	3.88226	3.67196	2.10724	1.88534	1.53101	4.29385	2.01084	2.2941	1.06105	2.57252	1.41877	2.41948	2.88675
ASHG19AP1A10018582911	CTTGGACCAAGGAAGTAGAATATATTGTCTCAACTAACACTGTTGTTTTGTCCAGAGTGG	0.107326	0.416563	-0.210494	0.19029	0.467329	2.05294	-1.04943	1.04393	-0.338851	2.12674	1.65038	2.21369	-1.93858	-0.393656	-1.55079	-0.792002	-0.869791	1.56726	-3.4652	-0.301131	-1.47411	-0.210459	-0.687285	0.59332
ASHGV4004300311	ACCCTTCCTTCTTCACCTTCTCCCTGGACACCTTTGCTAAGAGATTTGGCTAATTTCTTC	-3.10842	1.61078	0.93529	1.72126	-3.15429	0.999132	-3.33423	1.411	-2.97421	1.96028	1.59975	1.28061	-2.88373	1.28537	1.23127	1.66191	-2.69238	1.90769	-3.32486	1.58238	-2.5948	1.74711	1.52874	1.46182
ASHG19AP1A10441889211	TTCCTGACTTAGCCTCCCCAGTAACTAGGACCACAGCAATTTTATTCTGCTCAAGAACCA	-1.35353	-0.311285	0.240789	-0.877285	-0.744341	0.100584	-0.449407	-0.985741	-1.1751	-0.154042	0.336498	0.272293	-0.260762	0.088175	0.204212	0.366576	-0.166371	0.697277	-0.0897712	0.593666	-0.140776	0.245835	0.636673	0.568454
ASHG19AP1A10363531311	CATGAACCCCTGCTGCCTGGGCTTCATAGCATTCGCCTACTCCGTGAAGGGACAGGAAGA	4.01382	5.78151	3.79949	5.62647	4.43539	5.83933	4.58832	5.63565	5.51805	5.62234	6.07049	4.42987	5.18659	5.56347	3.93644	5.92271	6.12734	6.47243	5.55606	6.38477	5.78404	6.09567	6.11157	5.08467
ASHGV4000074911	GAAGAGAAAGTGTCATCTTGTCTCCTCGCGTCATCTTGTCTCCCAGTGTCCAGTAGGGCA	5.18532	4.96985	5.58604	5.15961	5.88471	5.58658	5.62926	5.22938	6.37879	5.45937	6.13988	5.96441	5.76605	5.14226	6.07264	5.39916	6.05658	6.07871	5.82497	5.89239	6.52749	5.37604	5.96981	6.28391
ASHG19AP1A10438189511	GCAAAGTATTATTGCTCCTTCACATGTTCCCACTCTCTGTGCGGCCACCATGTAAGTCGG	0.469701	-0.193962	-0.443413	-0.651328	1.37487	-1.63803	0.333491	-0.466536	1.42618	0.387624	1.07938	1.05718	-0.0160601	-0.182016	0.23192	-0.279737	0.685111	-0.324362	-0.454342	-0.575103	0.529711	-0.422527	0.554641	0.452221
ASHGV4002209411	GGAGGAAAGAAAAATGAATCTGATGTTACTTCTTGAAACCACATTTTCTGAAGTCACCAT	-1.88092	1.22991	-1.34623	1.67814	-3.2036	1.75295	-1.74825	0.83447	-2.8328	1.55508	0.763593	1.73293	0.851316	3.24452	2.4086	3.73465	-1.01524	4.03549	1.05986	3.72085	0.85458	3.46938	2.72218	3.44716
ASHG19AP1A10282847111	CCTGAGCTGTGCAACCAATCAGAGTCCAGTGGAGAAGGAGCTTGCGGTCCCCTCAGGAGC	0.312487	-1.76103	-0.349411	-2.50935	0.554959	-1.16415	1.00847	-2.47691	1.27013	-0.287078	0.764559	-1.88207	0.923672	-0.986185	-0.538105	-0.992651	1.04939	0.221325	1.3216	-0.77056	1.41118	-0.449273	-0.0250181	-0.779583
ASHGV4000032211	GTCTTTCCAGGTGGAAAGCGAAGTAAATGAACTCTGGGGTGGTGTCTCCCAACTCTCACT	6.05802	6.95699	6.74486	6.86183	5.88987	6.94142	5.77997	6.91406	6.66701	7.32153	7.67669	7.53236	6.23723	7.21373	7.55776	7.14478	5.89553	7.4345	5.97803	7.63912	6.77469	7.25652	7.74495	8.04418
ASHGV4000382211	ATTTATGCAGAGCTGCAAAGGAACCTGAAGCTGTGGCTGTAAAAAATCACAACCCAGACA	1.67149	-2.3934	0.0372424	0.870437	2.29384	0.48759	1.43756	-2.53683	2.25234	0.417925	1.77697	0.726763	1.1906	-0.0643993	-0.00791036	0.752619	2.1595	0.933419	1.60116	-0.129118	1.70251	0.420032	0.780127	0.749853
ASHG19AP1A10325367711	AGCCCACGTCAGAGCTCAGATGGCAAAAAGACAGAACCCTGCCTCTGATCTTCAATGCCT	1.21967	2.13923	2.70825	1.30069	1.40384	1.55943	1.00616	1.6959	0.851997	2.04189	3.36877	2.407	0.00740597	1.36498	2.56934	0.509136	-1.02892	1.07695	-1.25048	0.790517	-0.963935	0.602173	2.33334	1.83073
ASHG19AP1A10065518511	TCTTCCCTTAGGAGCGGGCTGCAGATGACAGCAAAGAGGTTGAGAGCTTCCAGCAGCTGC	0.493868	-0.858477	-1.06438	-1.79306	1.19347	-0.864845	0.159527	-1.67785	1.07762	-0.193392	0.28105	-0.563777	0.109392	-1.57234	-0.602488	-1.59938	0.369331	-0.885291	-0.834905	-1.39997	-0.965817	-1.58969	-0.304797	-0.771259
ASHG19AP1A10991496711	TGCATTGGCAATGAGACAGAACTATGTGGTGTCAGAGGGCCAGCTGGAGGACAGCAGCCT	4.91943	4.12892	2.26517	3.94825	4.55758	4.18728	4.8426	4.14199	5.14256	4.63273	3.94745	4.32087	3.09158	2.25134	1.54407	1.99116	2.90591	2.96323	2.59562	3.08783	2.51479	2.61784	2.33286	3.187
ASHG19AP1A10000796211	TTTTCTACGCCTAGCTAAAAATAAATTTAGTAAGTCCGAGAGATTCCACGCCTGCTGTGG	-1.81351	-0.930691	3.24547	0.31523	-0.252717	-1.61414	-1.26472	-1.45186	0.0893771	0.988999	1.24971	-0.633881	-2.4967	-1.21418	2.88345	-0.0177851	-0.382632	-0.340656	-2.58356	0.155956	-0.199773	0.610626	1.26881	0.289753
ASHG19AP1A10046624511	GGCGCTGGGTTCATTTACCCTTTGGTCGGAACGTCCTCACATCAATCATAATTTGGAGCA	-2.5981	0.88439	1.38015	1.46914	-1.93574	2.43752	-0.40215	1.78455	-0.671402	2.65493	2.04453	2.0948	-2.8354	0.390942	1.27336	1.76035	-1.30974	2.79874	-0.846262	1.78632	-0.0700822	1.97512	2.04405	1.7788
ASHG19AP1A10088020311	TGGAAAAGTATAAAGGCAAAGTTTCACTAGTTGTAAACGTGGCCAGTGACTGCCAACTCA	-0.247011	-2.70737	-2.88256	-1.01377	-1.92802	-1.26832	-0.39467	-0.788381	0.630182	-0.267007	0.585191	-0.0231012	0.129533	-1.3007	-1.89585	-0.00913297	-1.83846	-0.684268	-0.689645	-0.632111	-0.105877	-0.366326	0.330596	-0.290833
ASHG19AP1A10854654211	TGCAAGGGTTCTGAGGACACTTCACGGCCATGGTATGGAAGAACACCAAGAAGATGGGCG	1.89894	1.04261	-2.59967	2.57957	0.558066	2.62293	2.00222	1.29437	2.26552	2.57656	0.506372	1.55675	2.99267	2.86648	0.276887	4.17183	2.35664	4.10758	3.06156	2.87869	3.41775	3.80775	1.59111	2.96669
ASHGV4004614911	GTGGCCTTGACATTATTGGATACAAGTAAGATCTACACTGATGATTAAATCAAATTGGCT	0.680488	-1.38751	1.46301	1.53155	0.496703	1.66987	-0.547891	1.80026	-2.26447	2.20463	1.62822	2.29871	-0.810309	-0.174069	1.54437	-0.292434	-0.919325	1.28637	-3.44317	1.02246	-2.78767	0.497046	0.159544	0.240707
ASHGV4000677411	GGACACCCAGGTCAGCCCCATCATTGTATCTGAAACCAACACTTCGAATATAATTGGAAT	-3.3016	1.49583	1.30277	0.393404	-2.09491	0.592721	-3.36076	-0.858744	-3.19155	0.683896	1.39832	0.551674	-3.26562	2.96731	3.1025	2.63577	-2.59941	2.4953	-1.90099	1.60514	-1.26333	2.74916	3.19896	2.22312
ASHG19AP1A10644101211	TTATCATGGTTCTAATCTTACATGTTAACATTTCCTTGTTATGTAGGGATCAGACTTGTT	2.06494	3.10273	2.52845	1.48884	1.60991	3.37165	-1.97147	2.01821	0.492595	3.74286	3.92133	4.36006	0.627204	3.03792	2.60975	1.10904	0.00435718	2.30244	-3.49136	0.981009	-2.3562	1.57892	2.60287	3.07306
ASHG19AP1A10000268211	GTGGCTGTCTCCTCCCCGCTCAGTTCTGGAAGATGTCCGCTCCATCTCATCGTCCCGAAG	2.17645	5.00854	5.93292	5.42296	2.0548	6.33213	2.38405	6.06468	2.01903	6.2748	6.76741	6.49026	2.84699	5.25096	6.51446	5.6456	2.55211	6.53378	2.94591	6.6421	2.81175	6.03439	6.68817	6.65096
ASHG19AP1A10937429811	TCGTAATGGAGAATTCTTCCTACAAGGCAAAATATAAGGAATTAGTAAAATTAATTTATA	-2.27064	0.705455	-1.01224	-0.0713189	-3.1392	1.67997	-3.22625	1.37531	-2.71905	1.40189	1.86952	1.15003	-2.9137	0.205475	-0.128342	-0.543833	-2.64244	1.05788	-3.26599	0.209822	-2.04725	-0.161168	1.01888	0.509249
ASHGV4002087311	AGAATCTTGCACTTGCACAAGTAGAGAGGAGAGTTAGTTTTTATACCATCGCATCCCCAA	-0.121734	0.334767	-1.63751	-0.362986	-0.698104	-2.34632	-1.93351	-1.15044	-1.04179	-0.401017	-1.06865	0.607247	-0.911611	3.7627	-0.226226	4.25258	-2.02725	0.23612	-1.04099	0.0848212	-2.41276	-1.27149	-0.525358	0.460149
ASHGV4000469111	GCTACAACAGAAATGCTTTTGGTCTTGGGGCAACCGTCACTTGTCTCCATGTTCTGGAGG	0.293017	1.61481	1.13061	-0.168663	0.360618	1.46061	-0.232843	0.787419	-0.196805	1.49993	1.76619	0.890369	1.59314	2.32956	2.48803	2.25655	0.950091	2.82435	1.37923	2.4575	1.47719	2.29854	2.52167	2.79382
ASHGV4003882711	TAGCCTTCAGTCTCGACCCCAGAGCTTGGCACCCCAGAACCTGGGCTCCCCAAAGCAAGA	1.52713	-0.179637	0.252174	-0.310502	1.44157	-0.687317	1.3346	-0.986525	1.11392	0.349537	0.276285	-0.916638	2.40243	-0.0372791	-0.290191	-0.397466	1.87935	0.180045	2.37382	0.0506581	2.14527	-0.177565	0.213394	0.220061
ASHGV4004961411	GACAGTACAGATGACCTATAAACTGGTTAAATAGCCCTATTACAATTGAAATTGGGTCAA	3.27847	2.71461	3.40301	3.4592	3.34486	4.46186	1.89157	4.33648	2.34573	4.77232	3.81808	4.29778	1.68771	3.16741	3.90365	2.65428	1.79588	3.0935	0.415426	3.16983	0.770377	2.76442	2.89694	3.34777
ASHG19AP1A10596492411	CCAGCTTGCAGATGGCAGATCATGGGACTTCTTGGCCTCCATAATTGTGGGCAAAAAGGA	0.017981	1.18393	1.91887	1.88334	0.511582	2.16953	-0.292333	1.6348	-0.0169666	2.04599	2.75531	2.55316	0.344019	2.33085	2.92779	2.35813	0.418979	2.73694	0.206702	2.59157	0.416516	2.30589	2.47586	2.68141
ASHG19AP1A10935187411	GCCAATGGAACTGGAGCCTCCTGCCCCCAACAGGATTCCTCACATCCCAGGACCAGCTGG	-0.699156	0.841558	1.5682	1.55152	0.00948424	0.357658	0.0890928	-0.325722	0.234616	0.727717	1.72721	0.318772	-0.153187	0.784313	0.788157	1.29604	-0.222388	1.05883	0.165706	0.73781	0.347328	0.878543	0.682138	0.809669
ASHG19AP1A10003950811	TAACAAAGTAGACATGTAGATGAGGATGGAGCTTACTGTCTAATGGGGGAGAGAAACAAT	4.98782	2.58391	3.21172	3.25376	4.0816	3.74512	3.64205	3.1908	4.21592	3.82502	4.43816	4.67476	3.53628	2.4414	3.12558	2.28993	2.69961	2.65611	2.14403	2.81361	2.63188	1.94372	3.5399	3.88327
ASHG19AP1A10751164011	TGAAACTTTGGACTGTGGACTTTTGAGTTAATGCTGATATTAGGTCCTGCACAGTTCAAT	-1.49506	1.71558	1.45143	2.57513	-2.85952	2.92796	-1.51616	2.7059	-1.65513	2.82239	3.65058	3.96245	-1.8832	1.83088	1.41241	1.7428	-2.72341	2.72827	-1.61943	2.68722	-2.71027	2.05676	2.74295	3.18795
ASHGV4000378511	TGTTGGCTAGGCATTTTCTCAGCAGTAAATTACCAGTGCCCTTACTTGCCATGATACCCA	1.23561	1.20949	1.04461	1.90158	0.838083	1.79186	0.0278689	-0.540167	1.75845	2.06401	2.14555	2.33516	1.1566	1.91856	2.02518	1.03	0.36777	1.70643	-0.828704	0.266129	0.599009	1.239	2.69383	2.57047
ASHGV4000115611	CTTGATGCTGGCCCCATCACACCCTGTCTACCACACCTGCCGTACTGAGCAACGGGAAGA	0.736721	1.25598	0.554604	0.657709	0.955604	0.911685	0.763873	0.162004	0.773662	1.22288	1.64382	0.809965	1.71206	1.07104	1.00211	1.20134	1.18793	1.18544	1.46132	1.05549	1.60984	1.30609	1.23318	1.22595
ASHGV4005401711	GCTGTTTCCCAAGAAGATATCCACATCATCTACAAATAATGACAACTTTGTGTTTTTACC	-1.79241	2.46619	1.85549	1.99887	-1.60596	2.70892	-1.60166	2.11345	-1.55867	2.47249	2.46189	2.70531	-0.782996	2.33419	2.5821	2.12933	-2.65222	3.06162	-1.66957	2.83956	-1.74903	2.29631	2.68165	2.73829
ASHG19AP1A10202062311	ACAGAGATGCATCTGTCTTGGGTGGTGCCTATGATGAGTTCATCTTTGCTCCTCGGCTGG	-0.884985	1.71837	1.15505	1.69503	-0.0552628	2.04173	-0.647437	1.39487	0.477828	2.04095	0.794005	1.50008	-0.492636	1.59428	1.69223	2.23089	0.0260398	2.61113	-0.752952	2.18802	0.839419	2.12892	1.5189	1.60849
ASHG19AP1A10137063611	AGAGCAGAGGGGAGGATGTTGGCGTTGGGAGGTACAGATTTCTTGCCCAGGAGTGTTCCT	-1.71545	1.19927	0.385972	1.77928	-0.464904	-0.683635	-3.2459	-0.10078	-1.28773	0.795742	0.826156	0.300464	-3.01788	3.69318	1.0165	4.25839	-1.34909	1.04978	-2.45877	1.00836	-1.62726	0.39445	1.01232	0.91318
ASHGV4000418511	TGAGAAACAGACCGTATTGTGGTGTGGCTTCATTTCTCAGAGAAGAGCCGTGAAAAGATA	-0.11356	0.600021	2.19047	-0.40379	-1.77009	-0.971264	-1.00515	-1.11817	-0.373018	0.557331	2.42586	1.68617	-0.72913	-0.642572	1.17584	-0.839517	-2.3087	-0.471166	-1.10213	-0.520708	-2.59449	-0.664875	1.21788	0.753976
ASHG19AP1A10002988911	CTACGGTGTTTGGAGGAAATACGTTTCAGTTTCAAATAAATGAACAACGTGTAACTCTAA	-1.61958	-0.00258688	1.60977	0.316977	-1.46288	1.07284	-0.415956	0.985063	-1.16531	1.20552	1.80729	1.71028	-2.02453	-0.205069	1.56259	0.279184	-2.10386	0.936723	-2.58052	0.480053	-2.65339	0.350755	0.676845	0.718271
ASHG19AP1A10856883011	CAGCACTCCGTACAAAGTGAGACCTGTGGCCATCAAGCAACTCTCCGAGAGAGAAGAATT	-0.431115	-1.42994	0.252435	-2.33588	0.575077	-1.48251	-0.147933	-1.00502	0.354909	0.418516	0.895688	0.151955	-0.298532	0.969403	2.00639	1.02124	0.59986	0.250441	-0.32863	0.336386	0.161203	-0.0354658	1.58307	1.71316
ASHGV4001040311	GGAAGCCCAGGCCGTCCGCCGCTCCCCGGCGCACGCGGCCGCGCCTCGCCGCCCTCCCCG	1.03622	0.579996	-0.712765	-0.808603	1.26887	-0.0836252	1.36384	-0.445234	1.31562	0.852928	-0.560355	-0.225204	2.63614	1.62582	1.61244	1.62016	2.73375	1.8193	2.91267	1.51086	3.00242	1.96775	1.74379	1.81252
ASHG19AP1A10104582611	AGATCATGGAATACCCTCTTGCCCTCCTAACATCATGACCACAAGAAAATGACTCAGGCA	2.41697	1.56164	2.0425	1.76326	2.97026	2.41409	2.50791	1.89678	3.24176	2.47689	2.20585	2.60289	2.13087	2.17833	2.8801	2.02923	2.79449	2.37662	2.19578	2.36092	2.85858	2.0739	2.20023	2.78946
ASHG19AP1A10576781411	GGAAGAACAGTGTAATTGGAAGCAAAGTCATCAAGATTTCCCTTTTTAGTTGGACGCCGT	0.892401	5.63878	1.56915	5.90815	-0.530116	4.85628	0.93132	3.79797	2.49779	5.99335	5.04882	5.74926	0.680574	5.05924	1.59015	4.12755	-1.99104	3.8436	-0.197459	3.49694	0.363157	4.09428	4.30003	5.97419
ASHG19AP1A10646834311	AATGCTTATTTGGGGCAATGCTAAATATTGCGGCAGTTTTATAGTAAACGTTTACTACTT	-3.26976	0.220486	0.288176	2.50045	-3.12561	2.8781	-3.40391	2.28071	-3.17504	2.57941	1.59384	2.0693	-1.09257	2.43174	2.03072	4.22454	-1.75912	4.61984	-2.38896	4.16166	0.00421957	4.01024	2.87905	3.24406
ASHG19AP1A10140907411	GCACTACCAGGTGTTAGAGTGATCATCCTCTGGCCTACCTTGACACATGCTCTCCTTCAA	1.52479	4.04566	3.48379	3.86643	1.79097	4.69721	1.48673	4.60125	1.75406	4.91967	4.4241	4.54064	1.96768	4.12709	3.85484	3.72459	1.83123	4.30218	1.65603	4.16153	1.95406	4.08636	4.06899	4.56538
ASHGV4000256911	AGTGATGATGGTGCAGTCAGCCTCAGTTTCCAAAGCCGGAAAAGGATCCTCTAGTAGCCA	0.00150638	0.239444	-1.64177	0.543028	-0.167802	-1.0672	0.53736	0.743362	1.08098	0.669634	0.28154	0.117785	0.818392	0.915446	0.382241	1.84406	0.888433	2.02166	1.18101	2.43528	2.09414	2.0015	1.03866	1.49757
ASHG19AP1A10445458711	ACATGATTTTTCTCTTTTTGGTCTGTTTGTGAGCTTAGTTTTCTTGGGCCAGGCCTTTAC	-3.11352	-0.374899	-0.473174	-0.360638	-0.512779	1.34742	-0.644352	0.152121	-0.2376	0.33236	-0.50247	0.299794	-0.61522	0.341767	0.261669	1.02517	0.616829	2.41723	0.585547	1.83234	1.63044	0.740329	0.929359	0.802146
ASHG19AP1A11089008511	AGCTCTGGATAGTGTGATGTCTATTCGGGAGATGACCCAGGGGTGGGGCAGCCACATGGA	0.357551	0.44511	1.24528	0.396219	-0.28259	1.17878	0.190646	0.848434	0.737611	0.998477	1.4764	1.05895	0.149058	-0.292083	0.663154	0.109645	0.270177	0.958935	0.130116	0.638667	0.842796	0.352872	0.63057	0.791694
ASHG19AP1A10130357111	GCCCCCTGCCTTCCAAATTATCCATAAAAATCCTAGCCTCTGAGTTATTAGGGAGATTGA	-3.22137	1.80642	1.09318	1.95728	-2.14959	2.23428	-2.0911	1.57452	-1.6959	2.02302	1.85488	1.43655	-2.74999	1.7168	1.20735	2.05772	-2.49476	2.37141	-3.29389	1.9142	-2.04893	1.96585	1.93607	1.62702
ASHG19AP1A10585012811	AGTCGGTCTGGTAAGGATTTACAAAAGGTGCAGGTATGAGCAGGTCTGAAGACTAACATT	0.525123	-0.502257	-1.37789	1.20864	-0.04895	1.93679	0.205923	0.912451	0.822828	1.39269	1.08559	0.977066	2.32038	1.65264	1.04655	3.4085	2.22257	3.54524	1.69831	3.12577	2.45388	2.88899	1.65833	2.10933
ASHG19AP1A10624044711	GGAGGAAGCCGTTCTCAGCCAGAATCACAAACTTGCCCTCGCCCTCCGTGTACCCATCGA	-0.353927	1.03877	0.928559	0.774691	0.287514	1.04902	0.0922629	-0.182914	0.848768	0.771056	0.985484	0.350672	0.592993	0.382075	0.739572	0.351558	0.811152	0.828536	0.445815	0.25894	1.07418	0.599412	0.448626	0.581529
ASHGV4000780811	TGTGGCCAAGAAATGTATTCTCTCACTTTGGACTTAGGAGTCCAAAGAGAAGCCCAGAAA	-0.42837	-0.14673	-1.0237	-1.09639	-0.88694	0.822567	-1.51133	0.109946	-0.898868	0.308335	-0.0467071	0.316596	-0.559064	0.0719405	-0.861914	0.147314	-0.337423	0.86902	-0.530004	0.862366	-0.844416	0.501099	-0.394025	0.421084
ASHG19AP1A10200907711	CCAAGTTATGCAGCCTTAAACGACTTGTTCTCTATCGAACAAAAGTAGAGGTGAGAGTAA	-0.258166	0.49506	1.1002	1.05168	0.40358	1.27075	-1.42908	1.14518	0.106608	1.9015	1.7901	1.71005	-0.277988	0.228166	0.435393	0.933504	-0.298587	1.75921	-1.88412	0.926932	-1.75067	0.957458	0.611617	1.27932
ASHG19AP1A10000079411	TTTTTACCTAGAAGTAACAGTTATCCTGAATTTGTTGAGACCTCTATTATGTCTATCCGT	-0.930391	-1.15562	-2.12602	-1.67928	-0.507072	1.06322	-2.58499	1.4743	-3.17039	1.10668	0.482292	1.25319	-1.57281	0.786198	0.410148	-0.0785234	-1.31944	0.91788	-3.25405	1.20662	-0.850071	0.0838686	0.835522	1.20094
ASHG19AP1A10426837111	GCCAACAGACCATTTCTCAGCTCCATTCTACTGTTCACCTGATTGAATTTGCCAGGAAGA	2.55458	4.33815	2.79655	4.91464	-0.54744	6.35415	3.02918	4.09056	3.26782	4.69714	3.98574	4.2955	2.50538	3.18374	2.26488	4.66308	-0.209268	6.48749	2.75103	4.56299	3.69484	4.19262	3.09174	4.25159
ASHG19AP1A10209881711	AGCCTGGGCTTTCCTTATATGCCTCCTGTGGTTGGTCGGTTTCAGCTATGATGAACACAT	-2.20768	-0.039505	-0.668505	1.34497	-1.92679	2.0061	-1.60346	0.150974	-0.842392	0.161441	2.58396	1.16883	-1.74456	0.455361	0.136711	1.12792	-2.52583	1.80412	-2.61486	0.378068	-1.86167	0.336449	1.48625	1.46028
ASHG19AP1A11089008211	TCTGGATAGTGTGATGTCTATTCGGGAGATGACCCAGGGGTGGGGCAGCCACATGGAGCG	-0.365835	0.280074	0.852354	0.544796	0.0960094	0.0122934	-0.376307	0.446411	0.0958034	0.945154	1.38378	1.43305	0.238494	-0.450986	0.58603	0.0193382	0.310979	0.6941	0.118698	0.182447	0.580827	0.169312	0.418326	0.509878
ASHG19AP1A10982620411	TCGCCGCTGCGGCCAAGAAGACGCTGGAGGGAGGCTGTTAGGAGGGACTCTGAGCTTCAC	1.85409	0.635998	1.75134	1.4946	2.18333	1.34174	0.939324	1.64715	2.08574	1.98151	2.35135	1.67249	3.40224	2.6413	3.28328	3.2292	3.53802	3.01278	2.76722	3.88248	3.27555	3.37918	3.43486	3.24558
ASHG19AP1A10460438511	GGTCTCAAGGCAAGCCTATTGAGTTAACACCTCTGCCGCTGCTAAAAGGTATCTTGCAAT	-0.174372	1.24105	0.468437	1.65082	0.841762	1.23251	-0.845956	1.13581	0.349105	1.87842	1.62185	1.63213	-0.00225595	1.77316	1.94167	1.23707	0.244777	1.8558	-1.17222	1.50135	0.0468208	1.48924	2.16561	2.09918
ASHGV4000014811	CTTGGGCTCTGCTCTAAATGTATTACAACTGGCTGTGGCTTATGCCTGCAATCTCAGCAC	-0.943443	1.0508	1.23848	0.96857	-0.244485	0.646108	-0.412257	1.03918	-0.958063	1.27622	1.51009	1.43283	-1.62197	0.450535	0.983925	-0.20304	-0.648395	0.433039	-0.952167	0.580813	-1.53288	-0.0691575	0.6783	1.17968
ASHGV4003147511	ATCAACGTCTCCAACAATCACCCAACACAACAGAAAGAGATACAGAAGAAGGGCTGTTGG	0.665935	0.862223	1.02235	0.349148	0.571355	1.42501	-0.216425	0.732432	1.21729	1.04184	1.73719	0.686008	1.68922	1.63228	2.10935	1.76648	1.24323	2.39842	1.1887	2.23336	1.75456	1.67487	2.05558	2.11998
ASHGV4000465411	CTCCCCATAGGTAAAGAAACGAAGACCCTGAGAATTTAAAATCATCCAACTATTTGGTGC	-2.24096	0.641519	1.32134	0.482835	-2.64358	1.54199	-3.49056	0.631814	-3.00695	1.48647	1.41375	1.37735	-1.86837	1.12427	1.66558	1.2285	-2.70674	1.812	-3.39986	1.75488	-2.87592	1.10305	1.5967	1.55025
ASHG19AP1A10003176411	TAAAGTATTTCCTTCTTTTTGGATAAATTACCTGAAGTGGAAATGTATGTGTAGGGCATT	-0.231436	0.987466	2.13236	1.97272	-1.48418	2.20213	-1.09102	1.91633	-0.949442	3.65463	3.50629	3.14399	0.845279	3.58083	4.65004	3.28773	0.139315	3.4957	-0.814814	3.83947	0.584152	3.97947	4.50563	4.29418
ASHG19AP1A10237599411	GAAAAATTGTTGTTTTCTGTTACATTAAGCCTCTTGAAATCTGTAATCTTTAGAATCCCA	-0.38327	-2.42039	-0.0328707	1.3499	-1.37559	1.69214	-1.90633	1.06514	-0.423499	1.90841	0.780466	1.88479	0.0334675	0.493433	0.546278	0.856032	-2.42476	1.50806	-2.05086	0.487268	-1.96976	0.431573	0.850824	1.43612
ASHGV4000363611	TGTCTCCCACCGGGTGGATGCCCAGCGAGCTCTGGATGCTGTGTTTTTCCAGCGCTCTTG	-0.384864	5.55261	6.31828	6.15634	0.0931679	6.18766	0.444743	6.16866	-0.977633	6.62317	7.04362	6.90519	0.19954	5.35349	6.09166	5.91288	0.505354	6.31482	1.13502	6.61307	0.242409	6.05458	6.70077	7.01318
ASHG19AP1A10414366611	AGAAGCCACTGGGTCCCTGGCCTTGCATCCCACCACTGTGTGTGTTGTTGAATTTCCCCT	-3.31876	1.9356	0.311789	1.55265	-3.10164	1.59897	-2.01114	2.20222	-3.04133	1.95242	1.1381	1.85333	-3.273	1.07763	0.71336	1.1844	-2.67551	1.75448	-3.39839	1.79977	-2.84162	1.44065	1.09275	1.63216
ASHGV4004187311	TCATGCAGTAGCTATATAGTAATATGACAACTGCTCCTACGACCCAAAGAGGAACTACAG	2.09648	1.47151	-0.300487	0.57201	0.910935	1.77496	3.02528	1.44681	4.18596	1.99512	2.89438	2.22231	1.23123	-0.682218	-1.15183	-0.612863	-0.137868	0.743807	1.12592	0.583607	1.4404	0.195021	0.889809	0.653077
ASHG19AP1A10132139411	TGCCAACTACCTGGTCTTCTTGCTAATGACTCCGGTGGCGTCTGACAGATCTGTGCACCA	0.0612537	-0.500499	-0.531616	-0.61599	0.586202	0.232243	-0.591551	-0.76903	0.516233	0.189282	0.397563	0.655542	0.114909	-0.645982	0.292351	0.483662	0.0689682	0.362003	-0.533739	-0.080266	-0.700424	0.522815	0.130411	0.469982
ASHGV4000426011	CATCTTTGAGCAAAAGGAGAGAGGCCATTATGGGGAAAAAGATCCAAAAGGACTCATCTA	2.56633	-1.6565	3.09475	0.854373	3.94529	1.2118	1.61773	-0.6288	2.12986	1.03026	2.43562	1.78167	1.80882	-1.18623	1.78379	1.05351	3.22631	0.813164	-0.154592	0.120475	0.380405	0.249909	1.099	1.16933
ASHG19AP1A10298076411	ACACACCTCTGTGGCAGCCACCCACCTGTCCTTCCATGTAAGCAGGACAAAAGACTGTGT	-0.386601	0.255843	0.878368	0.187452	0.562052	0.277485	1.52528	0.310888	0.734041	0.703775	1.5025	0.824876	-1.09699	0.4366	1.5467	0.348005	-0.889371	0.715559	0.0740198	0.857941	-0.0699129	0.627547	1.17594	1.11472
ASHG19AP1A10608703311	GGCCTCAGCAAACTTGCGAGGTCTGCAGAACCATAGCTTCCACGCACCTGAACGAGCACA	0.619161	-0.211634	-2.73902	-0.824981	1.09178	-0.630773	2.33663	0.673422	1.67501	-0.38214	-0.422406	-2.59058	1.17225	-0.852792	-2.72867	-1.31909	1.12738	0.306554	2.4057	1.08178	2.29092	-0.476725	-0.622644	-0.960538
ASHGV4004099311	AATATGAAGCACAGAAGCCGACAGTGCCAAACAGCAAGCAGTAGTTGGTACACATTTGGT	-0.113881	1.51065	1.7259	1.33669	-0.611738	2.2206	-1.22065	1.40629	0.190728	2.46139	2.25581	1.66526	-0.16455	1.3441	2.2872	2.01722	-0.828375	2.57	-1.10805	2.55608	0.37422	2.36997	2.07577	2.27434
ASHG19AP1A10338378411	CACCTGTCAACTCCATCTGCAGTGTTCAAGAGGCGCCTTTTCCTGTGGGGACTGCTCCCG	-0.796452	0.643984	0.835347	0.834384	-0.259271	0.474068	-0.782218	-0.151045	-0.930784	1.14519	0.880427	0.732887	-0.710486	-0.00215143	0.705253	0.411113	-1.02624	0.867813	-1.32292	0.717104	-0.482638	0.801622	0.478764	0.651146
ASHG19AP1A10237416111	ACTACCTCTCAGCAGGTGGGTCCCACATTGAGAACTGGCATTCGATCCTGCGCAATGGGC	2.18614	2.03499	2.70004	2.07971	2.00996	2.0367	1.58666	1.25892	2.797	2.17132	2.81343	2.25243	1.24527	-0.0516256	1.03714	0.45058	0.977006	0.903298	0.383332	0.491362	0.97615	0.636587	0.55756	0.960714
ASHG19AP1A11114685611	GCGGGGCCATTCGTAGGATGGGTGAGTCAGATGATTCCATTCTCCGATTGGCCAAGGCCG	4.83777	5.05637	6.39077	5.7041	4.98109	5.8861	5.1942	6.09755	5.11373	6.17344	6.31412	5.84273	7.67243	8.40914	9.4571	8.615	8.52242	8.58666	8.12077	9.04463	8.28181	8.87886	8.81802	8.63912
ASHGV4000478511	ATGGACTCTTCCTCGCCTTCTTGCCCTGCCTCTGTGTCTCGTGTCCTTATAAGAACACCA	0.263098	3.43521	2.78576	4.22406	0.835427	3.8357	0.488716	4.12293	0.547376	4.22825	4.17077	4.01778	1.08236	3.81573	2.98148	4.50501	1.61108	4.57895	0.826898	4.81754	0.538643	4.4734	4.17866	4.382
ASHG19AP1A10750794811	CTCATGGCACAAGAAGATTAAAACAGTGTCTCCAATTTTAATAAATTTTTGCAATCCATC	3.67985	6.3281	6.16485	6.80756	4.11926	7.38722	2.97943	7.37898	3.79296	7.49272	8.14696	7.66464	4.43918	8.22244	7.39475	8.30148	5.33335	8.73668	3.66698	8.78213	4.73157	8.78749	8.90066	8.64598
ASHG19AP1A10001810411	GTCAGGCTGTTGATGAGATTTGTATTCTATCAAAGCTCCATTTTAGATAATCTATCATCA	-1.28487	0.882625	1.28497	-0.403848	-0.153932	1.35723	-3.42585	1.72761	-3.00756	2.48539	1.52944	2.20919	-2.31388	-0.659659	-0.246269	-1.46667	-2.53054	0.308976	-3.39952	0.803435	-2.87255	0.437891	0.129107	0.873685
ASHGV4005206111	TCCCATGGATGGATAGAGAGCATGTCTTTAAAGCGCACCTCACCACACAGGCTCCCGGCA	1.85565	-0.121728	-0.170057	0.388722	2.54565	-1.8014	2.5042	0.986586	2.70428	0.0341937	1.69613	0.370814	3.34832	1.12399	0.841232	1.45734	3.54661	1.06147	3.78125	1.89488	3.67181	1.27028	1.96808	2.19137
ASHG19AP1A10490597011	GGGACCGACTCTGGGGACCCTCGCCGAAGAGGAGTGGCTGTAAGGTGAAGAAGCATGAAA	0.712567	2.20572	-0.786606	2.17145	0.996127	2.25857	0.806263	1.9884	1.32845	2.67327	1.25328	2.62379	0.263312	1.16394	-0.990135	1.07542	0.367271	1.40696	0.0308201	1.39736	0.903132	1.52833	0.604645	2.43348
ASHGV4000451611	ATTGACAGTTTAGAGTGGGCAGAAACAACCACGGTTACCCTAGAAGTAAATCCAGAGCTG	0.20907	-0.373866	0.840525	-1.22933	1.58376	0.442022	-1.46754	1.07184	1.76885	0.643131	-0.914526	-1.25646	-0.427392	-1.16759	0.0191287	-0.140355	0.941458	0.782619	-1.3067	0.728031	-0.53333	0.212305	-2.29231	-1.06733
ASHG19AP1A10025144311	CTTGCCAGATGCCAGTGCTATCCTCTTGGACTTCCCAGCCTTCAGAACTGTAAGAAATAA	1.39509	2.97691	3.54226	3.60402	1.13911	3.17768	0.620206	3.00989	1.50283	3.53966	3.86122	3.70977	0.826291	2.47078	3.02314	2.52823	0.287467	2.51218	-0.0198626	2.73145	0.58492	2.59852	2.84346	3.1722
ASHG19AP1A10501718211	ACTTCTCAGCCTCCATAAATATAGTCTCCCTATGTCTCCCAAGCTGGAGTGCAGTGGCGT	4.5694	7.61203	7.87441	7.79834	4.93817	8.41464	4.80017	8.15094	5.66666	8.45946	8.65802	8.69418	5.06259	7.89744	8.55852	8.07859	5.06407	8.72842	5.28586	8.72518	5.82299	8.16732	8.77844	8.90841
ASHGV4000361111	CCCACTAAAGAGGAATAACGCCAGAAAGTGTTCCAGTACAACCAGAGAAAGAGAGTCCAT	2.75505	0.755903	4.03161	1.77252	2.86227	1.30801	1.78139	0.683284	3.50217	1.83378	1.61957	-1.02086	2.08748	-0.238935	2.96013	1.77333	2.42983	1.88596	1.12375	1.04475	2.01423	1.49363	0.475111	-0.955798
ASHG19AP1A10109184311	AGTCTATGGCAGAGAGAAGCTGTTGTTTTAGGGAGCACGGACTTCCTAGAAGATGATATA	4.04863	3.57239	3.59938	4.13809	3.29314	3.89405	2.89318	3.96394	3.0928	4.33717	3.53313	3.85199	3.96335	3.92087	4.34791	3.64825	3.29004	4.06562	2.61037	3.92401	2.97099	3.97957	4.21061	4.37302
ASHG19AP1A10224991011	CGGAAAATAGGACTATCAACATGGTATCTTCCAATCAATTGGCTTCAAGGAATTTCACGA	0.872081	0.815339	2.18713	1.63441	1.13012	2.03375	-0.698351	0.954061	1.06195	2.03405	2.50431	1.92012	0.317756	0.348483	1.52008	0.125717	0.680295	1.13713	-1.16896	0.645787	0.0810643	0.522512	1.43463	1.41804
ASHG19AP1A10921856911	TGGGAATTTCCAAGGGGATTCAAACTTCAACAGAATGTGGCAACCAGGCTGACAGGGGCT	5.25758	5.15765	5.00639	4.64021	5.28366	5.31523	4.40432	5.51011	5.4647	5.93828	5.61774	6.32129	4.21925	4.16535	4.59095	3.86613	4.41537	4.31366	2.7483	4.41609	3.01974	4.25549	4.48999	5.46663
ASHG19AP1A10000865011	GAACATCCCTGCCCGTGTCTCAGCGCAAATACACACCAATAAATCCATGTTTCCAACTCC	-3.13395	0.623062	-0.57885	0.507125	-1.72022	0.0747593	-2.10123	0.109917	-1.83574	0.919068	0.596177	0.240032	-2.15905	1.67938	1.98427	1.82051	-1.47605	2.27987	-1.95229	0.916489	-0.624106	2.01781	2.12137	1.21416
ASHG19AP1A10002775811	GAGTGCGTCCTGTCACTCCACTCCCATGTCCCTTGGGAAGGTCTGAGACTAGGGCCAGAG	0.323065	0.191715	1.28252	0.623603	0.841963	0.845707	0.55931	-0.178243	1.05192	0.997978	2.38212	2.04596	3.16365	3.11103	4.126	3.04032	3.4291	3.34386	2.91817	2.85371	4.06493	3.58387	4.09858	4.29103
ASHG19AP1A10857648511	GGGACACGGCTGGCCAGGAGCGGTTTCGCCGGGAGACATACAACTCACTGGCTGCCTGGC	0.136171	1.49324	1.62638	2.06474	-0.686244	1.84608	-0.113605	2.02881	0.771103	2.53422	2.41631	1.59124	0.862843	2.03414	1.82222	3.04838	0.928848	2.95698	-0.0724988	3.22589	0.684529	3.13875	2.61753	2.69842
ASHGV4000299011	AGTGCATACAGGTGTCCAAACAGTGTCATCCGGTGTCCTGACATGCGGCCCCAATGGACT	3.15688	1.75441	-0.664396	1.05826	3.6625	0.995053	3.73751	0.958736	3.58458	1.78486	1.34841	1.62993	3.79629	2.3782	1.82461	1.78338	3.86395	2.04075	4.29973	2.1686	3.77873	2.28234	2.26972	2.62111
ASHG19AP1A10004320011	AAGCCAACAGTTTCATTGTCTAACACACTTCTTTTTCTAAGGAATAAACAAGTCTGATGT	2.16812	2.01306	1.79153	2.57244	2.80399	2.68327	0.182792	2.61067	0.448229	2.51702	3.19844	3.15215	0.938725	1.47313	1.83056	1.17544	1.31498	1.71737	-0.963967	1.28977	-2.53919	0.379834	2.10025	1.80893
ASHGV4000131911	GGACAAGTATCAACCATCTTTCCTGTGAAAAATTCCCTCTCGTACTTTAGTTCTGTGGAT	1.72321	3.56508	2.72142	3.53606	1.11169	3.40694	0.605636	3.41664	1.99866	3.77817	4.26594	3.64634	2.21039	3.93923	3.43242	3.45866	1.8376	3.65607	0.920397	3.97548	1.93279	3.61221	4.31373	4.30752
ASHG19AP1A10403935111	ACTTGTGTTACGATGCAAAGTATTGTTCCTGGGTGTGTCTGTGAGAGTATTGCCAAAGGA	1.2634	1.03122	1.5439	1.62355	0.95671	2.11532	-0.136611	1.72182	0.582418	1.926	2.47444	2.38948	0.845778	1.56114	1.37744	1.2754	0.12471	1.75952	0.16144	2.26488	0.414733	1.31891	1.37672	1.87722
ASHG19AP1A10002119011	CAAGTGCTTGAGTTACTTTGGCAAATAGAAACAATTCTAATAAAGAGAACTAAGACCTTA	-2.02591	1.68017	0.18602	1.3432	-3.22477	1.28899	-3.50032	0.469508	-2.9986	1.21214	0.588294	3.03351	-3.13341	-0.499385	-0.843205	-0.406006	-2.78079	-0.240437	-3.42262	-0.319667	-2.86876	-0.940038	-1.1971	1.64366
ASHGV4005748611	TGGCAAAGTAAGCGCGTGGGACAGCAGAGCCTTGTTTGCCATTAAAGTAATATCACAAGT	1.56711	-0.568996	1.99128	-0.459251	3.29399	-0.697582	-1.16902	-2.27835	1.001	0.723487	1.47046	1.02055	3.42316	1.8604	3.17937	2.32201	5.37716	2.52838	-0.746234	2.30558	0.893416	2.39103	2.42673	2.37958
ASHG19AP1A10503075411	GCTGGGATTACAGCAGGCTGAGGAATTACCAAGGAGGCAGGAGGTGGAGCAAAACACACC	1.61502	1.19015	0.0944787	1.18634	1.45193	0.296826	1.30673	0.336739	3.08136	1.48226	1.49005	1.74576	2.41634	1.46972	0.669315	2.33117	2.79968	1.5683	2.78999	1.53963	3.24325	2.14181	1.30987	2.27727
ASHGV4003194111	AGTACAAGTATGAGGACAAGGACGGGAAACAGCCCGTGGGCCGCTTCTTTGGGACTCAGT	0.925791	1.24402	2.21541	1.88016	1.22096	1.46781	0.923417	1.18039	1.28633	2.15681	2.17888	1.71298	2.40033	2.85414	3.93914	3.44173	2.76362	3.47371	1.93941	3.25661	2.01053	3.5761	3.04624	3.07263
ASHGV4000068011	CCTCCCCCAGTAATGTCTTACAATAACAGAATGCAGGAGAGCACATATCAATGAAGAAAA	2.199	3.94753	2.54034	3.7179	-0.192608	3.30765	1.49911	3.99545	2.68078	4.29095	2.9867	4.02038	2.04702	3.71443	3.00658	2.91175	0.411835	2.74067	1.37054	3.71237	1.75544	3.21785	2.82226	3.93302
ASHGV4001376811	AAGAAAAACTACTTGCTGCCCTTACTTGAAGCTCAATTATTTAAAACAAAGAAAAAATAG	1.51876	-1.01546	1.73433	0.724097	0.585742	0.0549063	-0.114195	0.0478504	2.08779	-0.604495	-0.351208	1.0434	0.128809	-0.470495	2.23634	0.045941	-1.3482	-0.587793	-1.09429	-0.335367	0.310874	-1.80501	0.672445	-0.22808
ASHGV4004458911	TGCCGCGCGCGGGAAACGCCGTTCTCCGCTCCAGGCGTCGGCGGGCGGTGGCGAGAGCAG	0.296287	-0.451307	-0.796069	-1.02534	1.01962	0.0419455	1.22918	-0.328031	0.615425	-0.757957	0.332211	0.0176779	2.69657	0.706981	0.591039	1.03981	2.4467	1.10463	2.1911	1.04059	2.58983	0.91086	1.03312	1.34364
ASHG19AP1A10668066211	TGAGGATGACCAGCGGAGAGGCTAGACAGCAACAAGCAGAATTGGCCCAACAGGAATGGC	2.518	1.94084	1.37205	2.10647	3.91524	1.82576	3.9375	1.01816	4.59782	2.17307	1.37279	1.24219	3.52935	1.76496	2.27732	2.74564	4.80065	2.83728	4.52798	2.38276	4.75633	2.53581	1.85388	2.13069
ASHG19AP1A10000648111	CGTACTATTGTCTCCCATTATTTAACCTGTTATTTATTGTTTCATGCATTCATTTTCATC	-0.603784	7.93458	7.91496	8.26788	0.415334	8.39338	-0.367722	8.43131	1.2764	8.56115	8.87722	8.97407	0.178728	7.82186	8.4833	8.09824	0.677542	8.17719	0.752412	8.68244	1.40465	7.92194	8.58813	8.90993
ASHG19AP1A10090933011	GCCTGCGTCCCACCTAGAATCTGCTGGCTACTACTTGAAGCTCCGTATGTGGATGTGATC	1.46471	2.82436	3.56794	3.67322	1.3439	3.67884	1.14884	2.52812	2.32355	3.86497	3.85049	3.58988	1.28698	2.07347	3.41014	3.3091	1.04895	3.61452	0.536223	2.72467	1.23547	3.25609	3.11642	3.22321
ASHG19AP1A10002928611	CCCCTAACCCTCTGAGACTCAGCTGCCCCTCTAGAAAATAGGACAATTCCTGCCTCACAG	-1.84001	0.810429	0.286258	0.138807	-1.6667	-1.43968	-2.87743	0.181493	-0.90495	0.708318	1.24311	0.474761	-1.66877	-0.579238	0.367994	-0.0572807	-1.19608	0.164852	-1.73206	-0.185486	-0.647006	-0.167607	0.0762972	-0.272101
ASHGV4002291511	ATTTCCAACATGTGGAAAGCCTCGCCAAAGCATGAGCTCTGCTGTCTCCCTTCCATGCAG	7.02019	7.26812	7.58169	7.60979	7.35107	7.04125	6.85257	7.31258	7.48862	7.77678	8.07744	8.05306	7.38476	7.55163	8.21148	7.83018	7.6047	7.73887	6.94821	8.23071	7.8135	7.70718	8.28978	8.55059
ASHG19AP1A10151737511	TTCCTACCTCCAGTACCTCACTGTGGACCGAAATCGTCTATGGTATGTGCCGCGCCATCT	-0.942784	-2.56414	0.467759	0.129427	-1.2757	-0.738858	-0.782997	-0.495899	-0.00433501	0.0137379	-0.0822802	-0.0733292	0.00469547	0.199847	0.749309	0.947671	-0.0806996	0.711984	-0.644841	0.696627	0.258046	0.840172	0.424441	0.49055
ASHG19AP1A11137823211	ATGTGCACCTGCACACGCCCCCGGCACCTGGAATACAAAACTTAGCCAGGCGTGGTGGTG	2.13913	3.4509	3.54554	3.21507	3.04308	2.96882	2.25882	2.72983	3.14719	3.07005	3.82495	3.07901	1.01105	1.74593	2.50621	0.902867	1.30857	1.43642	0.689855	1.80777	1.27113	1.13252	2.02056	2.68261
ASHG19AP1A10346101311	GGCGGGCGGATCACGAGGTCAGGAGATCGAGACCATCCCAGCTAAAACGCCTGATTATAG	8.34016	9.07767	8.54742	9.29811	8.05457	9.37502	8.18973	9.56039	8.25217	9.47681	9.52349	9.71478	7.65748	8.58845	8.7566	8.22831	7.09974	9.24258	6.91016	9.15422	7.08588	8.32761	9.19189	9.44145
ASHG19AP1A10262716811	ACAAAGAAGGATCTGGAGATGGAGGTCGAGCTGAGAGACTGACACAGAGGGTATCTGCTG	-0.216443	0.348124	-0.377599	-0.00904234	-0.465858	0.53802	0.676276	0.539878	-0.0736443	0.803295	0.358804	0.429701	-0.284257	0.852392	0.0844314	-0.0401585	-1.71631	0.737473	-0.276835	0.745892	0.480475	0.232369	1.04746	1.18261
ASHGV4000061611	CATGTTTTTGGGCTCTACCTGGACCTGCCAACCCAGTTCCTGTGCGCCCCTCAGAAGAAT	-0.974946	0.507616	-1.78575	0.0158132	-0.28279	0.263571	-0.247191	0.274811	-0.0886917	0.430571	0.0805858	0.130798	-1.00201	-0.130221	0.339489	0.222928	-0.549241	0.119709	-0.391311	0.0696772	-0.379956	-0.108411	-0.475368	0.0517178
ASHGV4004516711	CTACCAGTAATGAAGCAGTCAGTTACTTTCTAGATGTGCAGAAATACGTAATGAACAAAA	2.46251	1.26782	1.51181	1.06304	1.53787	2.36691	-0.172912	0.84788	1.19019	2.70239	2.27298	2.46233	2.17431	1.87471	2.63849	1.25991	1.4042	2.22005	-0.425207	1.18197	-0.0790738	1.83124	2.60325	2.44334
ASHG19AP1A10604339311	TGTCAGCACACAGCGTTCACAAGATCATTTCCATGTCTTTGTTGGTGATCTCAGCCCAGA	1.02848	0.583517	1.06355	0.312355	1.06582	0.653962	0.410059	1.25171	1.1785	1.84687	1.83067	1.2892	1.04133	0.642679	1.07205	0.975951	1.02507	1.85189	0.609727	1.30141	1.04111	1.12111	1.47789	1.28782
ASHG19AP1A10384584611	TGCATGTTTCAGCAATCCCTGTATCTCGCGTCTGTCTTCTGTCTTCCTTCCTTTGTCTGT	-0.663614	2.51967	2.28701	2.36255	-2.24654	2.17768	-3.14314	2.39595	-0.436527	2.41811	2.9557	2.24946	0.00488527	2.82662	3.13424	2.87224	-1.10054	3.30071	-1.0252	3.32173	-0.427027	2.85277	3.33294	3.44295
ASHG19AP1A10752290611	CTGCTGCCTGCAGTCTCCGGTATGTCATTATCAGCAGTGTGAAAATGGACTCACTCCCAC	-0.887215	-0.134324	-0.569657	-0.0494961	-1.53829	-0.761146	-1.33024	-0.00530594	-0.377066	0.44212	0.743791	0.883566	-1.23889	0.565426	0.304725	0.242258	-1.11611	0.274412	-0.38433	0.525231	-0.370203	-0.257862	0.523664	0.553679
ASHG19AP1A10023061811	TGCCCCCTTTGGTAAAATATCCTGCCCAAACTCCAAAATGATGGTAGAGAATTGACCAAG	0.554299	0.165717	-0.500161	-0.870811	1.46788	0.719462	0.184694	-0.402025	1.58049	0.710031	0.700726	1.21297	0.436595	0.863082	-0.159643	0.539901	1.20962	0.730804	0.177555	0.385611	0.907009	0.264149	0.97115	1.00795
ASHG19AP1A10687844511	TCCTCCCACCTCCCACCAGAGACGTCCTGTTTGAGCTGTCAGATCTCTTGTGAAATCCCA	-0.655796	0.95597	1.04197	1.68108	0.0280351	1.68012	-0.137531	0.850074	0.216629	0.996948	1.66149	1.28872	-0.227881	1.3961	1.5643	1.49615	-0.272984	1.98565	-0.332001	1.2948	0.284152	1.31858	1.97987	1.5544
ASHGV4005713411	CCCACATATTTTATAGCTGATCTGAAGGAGGAGAGAGAGATGATGGGGGATGAAGGGTAT	2.75533	3.68927	1.27068	3.96396	1.81641	1.06498	2.70805	1.72317	1.4524	-2.80363	2.11848	2.09393	4.53629	8.25054	4.52555	8.30878	4.40281	4.70763	5.56732	5.21908	4.92685	2.05338	4.78805	4.69553
ASHG19AP1A10515098811	AAATGCCTATGCCATAAATGTCTCTCAGAAGAGGAAGTACAGGTATGCATAGCCCCCATT	-0.313021	1.10891	0.848568	1.14975	0.200496	0.907278	-0.642162	1.16802	-0.85016	1.30807	1.51239	0.273729	0.974387	2.69463	2.67764	3.30036	1.3204	3.50204	0.827886	3.42206	1.1869	2.99031	2.78547	2.98191
ASHG19AP1A10299669111	AGTTGTTCATCAACCAGAGATGCTGATGATAAACACAAGCTTATAACCAAAACAGAGGCA	2.92793	2.53958	1.82207	2.63668	2.62991	3.1483	0.675531	3.09843	2.70868	3.74691	2.58871	3.72456	3.71333	3.93308	3.1886	4.21644	3.68554	4.39464	2.42075	4.18179	2.97061	4.32214	3.8349	4.56741
ASHGV4000386511	TGATGACATGTGACAGAGCTCCTTGCTGCTCAAATTTTATGCCAGATAAAATATTCACCT	-2.71962	0.296461	0.697497	1.08924	-3.1584	0.540766	-3.46676	0.943318	-3.01635	1.44509	-0.348819	1.48866	-3.13558	1.01377	0.911751	1.93117	-2.70975	1.54594	-3.36811	2.31623	-2.85569	1.8693	0.0431692	1.39479
ASHGV4003596611	ACAGTTGGATCTCTATCGCCTAGCACAGAACTTCCCCTTTCCTCATTGGCAATTAAAAAA	-0.330941	-0.106826	1.38209	0.625517	-0.86422	0.912973	-0.56401	-0.97027	0.316188	0.876659	1.06622	0.767662	0.0424952	1.14151	2.82153	1.94905	-0.481225	1.70414	0.296471	1.35911	0.647086	1.88271	1.5054	1.92072
ASHG19AP1A10275297711	ACTACATCACTGCAATAATTGAGGAGCAGCCCAAAAACTATCAAGTTTGGAATTTAAACT	0.62608	3.77994	2.76441	4.18396	1.31831	3.76678	0.464556	3.52201	2.22993	4.51317	3.64608	3.46299	0.494539	2.22938	2.60714	3.07945	1.13686	3.67586	0.013221	3.26071	0.615713	3.34021	2.88631	2.85196
ASHG19AP1A10113652511	TGCCAGGAAACATTGTAGGTTATTCAAGAAGCCCAAGCGAAAGACCTGCTGAGAAGACCA	0.792006	-0.0766366	-2.17521	1.30808	0.0618332	0.569434	0.774651	-0.436963	1.71459	1.11868	-0.249676	-1.55057	2.23542	1.03254	-0.0756558	3.06677	2.13935	2.46546	2.63542	2.06303	2.95922	2.34447	0.244177	1.51476
ASHGV4000401511	TACTAAGAAAAATAGTCATCTGTTTCTGTTCCTGTCCCCCTCACTGCAAGGGCACTTCAG	-0.560686	0.459332	0.142419	0.459974	-0.085632	-0.254148	-0.42947	0.330649	-0.255476	0.875164	1.02498	0.550793	0.324001	0.524752	0.563368	0.913223	-0.175745	0.80428	0.320958	0.567103	-0.082449	0.675325	0.507103	0.763627
ASHG19AP1A10171104611	GGTCCCGCGGAGACATCGATATAAGAAGAAATGGCCCGGTCGCCCTCACCCCTCGGAAAA	0.724471	0.860121	-0.0445664	0.0653622	1.07723	-0.016402	1.09627	0.141546	1.15266	0.988041	0.535326	-1.06547	1.37435	-0.115019	0.0425579	0.331299	1.20049	0.101525	1.81469	-0.267432	1.57577	0.242087	0.0663339	-0.115532
ASHG19AP1A10315740611	ACGGGTCCATCCATCGCATAAGAGCAAAGAATACTATTGTTGCCACAGGGTAGGAATCTA	3.77131	4.47351	6.15686	4.81868	4.54881	4.94006	3.95853	4.35626	3.81139	5.17971	5.3333	4.97577	2.83825	3.36786	4.99076	3.68286	3.54596	4.39447	2.61215	3.88654	2.69135	3.58611	4.27071	4.17974
ASHG19AP1A10501934611	CCTCCCAGAGACCTCCAAGACCTGCCAAGCTGAGAGTCTCCCTAAGTCACTGAGGCTGGA	3.42278	4.55842	4.87586	4.48824	4.01206	4.82816	3.73569	4.56073	4.35161	5.04543	5.7591	5.30778	4.0446	4.78681	5.61114	5.08863	4.37119	5.32003	4.17888	5.61203	4.54756	5.04988	5.75527	6.02482
ASHGV4000067911	GTGGTCAAAGAATCTGCATCACAGAAGATATCCAGTTGGGCAAGACCCCGCCTCCCTGAC	3.06362	1.17417	0.790005	1.44067	3.38987	0.767886	3.76536	1.18195	3.28089	1.38549	1.7884	1.568	3.80343	1.6195	1.85949	1.68248	3.77402	1.40782	4.00816	1.82984	3.55573	1.31717	1.81479	2.13995
ASHGV4000419811	TCGCTTCGTAATGGACCCCAATTGCTCCTGCTCCACTAGCTGCTGCTCCTGCTGCCCCGT	0.374654	2.47324	1.45838	2.45131	-0.235609	3.07962	0.413071	3.82674	0.813046	2.88359	2.12075	1.99287	1.99051	3.55289	2.72636	3.59797	1.18733	4.30407	1.58317	5.02398	2.64214	4.23712	3.06588	3.25034
ASHG19AP1A10593468111	TGGAAGCCTCATCTGGACACCGATGCATCTCCAGCTCTGGAACACATCCCCTGCTCCTGC	-0.99517	-0.361824	0.233199	-2.11886	-0.411575	-0.791109	-0.942053	-0.366453	0.331893	-0.129094	0.177182	0.229304	-0.95058	-0.555	-0.0741964	-0.372141	-0.0879592	-0.546563	-0.448206	-0.598807	-0.995909	-0.682333	-0.182361	-0.235906
ASHG19AP1A10003932111	GCCAAGTTTCTTACTCTATGTTCAGCTCAAGTTTGCTCTGGCACCAAAGAGGAGAGAAAC	3.2509	2.66492	-0.667058	3.44783	2.93625	3.10727	1.74454	3.2799	3.1251	3.75635	3.20591	3.97252	3.30796	3.36194	0.512902	2.58219	2.4683	2.94779	1.25357	3.50515	2.08608	2.83019	3.32269	4.04922
ASHG19AP1A11123627411	TCTTGAGAGCACAGAAACCTCTGTAGAGGAGCAGGATGCAACCGACAGGCTGTGGCCGGA	2.86536	1.30502	1.34093	1.69147	3.02398	1.39893	2.25024	1.262	3.29724	1.65546	1.44743	1.21643	2.82768	1.13228	1.71577	1.59986	2.86766	1.95404	1.91824	1.98345	2.48965	1.83972	1.75733	1.63287
ASHGV4002425211	CCCGAACCGCGTGGCGTCCGCCCGAGCCCTGGCGCTGCTGGGTCTCCTGCTGCTGCCGCT	0.0645009	0.123077	-0.561587	-0.750748	0.541282	-1.66539	-0.171062	-1.70519	0.358773	-0.650938	0.594811	0.157799	0.880764	1.09042	0.929952	1.02973	0.81775	1.3528	0.871994	0.927513	1.30083	0.945422	1.16451	1.23598
ASHGV4000054211	CACAGGGCAGTGTCTTCTTGGTACTACACATGAAGATGTCCTGCTCTCCCCTTCTCAAGG	2.98965	2.63894	2.26215	3.07512	2.83471	3.72812	2.74095	1.83259	2.63967	2.98507	3.54311	3.02702	4.27608	4.32404	4.81584	4.46601	3.6455	5.65891	4.03864	3.38489	3.88664	4.20191	5.2729	3.84091
ASHG19AP1A10547881011	ACAGCAGCCCATTTTCGTTTTTCTCCTGAGTACTAGGGCAGCCTGTCCAAACTGTCATCT	-1.05604	0.95014	1.50392	1.09573	-0.987114	2.43276	-0.445063	1.75253	-0.802544	1.88043	2.90891	1.53462	-1.2953	1.13046	1.77309	0.638187	-2.57716	2.29663	-1.91836	1.64049	-2.6078	0.834978	2.26312	1.58183
ASHGV4004691611	AGATGAAATAGAGTAGAATTGAGAAAAGCAGTTTCTTAGACCTCCCTGTGAAGTTTTTCT	3.49352	3.46439	5.59194	4.50679	2.83045	4.08406	-0.331588	5.60564	1.17209	5.05399	6.41107	5.75276	3.23679	4.75298	6.55091	4.31003	2.39524	4.21199	-2.76474	5.62378	0.248471	4.57549	6.26309	5.36032
ASHGV4002729911	GTCATAAGCAGCGTCATCCCTGTTTACAGTTTTCTCAGTTTACAATGAATTTAAATAGCT	0.88667	5.7156	6.06227	5.50244	1.59231	6.38033	0.654553	6.11284	1.36385	6.22353	6.94625	6.60278	1.84847	5.85948	6.8868	6.09963	2.1774	6.79449	1.65702	7.01371	2.51602	6.25172	6.90312	7.0448
ASHG19AP1A10047914311	TGGATGCAGTGTAAAAGACAGAAATTCTAACCAAGAGGATGACTAATGGTCGGCGTATCT	2.68297	2.02552	1.49801	2.19279	2.73204	3.30924	2.42851	2.488	2.96027	3.57112	2.8614	3.44208	-0.512345	0.0740031	-0.463964	-0.134805	-0.101531	0.600085	-0.382133	-0.152194	-0.938189	0.285707	0.684625	1.22825
ASHG19AP1A10122476211	TGAAGGCGAGTTCTCTTCCCTTCTATCACAGGTGCTGCGACAAGAGACTTTGGACAAAAA	1.09319	0.417298	1.4701	-0.262176	0.975072	-0.335077	1.43352	0.460692	1.69275	0.389694	1.34476	0.0781186	0.11479	-0.471961	0.509751	-1.35356	0.152875	-0.421072	-0.125634	-1.09307	0.320133	-0.765067	0.165825	0.04147
ASHG19AP1A11002011911	CCCGGGCTTGCGTGGGCATCACGTGCCCTCCCCCCATGTCCGTGGAACACGCAGACATCT	3.41263	4.23239	3.72434	3.79359	3.59449	4.09356	3.32257	3.90052	3.72195	4.24088	4.4282	4.16791	4.14565	4.58928	4.59932	4.43338	3.93297	4.8011	3.97256	4.87636	3.93712	4.48367	4.80995	5.09891
ASHG19AP1A10034079911	ACCCAATGCCAGATACCTGAAAGAGTGTGAAAAATTAAGGGAAAACTAGAAAATACAGAA	0.358363	0.646396	-0.712483	0.112458	-0.980384	-0.0802969	-1.45716	-1.70824	0.369515	0.472038	0.707758	2.02357	0.209455	0.989342	0.744181	0.310217	-1.69656	0.673952	-1.03774	0.0545727	-1.18269	-0.655521	0.252994	1.68864
ASHGV4004631111	TTTTACGGTCCTTTATGGACTCCTGGCTTCCGCGCCTCCATGCCTCTTACACCCTGCCAG	4.36653	3.70046	3.05043	3.24325	4.75704	3.34826	4.53302	2.92007	4.74834	3.75584	3.51682	3.54054	5.27082	3.97726	4.0071	3.97062	5.07266	4.30407	5.20167	4.22552	5.10347	3.96888	4.20878	4.54434
ASHG19AP1A10097186511	ACGCGGCTTCCCCACTCATCCCATAGAAACCGTAACTGAGCAAATGACGAGGCCATCCTG	4.39813	8.20524	7.88642	8.19142	4.3202	8.41674	4.32694	8.45351	4.71824	8.74604	8.9323	8.94998	4.88226	8.3764	8.62465	8.46156	4.39213	8.69473	4.37662	8.98005	4.66513	8.43622	8.93336	9.21527
ASHG19AP1A10339697911	TGCCCTCTTCACACCGTCCTGAAACTGACGCCTGTCGCTTATGGATGCAAAGAAGGGACC	0.612818	0.681421	-0.169471	0.627817	0.655486	0.643393	1.35815	0.882103	0.816081	1.28881	0.999491	0.557063	0.961946	0.620291	0.408192	0.132439	0.9332	1.28795	1.02224	1.31921	0.927729	1.09981	0.98163	1.0332
ASHG19AP1A10364809711	AAATGGCTCCTCAGGAGAATCAGCTTCAAGAAAAGGAAAAAGGGAGGAAGAAGGAGACTT	-1.25566	0.634782	0.189261	0.539338	-1.23244	0.959901	-1.04897	1.0429	-0.0209092	1.38534	1.42651	1.02575	-0.466003	0.649764	0.642704	1.2125	-0.925185	2.00177	-1.1792	1.6071	-0.614074	1.08083	1.25923	0.926631
ASHG19AP1A10405598011	ACCAGCTGCAGTGTTATCAAAGGTGAGGTGAGGGTTTCTCTCTTTTTCTTTTTCCTTTGT	-2.94458	1.78482	1.61902	2.25366	-2.48834	3.09658	-3.48246	2.77601	-3.00702	3.14196	2.7417	2.70806	-3.30893	1.46242	1.25688	0.89566	-2.73908	2.00707	-3.34742	1.8148	-2.93839	1.24135	1.49965	2.06246
ASHG19AP1A10745239011	CTGAAGCGTGCTACCTGGAGTCTTCCTTTGCATGATAAAACTTTGGTCTCCACAACCCCT	2.05828	0.74431	1.76813	2.06311	2.03412	1.98313	0.279044	1.34167	1.34588	2.63826	2.7136	2.60156	2.04589	2.23623	2.38122	2.04243	2.00678	2.4827	0.721356	2.50756	0.672065	2.41787	2.49029	2.50395
ASHG19AP1A10003159311	AGCAGGTCACCTTTGAATGTCAAGGGCAAAATCACTGTTGGTGTCCTGTTCTCCCTCCAG	0.676214	-0.0131858	-0.44778	-1.18243	1.30576	-1.6197	1.30504	-0.616955	1.50287	0.188321	-0.37893	0.330133	2.06428	0.687652	1.06012	0.412017	2.12296	0.816269	2.76608	0.336045	2.71815	1.01589	1.22057	0.491684
ASHG19AP1A10413172111	GTTTTGCCTAACCTCGAAGTCATGAAGAGATGTGAACTTTGTCCCCATAAGGATGGAGCT	0.7646	0.855865	0.503032	0.714779	0.354331	1.19609	-0.798222	1.24599	0.0480521	1.72302	1.65585	1.81849	0.101132	1.09723	0.210958	0.895259	0.235718	1.46795	-1.33	0.738107	-1.59094	0.745896	1.23713	1.88249
ASHGV4000398611	GCACGCATAGCTGCCCCAGATCCCGGAAGAAAATCTCTCCCACACCACTGTAGTCAGAGA	0.777289	1.18872	0.952444	1.22935	1.47642	0.281868	1.09051	0.445619	1.39738	1.00521	1.53646	0.945844	1.61971	1.20089	1.60835	1.42536	1.78855	1.66506	1.6115	1.32418	1.82368	1.42519	1.78626	1.47511
ASHGV4000952811	CCAGGAGGGGTGGCACCGCGTCACCCCGCCCCCCAACTCTGCCATAACCTGTTTCCACAG	2.67004	3.96523	3.26755	3.79576	3.41713	3.80195	3.37549	3.40541	3.66331	3.99683	4.32159	4.04102	3.59246	4.1242	4.20822	4.21094	3.85899	4.40319	3.7404	4.43855	4.05423	4.00533	4.3741	4.80361
ASHG19AP1A10583707111	TCAGCCTCGTTCCCGGGCAGTATAAAGTTTGCTGTCTCCTTTGTTCGCCCTCGTTGCGCA	2.74084	4.58149	4.32097	4.83132	3.04506	4.55098	2.47701	4.61689	3.31591	4.87577	5.07699	4.79413	3.45106	4.68711	4.88857	4.83719	3.37588	5.08102	2.66522	5.08694	3.73216	4.72576	5.15221	5.39141
ASHG19AP1A10001503711	CCCGTGTCTACTAAAAATACAAAAATTAGCCGGCACAGTGGCACATGCCTGTAATCCCGG	5.35515	6.54212	6.61738	6.99796	5.38309	7.27072	5.39692	7.39338	5.73338	7.42003	7.57439	7.99304	4.57874	6.46799	6.83302	5.89364	4.56931	6.50493	4.55811	6.81901	4.40121	5.91522	6.95204	7.42093
ASHG19AP1A10170513111	GGCAAGGGCCCCAGTCTCCACTCCTAGCCTCTTTCACTTCCCCTTCCTCGCAATTACTCT	-3.3322	1.89741	1.31763	2.00183	-1.53993	1.53805	-3.22219	0.87083	-2.36881	1.75949	1.62368	1.76878	-2.89389	1.15552	1.40281	1.2158	-2.1291	1.3066	-3.26036	1.18519	-1.94271	1.26681	1.27829	1.25954
ASHG19AP1A10573990611	GTCCGGGTTTGGAGACTCCTGCGTCCTCCGACTTTTCATGGCTGGATCCTCATTGACCGC	-0.124912	0.423311	0.408963	0.690373	0.0384302	1.15917	-0.537399	0.687384	-0.0963913	1.11981	1.46611	1.15005	1.01483	1.60167	1.70941	1.65101	0.689369	1.82069	0.844426	2.04161	0.39044	1.61342	1.91896	2.08513
ASHG19AP1A10005149311	GAGCGCCCAGTCTAAGCCCTTTATAGCTTAATTCTATATATTAAATTTTCCCAGTTCAAA	0.604253	2.46612	3.08179	2.96226	0.922895	1.89924	-0.838061	1.96365	-1.38839	3.03252	4.14753	4.12147	0.109589	2.16363	3.04737	2.56898	0.829146	2.41657	-0.787985	2.63705	-1.06171	2.57589	3.20044	3.53135
ASHG19AP1A10667130911	TGCAACCTGATTTTCAGATTAAAGGCCTTGCTCGAGGTTTTGCCCTGCTGAGGATGCCCA	4.12664	2.6665	3.99795	2.82661	3.37472	3.66839	3.2979	2.90617	3.41397	3.42892	4.47708	4.14602	2.08764	1.10898	2.40263	0.950379	1.34808	2.10832	1.29962	1.50999	1.2541	1.00934	2.31569	2.51866
ASHG19AP1A10655535011	AATTGCTCTGTTTTTGCTGTTGTTAGTGGCATAAGAAGGGACTGGCTGTGTTATTCTGCA	1.39436	0.897094	0.747245	1.48764	0.839991	1.50633	0.959948	1.37051	1.25405	1.08947	1.18623	1.36169	3.50821	2.69518	3.54289	4.11682	3.06757	4.40045	2.97171	4.08424	3.83719	3.92118	2.76122	3.56007
ASHG19AP1A10449081611	GTGTGTATGTGCATTAAACAAAAATTAGCTTACTATTTGTGTTACTTCATTATCCCTTCT	-3.42209	-1.26941	1.40162	0.893782	-3.33575	0.954651	-3.20282	1.10873	-2.56562	1.80238	2.22776	1.26164	-0.634543	1.92083	2.9186	2.48338	-1.17675	3.25707	-1.9253	3.45766	-1.88212	3.16949	3.53093	2.63134
ASHG19AP1A10780380611	CCTGGACTGCCTGGGAACCCTGGCTACCCTGGACAACCTGGTCAAGATGGGATATCAGGG	0.318796	0.491868	1.11526	0.851108	1.17847	1.26725	-0.485457	-0.740829	1.43786	0.793188	-0.0197978	2.19794	0.552189	0.639163	0.963486	1.02741	0.732012	0.679277	-1.08406	-0.0162674	0.586946	0.620404	0.288504	1.87741
ASHG19AP1A10549550211	AGGTGAATGCCTTGGTGCCCATGCTGGACAGTGCTCACATCAAAGGTATCTCTCTGGGGT	-0.925949	2.08528	1.47815	3.32787	-1.37504	2.9074	-0.978502	2.07982	0.239612	2.82222	2.52718	2.55725	0.588914	3.25014	2.48199	4.06741	0.381552	4.06206	-0.774508	3.93551	0.539964	3.86063	3.35631	3.59426
ASHGV4002389611	GGCGCCTTATGAGGCCCCCGATGTACAATCTGTGCTTAACTAAACCCCACTGTCTTCCAG	1.9707	1.87868	2.51408	2.07738	1.90228	2.19737	1.3001	1.38626	2.21681	2.39272	2.46359	2.89015	1.04859	0.47311	1.19691	0.490932	0.283237	0.877534	-0.611178	0.565444	-0.20373	0.758417	0.834167	1.50853
ASHG19AP1A10672494111	TGAGCAGTATAGATGGGGTAAAAGCATGTCTACGAAGAAAAGTATGTGAACAGGAAGAAA	1.81695	-0.331346	-0.299148	0.506121	2.82807	1.77003	1.86393	0.76309	1.73626	1.89638	1.13328	1.65214	0.755833	0.225522	-0.10428	-0.608989	1.82758	1.07804	0.489092	-0.674083	0.421624	-0.413001	0.322107	0.473074
ASHGV4000183011	ATGAAGAACCGCAGATCCACTCTCTCCTTCCTGCTTCCTCCTTGCTGTGGTGGCTGGGAT	-0.943703	1.63127	1.60487	1.65145	-0.894922	1.49654	-1.41931	0.920774	-0.534054	2.12459	1.38203	1.53027	-0.376052	1.45262	1.7331	1.74847	-0.246673	1.6867	-1.38318	1.1655	-1.50762	1.43776	1.24768	1.4735
ASHG19AP1A10153807011	AGGAGCGCTCATAAGCATCTCCCTGATCATGTGGAACGCTCTCTACACGGCTGAGAAGGT	0.197876	1.70732	1.87757	1.86583	0.424288	1.89497	-0.117066	1.53323	0.551998	2.17463	2.37836	2.09566	0.923843	2.4997	2.70128	2.53857	0.819315	2.98701	0.910017	2.64879	1.14432	2.64383	2.92933	2.80238
ASHG19AP1A11060982811	GCTGGACCATGGGTCCGCAAGGTCTCAGCCTTAGATCCAAGGACAGTCCAAGGAAGTCCT	-0.608795	1.06966	0.205787	0.444268	-0.948827	-0.882601	0.336378	0.101775	0.356607	0.319485	1.35914	-0.557445	-0.689379	-0.0361172	0.182737	-0.42399	-0.518337	0.458881	-0.755525	0.599948	-0.0422309	0.375177	0.384739	-0.350442
ASHGV4003079911	CACACAGGATCTAGAAGAATATGTCAAACTATAAACTGCTTGTGATTGTGAATGACTTTG	3.80844	6.03377	5.77108	7.1975	3.78364	7.60244	2.94775	7.69128	4.53133	8.17032	7.64189	7.75149	4.44097	8.48582	8.36793	7.89956	4.37052	7.95554	3.32511	8.0019	4.9151	7.59445	8.41012	8.6812
ASHG19AP1A10713955311	AGTCCAGATGAAAACCTGGTGTCCCTCGACTCTGACAGGCCCTTCATGTACATTCCAGGG	0.1639	-1.44522	0.382661	0.0387232	-0.880888	-0.00894183	-1.95507	0.181212	0.248926	0.832167	-0.366899	0.503142	-0.194285	-0.00649727	0.0287962	0.721841	-1.5958	0.8175	-2.29047	0.516796	-1.34665	0.376418	0.413357	0.62243
ASHG19AP1A10110737311	ATTAAGTCTGCTGTTTTATTCTTGAATTCCAGACCCTAAAAAGTCTGCCAGTCGCCCTGG	0.777905	1.91149	0.2895	0.772244	0.876338	1.09429	-0.547107	0.178513	1.33138	1.72408	1.42665	2.20278	0.57767	1.79392	0.271511	0.552666	0.395308	1.20425	-0.452451	0.430065	0.609874	0.946961	1.27669	2.33898
ASHG19AP1A10657323511	CGAGGCGCCACGCTTTGTGATTCAGGAAAGAAAGCACGCAGCCAAAGAGCGCAAAGAGGC	1.79415	1.78694	2.16243	0.212106	3.26564	0.463527	0.929553	-0.393891	4.21253	0.413886	2.24485	0.940863	1.54922	-0.580115	0.231301	-1.67783	2.26446	-0.875974	0.893417	-0.664844	2.40138	-0.712141	0.196293	-0.179602
ASHGV4000614611	TGCTTCCTTAAGGAGACGGTCCACTGTCCCCTTGTCTTCTCTCCTCTAAGCAAGAGGGGC	-1.55444	0.0850262	-0.226551	0.579438	-1.0422	0.00567206	-2.46931	-0.783051	-1.00564	0.166585	0.547518	0.154967	-0.418102	0.527868	0.714943	0.481868	0.0179159	0.831076	-0.419815	-0.370202	0.853452	0.34887	0.795187	0.162104
ASHG19AP1A10642797711	AACGGTTTGACAGACCAGCAGAAGAAAGGAAAAGGGCTCAGGTTTAAGCGACTGGAATCA	2.84002	2.05644	2.35444	2.25455	3.09537	2.77434	2.68067	2.19494	3.41065	2.81176	2.78363	2.47452	1.13884	-0.357634	0.43614	-0.162852	1.04136	1.02041	0.31762	0.714057	0.946004	0.381171	0.621078	0.778157
ASHG19AP1A10326138011	GGAGATCTGATCCTGATTGCAGAACCTTCCCTGATTACAGAATCTTGGATGATTTCACAA	0.370209	0.599522	1.70767	1.09662	0.285347	1.53439	0.69717	1.63782	-0.121528	2.07737	1.77654	1.4466	0.956773	1.55413	2.52796	2.32849	0.644278	3.01125	1.23524	2.80549	1.30917	1.98427	1.88976	1.64021
ASHG19AP1A10012176111	GTGCTGGGATTACAGGTCTGATACCCCAATGTCCTTCTTTGACTTTGTGGTTGATCCTCA	1.10101	3.67188	2.41977	4.11281	1.46618	3.87006	0.0320868	3.50762	1.95814	4.58729	3.92661	3.83571	1.00545	2.32306	1.75085	3.12715	1.42486	3.79424	0.355662	3.70405	0.915305	3.49575	2.66653	3.08713
ASHG19AP1A10286758411	CGCATGCGTCTTCGAACGAACGCGACGTCTTCAAAGCTTCACCTTTCTCCAAAGGCAGAT	-0.879255	0.0586624	-0.241271	0.428185	-0.39123	0.0686467	-1.08558	-0.318416	-0.24581	0.654921	0.94706	0.737661	0.394236	0.922738	1.07182	1.031	-0.195785	1.26322	-0.859747	1.24242	0.171583	0.908317	1.30648	1.54051
ASHG19AP1A10006092111	CTCCCACGCCTCCCGCCGCGCCACCGCCCCGGCTTTCTGCAAATCCACCTTATGGAAGCC	2.78688	4.62	4.5864	5.22888	2.74247	5.03003	2.40596	4.70484	3.15601	5.07089	5.65047	5.20352	3.9016	5.11868	5.56874	5.36979	3.48009	5.69957	3.2741	5.45226	3.89718	5.41782	5.81373	5.7304
ASHGV4000141511	GCAGCCACCACGGGCTCGGACAATTTATGAAAACCGAATATACAGCCTTAAAATAGAATG	-1.35036	0.151847	0.470225	0.54199	-1.91906	0.692978	-1.2575	0.608672	-1.43462	1.53156	0.551033	0.723752	-0.530324	1.34399	1.09834	1.55373	-1.09627	1.94406	-1.25587	1.80891	-0.964154	1.4957	1.34187	1.73682
ASHGV4003042111	TTAAATAGCGAAGATGGAGAAATACTCAATAATGAAGAGCATGAATATGCATCCAAAAAA	2.85482	2.41414	2.7031	3.29451	2.67391	3.92392	1.95889	3.474	2.24871	4.14002	3.88806	4.40025	3.57857	5.18873	5.25042	5.17918	3.63963	5.4311	2.97013	5.35584	3.89634	5.37506	5.46402	5.82385
ASHG19AP1A10147911811	ATATTCCCAGTGCCACTCCAGAAAAGCAGGTAACACAGATGCGCCAGGGCCGAGGTAGGC	0.82801	0.895862	-0.785461	-1.93417	1.27029	-0.652595	0.263121	-0.509721	1.72329	0.550272	0.447852	0.177051	-0.0344181	-1.54641	-0.842865	-1.71915	-0.116131	-0.622579	-0.0821647	-1.30511	0.532242	-1.21588	-0.809256	-0.703081
ASHG19AP1A10571270711	AGGAAACTCATGCATCAGAAAAGACCACCTGTTCAGAACATTGCTTACAGAAATATTTAA	0.0812101	1.05728	0.578413	1.66417	0.344312	2.10284	-0.675006	2.07294	0.773611	2.5895	2.31923	2.00259	0.517341	2.2265	1.47585	2.99846	1.29212	3.36737	-0.270756	3.32647	0.732981	3.01856	2.81853	2.69284
ASHG19AP1A10441936411	AGGGAAGAAATACTGTATCTTCTCATGAAGGAAGGAACCGAAGTCTCCACAAACCGGAGG	1.44005	0.00133187	0.162246	-0.126531	1.09048	-0.770951	0.741209	0.334987	1.10484	1.21069	1.81628	2.07123	1.86503	1.121	1.22549	1.11939	1.8953	1.10643	2.14154	1.31156	2.28367	1.1194	1.87681	1.97738
ASHGV4004661811	GGAAAACCCCATCTCTTCTTTTAACCTTGAGAGTGGATTTCTGACGAATTGATAATAAAT	1.08008	4.84834	5.71823	5.0484	1.25098	5.63093	-0.0977308	5.93877	1.48216	5.63815	6.52779	6.82689	0.586309	4.06536	5.49426	3.65159	0.142605	4.99211	-1.15412	5.49337	-0.846034	4.33724	5.70841	6.142
ASHG19AP1A10898042411	TAGGGTTTTGTTTTTATTGTTTCCTTTTTTACAGTAAAGGCTGAATGACATAAACATTGA	2.92787	4.98574	5.94126	5.40106	2.11467	5.5037	1.23393	5.09351	1.52503	6.09894	6.78756	6.50507	2.52941	5.83423	6.62672	5.97048	2.61474	6.3662	2.06808	6.31469	0.969222	5.9395	6.57198	6.58383
ASHG19AP1A10719991111	TTTATATTCATCTCAAAAACAAAATTCTGAACTCAGGACTTGGCAAAGATGGAGTTTTGC	0.248422	1.52964	1.30562	2.46623	-0.418306	2.25217	-0.0900052	1.85494	0.563197	3.12676	2.6829	2.70689	0.518443	2.36151	2.05381	2.87524	0.00122764	3.55866	-0.246871	2.64903	-0.276882	2.88134	3.08415	3.13767
ASHG19AP1A10001448011	CTGGCCTGTGAATCTTAGACGCCACCTACACCTGCCCAGCACCCTCACATCCTCACCTGG	0.641549	1.43829	1.42566	1.45998	1.48724	0.976482	1.21756	0.275506	1.05398	0.879072	1.19894	0.81097	0.66082	0.210195	0.630475	0.366688	1.09428	0.358544	0.859868	-0.129048	0.864504	0.202193	0.282858	0.463907
ASHGV4000059711	CAGGATCTAGATATCTCCCCACAAACCTAAACAATTTCGAGAGGGACTTGTGTTCTGCAA	2.66541	2.34445	2.47318	2.22222	2.61564	1.76502	-0.564287	-0.25003	2.5298	1.53813	3.853	3.30188	1.57347	0.920009	1.49584	1.32269	1.86265	1.52836	-0.547321	0.663898	0.454764	0.985011	2.59696	2.36951
ASHGV4000125911	CTGCCATGAGGTTTTGAGAACAGAGTGCTGTTTTAGAGCTGGCAGCAGCATCTCAGCCCA	1.48781	1.50749	-0.373578	2.34661	1.93855	2.95333	1.86502	3.14752	1.77986	2.73772	1.9118	2.32287	3.77391	4.25045	2.72744	5.06601	4.32612	5.20967	3.27758	5.76752	4.16934	5.24873	3.77527	4.70778
ASHG19AP1A10328945511	TCAGACTGTAGGATTCCTTAGGATACTGTGGTGAGAACAAGGAGAAGAAATTACTTATGT	-0.407097	0.732866	0.445478	0.976629	0.6858	1.89442	-0.148644	1.8518	0.236567	2.55037	1.79264	2.70236	-1.94348	1.12987	0.849589	0.562946	-2.02406	0.91321	-3.34391	0.168462	-1.88862	0.505935	1.41613	2.17212
ASHG19AP1A10497549911	CCCGCCCATGTGCCTCCACCCTGACCTGGAGAGACCACCTGTAGGGACAAAGAAGTGAAC	0.366518	1.85549	1.84009	2.1909	-0.121719	1.94453	0.128932	1.30745	1.44716	2.32403	2.14665	1.82016	1.35102	2.4997	2.46332	3.01366	0.816418	3.03819	0.697206	2.83973	1.54244	2.9474	2.40776	2.70638
ASHGV4003855411	TTTACAAGCAGTCAGAAAAGCTGGGTTGAAATCGCCACTGTCCTTCTATGTGGCTGATGA	3.7758	-2.63445	2.89448	-0.628637	2.87994	-2.68104	3.74644	-2.70685	-0.495155	-2.86788	5.5439	-1.69695	2.92705	-1.96306	2.51755	-0.868717	1.75826	-2.49036	1.95112	-1.80477	1.67517	-3.06955	4.67427	-2.02316
ASHG19AP1A10148107211	AGGAAAATTGTAGCTGAATATGAAAAGACTATTGCTCAAATGATTGGTAAGGAGAACATT	0.828917	4.25278	2.09252	4.76414	-0.559265	5.64208	0.0836078	5.28093	0.316672	5.79417	4.51651	6.01133	-0.208301	4.01062	2.03988	3.39811	-2.46743	4.67968	-1.56352	4.18415	-1.19363	3.68225	3.65202	5.0364
ASHGV4000358111	CCCAATGAAGGAACAGCAAGAGGACCTTGTGCATGAATAATTTGTTTCCATACTACAGAG	-0.233746	0.573416	1.08479	0.7585	0.181548	1.74652	-0.474115	1.3901	-2.00566	1.80509	2.18266	2.38556	0.332124	1.67719	2.03836	2.18648	-0.134151	2.72273	-0.218522	2.55714	-0.449644	2.07831	2.19534	2.29807
ASHGV4000372211	ACAAGCACCGAGACTCCTTCAGGGTGAGCAAAGGCCTGGAAAAACCTGTATGCAGATAAA	2.05816	0.635474	0.0901635	-0.672691	2.68766	0.821973	1.24198	0.0810032	1.88396	0.848798	1.77324	2.08096	1.79703	1.84214	0.774046	0.563042	2.46039	0.633057	0.897235	0.747699	1.10208	0.146247	2.09115	2.2445
ASHG19AP1A10393287011	GCAACCAGCTCTCCATGCAGTGTGTCAAGGATGATGAGGTTCTCTGGACTGCTGCACGGA	-0.965163	1.55274	0.110247	0.568928	-1.09365	-0.620923	-1.03684	0.378316	0.2885	1.3549	2.05143	0.988772	-0.752204	1.1107	0.462205	0.948487	-0.704966	1.56075	-0.985918	1.20461	-0.1716	1.44731	1.78348	1.20035
ASHG19AP1A10669198411	TGGCTTCATATTATTTTAAAGGATTATCAAGAGGAAATTGCTATTGCTCAAGAGAACAAA	-0.0358676	0.414013	-2.38175	-1.02887	-1.38806	1.28818	-0.0549528	2.23349	-0.124807	1.28836	-0.0726742	1.76854	-0.882208	0.499856	-1.35623	-1.10472	-2.39674	0.254652	-0.783049	0.950908	-1.04734	-1.08541	-0.577216	0.285851
ASHG19AP1A10173528111	CGTCCGACTGCACTCACACGACGTGCGCTATGGGTCAGCTCTTCTGCATCTTACACTTGC	-1.86371	1.48192	-0.0877771	1.42419	-2.02035	1.5404	-0.99372	1.96899	-3.0814	1.44892	1.65822	1.09949	-2.85297	0.127619	0.567865	1.00329	-2.47824	1.48962	-1.43586	1.35324	-0.99983	0.377563	1.03347	0.286479
ASHG19AP1A10012828911	AGCAGAAGCAGCGTGTCTCCTGCCGCCTAATTATTTTAGGTATCTTGGAGATGGCCGCTT	-0.959934	3.35482	3.4518	3.38675	-0.754603	3.07574	-1.29607	3.01944	-1.13645	3.55238	3.67341	3.66909	0.0274518	3.49243	3.86737	3.63286	-0.699358	3.99103	-0.400549	4.06887	0.189015	3.74543	4.01191	4.3031
ASHG19AP1A10303077711	AAACAGATGAAAAGGTTTATTGAATATGGAGAATATAAAAACAACTACTACGGCACAAGT	0.744661	-0.753493	1.11181	0.353844	0.987806	1.54935	0.15979	2.4311	-1.44096	2.1808	1.97392	2.23006	0.779635	1.44666	1.9664	0.148658	0.354246	1.13197	-1.09289	1.16212	-0.535038	0.550937	1.83359	1.51309
ASHGV4000270911	TCATCAGAGAGCATTTTACTACTGAGCTGCAAAGATGACAAGAGCACCTCAAAGGCAGCA	-0.524437	-0.316928	-2.06034	0.320307	-0.121186	0.313275	-1.42283	0.0684716	-0.801405	0.923492	0.375319	1.78948	0.902932	2.3703	1.11374	2.79149	0.893459	2.1766	0.19382	2.6683	0.587821	2.58809	1.84321	3.29378
ASHG19AP1A10135551011	AACAAACAGAACTACAAATTTATACAGATCTTTCATTCGTACGTGCCTTTGAGTTTACCT	-0.886679	0.00573631	-0.831899	1.21396	-0.970407	1.63663	-1.72475	0.542289	-0.28578	1.78799	1.5104	0.75953	0.141555	0.791299	0.379287	1.72982	0.514215	2.54351	-1.74398	1.80113	-0.895228	1.83042	1.43233	1.45257
ASHGV4001555511	CGCTGGGGACACACGAGATGCTCACCCTCCCTGCCCTCCAGGAGCTTGGACTCAGCTGAG	0.464116	2.75133	2.40048	2.62122	0.297814	1.93389	0.282399	1.13612	0.789839	2.15721	2.56712	2.15024	0.747885	2.03758	2.7295	2.16871	0.0169639	2.44376	0.40619	1.84017	1.18211	2.40536	2.20461	1.99232
ASHG19AP1A10038232111	TGCTGAAAAACCCCTGAACTCTGAGAGTGACAATGTAACCAACTACATCTGTGTGGTGCC	0.503466	-0.310566	0.134558	-0.0886679	1.5527	0.195303	0.935773	0.461752	1.39868	1.54672	0.90922	1.0535	-0.721841	-0.427544	0.265063	-1.42594	0.618428	0.0879244	-0.712301	-0.759414	0.277203	-0.809984	0.0495192	-0.404251
ASHG19AP1A10555434011	GCACGTGTCAGTCCCAACCAGAAATTATTTTCCAATAAAGCAAAACTCCGTCACCACAGC	2.92585	4.56163	3.90937	4.51446	2.94435	3.9478	2.68343	4.5802	3.18422	4.62518	5.08947	4.66784	3.70637	4.4488	4.3052	4.52181	3.47633	4.62996	3.48499	4.9117	3.76287	4.4726	4.93665	5.14763
ASHG19AP1A10558902011	ACACCCTGTCCTCAAGATAAATCGGAAACAATCAACCCAAAAACATAGGAAAAGAACCAA	2.76883	1.09839	1.99401	1.52337	3.28576	1.35792	1.58567	0.219953	3.27413	1.92989	2.36212	1.72776	2.82381	0.970861	2.26899	1.04472	2.98913	1.36873	1.47728	0.747261	2.14899	1.12441	2.05484	1.94143
ASHGV4000345411	GGACTGAGAGGTGCCACTTCGGATAAACCCTTTGGACTCCTAACTCCAATCAGGTGTCTG	0.622739	1.86871	2.34468	2.35105	1.25742	1.8169	0.140388	1.30133	1.82506	2.35783	2.03229	7.87796	-1.16986	0.0680186	1.24351	0.671511	-0.712448	1.00039	-2.05708	0.608789	-2.01648	0.859504	1.24584	7.14366
ASHG19AP1A10555676511	TCTTGCACTAAGAGGTCTCTTCATAATTGACCCCAATGGAGTCATCAAGCATTTGAGCGT	-1.73002	0.639528	0.85303	2.29052	-0.978141	2.7529	-0.67245	1.58926	0.307864	2.72559	1.67761	1.5357	1.0344	2.3891	2.45081	4.01798	1.12455	4.47276	0.795669	4.13743	1.44031	4.1222	2.63622	3.06493
ASHGV4005642211	ACAATCCCATTTCCAGGCAAAGGTGCTTGGTCATAAAGATAATAAAGATATTCATTCATG	-1.98383	1.04565	1.43415	0.246764	-3.08176	1.43622	0.467462	3.26954	0.334864	2.0305	1.97662	-1.43832	-1.11458	1.42059	2.04365	1.12013	-2.67632	2.36368	0.340654	4.3254	0.579388	2.10441	2.50712	-0.140096
ASHGV4005375011	TAACCTTTCTGCCAATCCAGAGGGCAAGCACAATATTACAGAGGAACTCTCAAACAGATG	3.4059	3.338	3.00201	3.54104	3.89432	3.09721	2.86227	2.91631	4.39774	3.83725	4.83474	4.73962	2.01498	2.01079	2.19615	1.4581	2.16061	2.14758	0.688475	1.73516	1.39621	1.81187	2.87759	3.12248
ASHG19AP1A11050116911	CCGCCCCCGCCTGCAGAATGCAAGTGCGGCCCCATCGACCTCCTGTTCGTGCTGGACAGC	-0.347433	0.772506	0.0710658	1.07887	-0.732828	0.568763	-0.237739	0.091075	0.424684	1.43433	1.17434	1.56175	-0.527412	0.88018	0.752243	1.37615	-0.467038	1.27578	-0.0678005	0.556061	-0.140085	1.58984	0.953452	1.35464
ASHG19AP1A10005136811	AACAGGAGCGCTTGTCCTCCCCTATATGCGTGTGCACAGGACCTGAGGTGAAGCCCTAGC	-0.724014	0.905725	0.207382	-0.520245	-0.245518	0.834679	-1.20573	0.286543	-0.172123	0.341597	2.72014	0.796359	0.211128	1.20375	1.53075	1.29524	0.815549	1.90446	0.40991	1.58278	0.579611	1.46855	0.939651	1.56828
ASHG19AP1A10741202611	GGTGAGACATTTTTCTTCCTTCTGTCACATCACACCCAATGTTCTGCGTGGCCAGCTGGC	0.367303	1.64758	1.65665	1.14283	1.13341	1.04345	0.077509	0.888037	0.986912	1.39286	2.74323	2.47883	0.174886	2.06783	2.19163	1.65257	1.10665	1.10175	-0.354268	0.983486	-0.13902	1.29357	2.51893	2.74901
ASHGV4000383011	GGAAGTACAGAGGTCAAACTCCAAAGTGGGAAGATCAGTAGGGAACCTGAACCTGCGGCT	2.52459	2.6156	2.08365	2.38002	2.59938	2.34425	2.85649	1.25519	3.35587	2.77566	3.46708	2.34345	2.56762	2.42539	2.58651	2.83826	2.79743	2.77205	2.60574	2.51919	3.32694	3.02089	3.0832	2.93184
ASHG19AP1A10089546111	TTGCTGAACCTGGAAAGAGGCCAGAAGATCAGTGAGCAGATTGTCATTGGCACCCCTGGG	2.54615	1.49656	2.17692	1.77795	2.78506	1.82622	2.86803	1.44376	3.33975	2.58187	2.36303	1.90349	1.14868	-0.675325	0.146996	-0.35996	1.0906	0.607966	0.728137	-0.0263014	1.51574	-0.259413	0.319762	0.223645
ASHGV4005256711	CAACCACTGAAGCCGTCAGTTGAAACCTGCTGGGACTTTTTAGCCATTCTCTTCAACATA	-0.83059	1.68692	-1.11101	1.01781	-3.20558	1.34641	-3.50287	1.33515	-2.5743	1.55783	0.312904	1.84612	-2.41077	0.778044	-2.0089	1.06047	-2.73698	1.36694	-3.41357	1.62685	-2.81264	0.90939	-0.817012	1.30619
ASHG19AP1A10689321311	TGGCTCCATTACTTAATAGGGCTAAATACTCTGCTGTGACTTTTATACTGCTGATTTGAA	1.63595	0.368411	1.3762	0.552003	0.976116	0.486037	-3.1153	0.168768	0.416176	1.44553	2.11799	1.09298	1.13737	0.268601	1.27838	0.982404	0.594699	1.29287	-2.61015	1.38526	-1.99978	1.09084	1.407	1.06999
ASHG19AP1A10183601811	CCTAGCAGGGAATCAAACGCCTACTCCAACTAGATTCCTGAAGAACTGTGAGGAGGTGGG	2.05114	1.59422	2.15392	1.98991	2.86693	2.07715	1.76551	1.69773	2.49574	2.08248	2.51623	1.86743	2.642	2.16263	2.69146	2.57131	3.02197	3.0884	2.28671	2.93722	2.58192	2.74152	2.69147	2.7247
ASHG19AP1A10001176911	GAGGCAAAAGACTGTCTTGAGCTAAAAGGTATTTTTGCATTCTAAAAGGGAAACTAAGGC	0.573415	-0.547768	0.792954	0.247348	0.261321	2.06578	0.151847	2.14628	0.982163	2.60035	2.62909	2.22225	0.254858	-0.105233	-0.115664	0.991496	-0.0569224	2.5003	-0.414561	2.30616	-0.353384	1.52248	1.64089	1.66951
ASHGV4000478611	TTGTGAACCCCAGAGTCTTCCTCCAGACAGGCACGCCATACAACCGACTACACTTGGGCT	0.406209	0.955173	0.338769	0.449846	2.11172	-0.418351	1.07429	-0.735477	1.99648	1.06972	0.217815	0.829472	-0.148027	0.111324	0.661323	0.0332969	0.989396	0.185951	0.00945336	-0.412459	-0.0614463	0.770917	0.00724708	0.177203
ASHGV4000816011	GATTCTAGCTATTGCTTTTACCTTCAGTGTGAACCAGTGTGGTAATAATTTTGAAAAAGC	-0.458725	1.45539	1.21515	1.84307	-2.27714	2.64503	-0.587754	2.98051	-0.88654	2.7643	2.24163	2.53224	-2.36328	1.22441	1.08595	0.165002	-2.63344	1.66553	-2.93267	2.01983	-2.61647	1.00272	1.69835	1.87683
ASHG19AP1A10685565111	TGAGGGGTGGGATTAATAAGACGGTCTCTGTGCCTCCTGCTCCCAGATCCTGACTGCTGT	-1.39205	2.26427	1.39023	1.66515	-1.28228	1.76944	-1.78573	2.35042	-0.261248	2.07483	1.63823	2.19541	-1.5232	1.31644	1.74337	1.59572	-1.57225	1.52341	-2.07671	1.50686	-1.81711	1.4071	1.14023	1.9686
ASHG19AP1A10930265411	TCCCTTGTGCTGCAGATCGGCGTGGGGGTGCTGCTCATCTTCCTTGGTAGGTCCCCAGGT	0.52117	1.81643	0.997907	2.27173	0.859096	2.97224	0.582213	2.22117	1.59781	2.45161	2.24922	2.50333	1.20855	2.54026	2.35023	3.12878	1.16555	3.70953	0.800097	3.40785	1.8093	3.08493	2.80821	3.53666
ASHGV4005312611	GGTTTGCATTGTTTTAGATGGCATAGCTCTCGCTTTCACAAAAATAAACAGTTGTAAAAG	0.124855	1.51525	1.17165	2.05307	0.425283	2.30156	0.739863	-0.33133	1.48622	1.61555	3.09798	2.8987	-1.54532	0.94796	1.43532	0.959849	-1.52733	1.06313	-0.906523	0.166969	-0.800424	-0.0483386	1.64224	2.19245
ASHG19AP1A10244257311	GATGACAATTCTGAGGAAGAAATGGAAGATGCACCAAAACAAAAAGTCAAGTATTTGACA	5.31605	6.42981	6.20218	6.05926	5.55408	7.47176	5.34043	7.46246	5.16182	7.42097	7.54527	7.60881	2.862	4.90772	4.67033	3.94629	3.36521	5.21337	2.5113	4.96773	3.25593	4.02391	5.65803	5.76306
ASHGV4000192811	GGTGTCTCAGCAGCAGCCTTGTGGCTGTGCCTCTTCTGTGCCCTCCGAGTTCTAGGCTGA	-3.03426	0.305034	-2.24051	1.32812	-1.31176	1.61427	-2.48713	0.980874	-0.849745	1.2739	0.546608	-0.142286	-2.12728	0.220966	-0.491466	0.312318	-2.47672	0.872748	-2.17225	0.296947	-2.40625	0.704114	0.412738	0.608553
ASHG19AP1A10503655911	GGAACGAGCAGTACCATTCACTGATTTGGCAAGTCAAGAAAAGCCACTGAGTGGTATTCA	0.25801	-0.546107	-0.657791	-1.237	1.29749	0.369973	-0.0880074	0.458279	0.152265	0.688454	0.313461	0.799513	0.335929	1.07999	0.995051	0.0513874	0.845821	1.58679	-1.59246	1.99499	-0.116266	1.34789	1.349	1.27925
ASHG19AP1A10378212511	GTTAGATACCCTGAGAATAAAATCTGGATCCAGTGAGAGGAAAGATTCTGGGTGCTCATG	3.08935	1.40916	2.4983	1.98142	0.742447	1.5892	1.09345	2.20171	3.28283	2.2902	1.83874	2.32065	3.49725	2.8616	3.83847	3.16208	1.12222	3.65521	1.40958	3.61229	2.82285	2.86135	3.00483	3.29127
ASHG19AP1A10007887211	AGACCTCCTAAGACCCTTGAGGAGAACCTGCTAAGGCTGCCTCAGACCTGACTGCCTGGT	1.22546	0.494972	0.910201	0.615998	1.55359	0.94287	1.59746	0.873272	1.95392	1.2998	1.15907	0.399621	0.453694	-0.144318	0.697398	0.0394046	0.368264	0.0279879	0.244165	0.0259821	0.79835	-0.352155	0.229108	0.0203229
ASHG19AP1A10076664111	TTTCATTTCAGTGCTAGTGATGCCATAAAAGGAGAAGGCTTGCAAGAAGGTGTAGACTGG	-0.525623	-0.843619	-2.96984	-0.844705	-0.681558	-0.55346	-0.197264	-0.532514	0.44823	-0.138774	-1.12414	-0.0253827	0.60457	0.238288	-1.21569	0.768189	0.327905	0.779267	0.340938	1.14986	0.734753	0.255054	-0.269879	0.459186
ASHG19AP1A10259867311	CTCATTTCTTTCTCCAGGATTGTCAGTGGCTTCGCCCCGAGGAGAGCTGACTGCCCTGGG	-0.639995	-1.00637	-1.78064	0.07141	0.0847982	-1.4048	-0.510222	-1.52246	-0.30365	0.0790942	0.281291	0.431667	0.290853	0.576876	0.748977	0.364729	0.630877	0.894901	-0.0393732	0.355843	0.0583261	1.00355	1.06171	1.07279
ASHG19AP1A10012502811	TGGCACTGAGGCCGTTCTCGCGATGCTGTCTTACGGAGGTGACCCTCAGACTGACAGTGA	0.367787	-0.107999	0.539859	0.588718	-0.318243	-0.82718	0.403335	-1.71449	1.21256	0.554793	0.971232	-0.504784	-0.222578	-0.837576	0.448054	0.118337	-0.747406	0.172795	-1.09185	-0.300838	-0.129695	-0.244018	0.615832	-0.38177
ASHG19AP1A10666307511	ACGAGAGCTTCAGCCATCACGAGGATGATTTCGGAACCTGGAGAAAATGTGTTCCTGGCT	2.3971	1.3678	2.68477	2.01054	1.78033	2.99424	1.21112	2.2599	0.679978	2.73772	2.78243	2.74393	0.417958	0.299039	1.92959	1.08124	-0.107377	2.1917	-0.465613	1.86103	-2.29807	1.51173	1.86581	1.97765
ASHGV4000371411	CAGTCTTTCAAAATGGGAAAATGGCTTTGTTGGCCTCAAATAGATGCTTTATTAGATACA	0.98165	3.74358	4.38221	4.89799	1.39019	4.88899	1.32039	4.80389	2.15985	5.63665	4.22958	5.07999	1.67416	4.62187	4.8214	5.43839	1.87702	5.67797	1.16101	5.55175	1.89139	5.74424	4.43552	5.65852
ASHGV4000400011	TATGCGCATTTCCCTGAATCGACGGAGGGGTCAGGACGCCTCCTCCCCACTAGCTGTGCT	2.00465	1.28369	1.41046	1.5669	2.24136	0.865867	1.85912	1.21587	1.93104	1.63046	1.92931	1.78696	3.07517	2.2062	2.43848	2.43842	2.91628	2.52748	2.89904	2.5826	2.87526	2.16071	2.69052	2.80167
ASHG19AP1A10418819611	CGGCTCCCCAACTCCACCACAGATGCCCTTGGAAATCACCCGTAGCTTTATCCAGAACCG	0.914027	2.218	2.30242	2.44459	1.15261	2.21395	1.02539	1.82852	1.68846	2.24052	2.67851	2.05607	1.0508	1.89798	2.3779	2.1472	1.27951	2.57252	1.22924	2.39985	1.29663	2.06193	2.54077	2.52496
ASHG19AP1A10422179411	ACCCATACACCAAATTGTTTGTTCCAGGATGTGGATGAAAGTCCTGCAGTCAGGCGGGCA	-0.723741	-0.527605	0.179998	-0.0394044	-1.11289	0.110124	-0.239954	0.342648	-0.699142	0.388998	0.20181	0.371518	-0.639077	-0.349474	0.414295	-1.00194	-0.872208	-0.295911	-0.481258	0.124764	-0.917371	-0.0825862	-0.330201	-0.225982
ASHG19AP1A10004461711	ATAGATACTAATGCATATTTTAACCAGTTTCCTACATTAAAACCTTTCTGTTGGAAAGAC	2.46938	0.663784	3.64164	1.27595	1.54856	0.89651	0.58349	-0.727984	1.2467	0.929287	3.86499	3.47996	1.63491	-1.16128	2.47721	1.08139	0.862342	1.10201	-0.25222	-0.546032	-0.176864	0.0580533	2.17759	2.092
ASHG19AP1A10003804711	CCGCGCTTTTTAATACCTGTCCTTGCAGAGCGACTGGTCATTTTAGGCCCGAGTCGAGCC	1.02781	-1.06771	0.477839	-1.05615	0.613872	-1.91909	-1.65528	-0.894523	-0.337548	-0.13461	0.637964	-0.124355	2.05097	0.822876	0.763358	1.45587	2.16636	0.824582	-0.723392	1.2883	-0.585676	1.44101	1.27301	1.58893
ASHGV4000364111	CTATCCAAATGGACATCCATAAAAATTCATCAGAGAGCATTTTACTACTGAGCTGCAAAG	0.0581053	1.07012	-2.10847	1.96665	0.977137	1.20862	-0.93632	0.899573	0.811293	2.07581	1.07919	2.06235	1.44764	2.48015	1.29984	2.90374	1.89197	2.37946	-0.873839	2.86737	0.575694	2.90811	1.87124	3.47771
ASHG19AP1A10486048511	AGATTCTGTTTGACCTGCTGTGCCCATGCTCATCTTTGTCGGGGCTTGGCTTGGCAGCGA	-0.297674	-0.528148	-0.712831	0.809326	-0.580733	0.524384	0.114052	-0.91229	0.546815	0.241211	0.0697436	0.441637	0.527694	-0.476092	-0.38748	0.81517	-0.121816	1.50495	0.635359	-0.21485	0.461011	-0.038	0.218174	0.063733
ASHG19AP1A10249185311	TTTCAAGGAGAAGCCCCTACGTCTTCCGATCAGTGGTGTCTGTGAAGGGTGCCGCGAGCC	3.24223	2.3553	2.78206	2.29358	3.59159	1.77681	2.27566	1.37278	3.49457	2.06608	3.50589	2.84801	3.03579	1.4565	2.30831	1.62951	3.11352	1.64232	2.30671	1.88828	2.60884	1.64008	2.65138	2.39009
ASHGV4001100011	TTAGCTTGGGTCTTAAAACCACCATGGTAAGAAGTGTCAACCTTTGGGGGAAAAATAAAA	1.43263	0.509172	1.13793	-0.0803947	1.64608	1.38905	1.98347	1.14562	3.12908	0.894291	3.50584	1.47862	0.401202	0.252463	1.399	-0.259706	1.08673	0.769329	0.897328	0.607681	1.57747	-0.383737	2.1838	1.13713
ASHG19AP1A10267974411	ACATGGTGCATTGCCAGCAGAAGAAAGTCAAGCAGATGGTCGAGGAGGTTACCTTTTCGA	1.00159	4.0047	-2.70679	2.83774	0.0427888	3.57095	0.612345	2.79256	1.79093	3.91049	2.22031	3.10018	-1.04024	2.28826	-2.74233	0.963304	-2.49022	1.98612	-2.65725	1.37853	-1.40815	1.40707	1.20288	3.38507
ASHG19AP1A10046586311	TGGTGCAAAGCCTGAAATGTTTTGAGAGATTACAGAAGAGGAGGCCTGCTTCACTTGCAG	5.98909	3.94431	4.71219	4.39698	5.34286	4.03894	4.52296	4.12039	5.89999	4.72414	5.89646	5.83773	4.53688	4.12469	4.66214	3.43098	4.00752	3.28198	3.01378	3.60086	3.492	3.20679	4.79554	5.03381
ASHGV4002994211	GGCATTTCTATCATTCTAGCACCACTAGCATTATCGCCTCTTCTCCCATTGACATATTTT	-1.36212	0.569604	-1.7047	0.979197	-2.11819	0.701885	-1.42796	0.366059	-1.13585	0.928743	0.311551	0.713219	-0.543559	1.11881	1.4612	1.20712	-2.63768	1.65674	-1.52898	0.989298	-0.170208	1.71303	1.54243	1.22554
ASHG19AP1A10247721411	CCAGACATAAAGGCCTGTTTTCTCTAACCTCCTCTCCCAGAATAAAGTGATGAGGGCAGC	-0.654514	-0.58532	0.0915339	0.146569	-0.425202	-1.08235	-0.667786	-2.23178	0.165352	0.206034	0.942804	-0.698485	1.18569	0.631136	1.13934	0.878275	0.644712	1.4094	0.803945	0.365724	1.27731	1.13122	1.4941	0.659223
ASHGV4000435511	TCTAAAAGAGACTTATCAGCAGGTTGCAGGTGAACATGGCCTTGAGGTAAATCTGTCCCT	2.72233	1.37943	2.2457	1.39792	2.0275	1.93392	1.36308	1.1974	2.70773	1.92413	2.98749	2.60839	2.69522	1.95691	2.23458	2.34952	2.40677	2.87784	1.20325	2.71504	1.48558	2.37131	2.33779	2.6933
ASHG19AP1A10000642211	AGTGATGGGATTCGTACTCCAAACCTCAGCGTCACACAACATTCCCATGCAGCAAATCTG	0.219577	3.40036	2.80334	2.51262	0.565129	3.25186	0.435	3.00188	1.73507	2.95112	3.58003	3.28594	-0.138704	2.47545	2.46253	1.70065	-0.240637	2.26958	-0.576896	2.44348	-0.374998	1.80964	2.50724	2.83431
ASHGV4000478311	GGAAACTTCTTCATTCCCATCTCTCTCCTGGCATCTCACCATTGTCACAATGACTGCCAG	-1.16095	2.15947	0.00680993	2.41038	-0.418313	1.45723	-1.02763	1.24667	0.18029	2.43719	1.85134	1.74077	-0.248259	1.36833	0.954638	1.35465	-0.927483	1.83703	-0.359541	1.31334	-0.226497	1.96449	1.25921	1.45885
ASHG19AP1A10617094011	TGCAGAAAATCCTCACTCTGAGTACGGTCTCACAGACAACGTTGAGTAGAAAATGAGAAG	3.07889	2.7571	4.4619	4.03781	3.65493	3.8544	3.22486	3.74241	3.80734	4.19954	4.21172	3.56081	4.8143	4.6837	5.90507	5.57858	5.63816	5.70435	4.70919	5.67086	5.28228	5.52401	5.13059	5.08437
ASHGV4003302511	AGAGGAACACACTGAATTTTAGCTATCTTTTCAAAAAGCGTGAAAAGGGAAGGTTAGATT	1.19304	-2.43645	3.57039	-1.42451	-0.644099	0.875134	-3.17529	0.0760844	0.411901	1.68528	5.89592	0.702838	2.39527	0.110476	4.453	2.50559	1.00111	2.80219	-2.78357	2.01829	-0.286586	2.97261	6.18545	2.02564
ASHG19AP1A10508665411	AGCAGAATATAAGAGTCCTACAGAATGCACTTTTGCTTTCAGATAGCAGCCTTCACCTCT	0.671763	2.02411	1.703	4.41197	-2.01998	3.99854	0.139461	2.48397	1.19479	4.25602	2.78234	3.37541	0.991637	3.41134	2.75822	3.98782	-1.53162	4.39679	0.00464889	2.64409	0.967864	3.75954	3.09382	3.82917
ASHG19AP1A10707724511	ACCTGCATTCTCTGGCGGTTGACCAAGAAGCACACATATTTGGAGGTGGGGTTGGTGGGT	-0.8715	0.954666	-0.0476398	0.486933	-1.57683	0.733619	-2.04772	0.201104	-0.92972	0.549728	0.621591	0.067004	-0.81587	0.746795	-0.280109	0.484336	-0.748582	0.705824	-2.42419	0.80103	-1.11514	0.539664	-0.0181068	0.0529412
ASHG19AP1A10650517311	CTGGGGCTCCATCCTAGTGAGTCCAGGGCCAAGGCTTGTGTTCAATCGTGTGAATGGCCG	-0.684862	-2.31949	-0.740094	-1.6053	-0.785086	-1.84505	-0.438547	-2.32917	-0.0218319	-0.610955	0.405833	0.167761	0.520967	0.130228	1.11492	0.888348	0.193424	1.3513	0.747609	0.40021	1.11716	1.02766	0.983056	0.564808
ASHG19AP1A11045406911	TGTGCTCACTCCCAACCACGTGGAGTTCAGCAGACTGTATGACGCTGTGAGGCCCTATGG	-0.144105	-1.79355	-1.40261	-0.134416	0.193948	-0.7479	-0.341747	0.391558	0.209237	0.233335	-0.920666	-0.188993	-0.298197	-0.719469	-0.622843	-0.0325482	-1.19559	0.46679	-1.23406	-0.236127	-0.685252	0.0551401	-0.180676	-0.178065
ASHGV4005709411	ATTTTTTTCTTACCCACTGTCTTCCCCGGTAGAATAAATGTGGCGTATTTCTTCTACTGA	-0.841905	1.74315	1.04052	1.28052	-0.912021	1.80643	-1.66133	0.965544	-0.229048	1.7132	1.81082	2.04405	0.242281	1.75407	2.21777	1.95171	-0.90538	2.44908	-1.27532	2.07485	-1.96963	1.99005	2.25852	2.40134
ASHGV4000362011	GTCCTGCAAGACTCTTTGGCAGTTGCACTGGGTACTGGCTGAGTTCTGGAAAACAGGAAT	0.557639	-1.19325	0.45298	0.499031	1.03088	0.264705	-0.0351871	-0.587582	1.07108	0.24494	-2.25544	-0.24711	1.77893	1.55235	2.49351	1.73824	2.54888	2.0482	0.264809	1.824	1.58479	1.64444	0.00734524	1.23407
ASHG19AP1A10857220511	AAGATGATAAAAAATACATGAAGAGTCTGCAGAAAACAGCAAAAATCATGTATGTACTTA	0.284912	0.487525	0.155941	-0.552679	-0.0452479	1.21318	-1.25422	1.28544	-0.321891	1.48275	1.77588	1.63937	-0.0988936	1.32264	0.574628	1.61105	-0.0595075	2.01693	-2.04028	1.61709	-2.16151	1.39829	1.4999	2.04237
ASHG19AP1A10224471411	TGGACGGTCACTCAGCCTATGGAGATGACAGACAACCTTCTGTGCCTTCATCAAGCTGGT	-3.15859	0.0682658	0.759625	-0.0228174	-0.174101	1.27676	-1.38791	1.63082	-0.545796	0.727969	1.15017	-0.0142817	-2.82224	-0.625093	0.0971635	-0.491973	-2.32801	0.424162	-3.35245	0.730326	-2.14354	0.0481943	0.630179	-0.0390546
ASHGV4000360911	AGCCTCCCAGGCCTGCCAGACACCTGCGCCCTCCTGCAGCCACCGCCACAGCTGCCAGCA	1.08006	1.34476	0.705842	1.41046	1.15297	1.54502	1.617	0.522247	1.30424	1.48827	1.65288	1.33006	2.3614	1.29153	1.36255	1.67083	2.41216	1.43464	2.4056	1.76856	2.53242	1.57021	1.7825	2.01508
ASHG19AP1A10260385711	TTTGCCACTCTGCCTCCCTCTCTTATCCGTGACCTCTGTGGCACTCAAGACGCCTGTCCA	-0.0898921	1.23534	0.959162	1.27488	-0.107968	1.78984	-1.35346	1.60162	-0.714091	1.65615	1.68613	1.86328	0.935098	1.80614	2.0697	2.03927	0.186262	2.26193	0.424084	2.37332	0.537026	1.90943	2.33795	2.41266
ASHGV4000349211	AATATTCTCCAGGAGCCTGACGAAGGCGAAGAAGTCTTTGCAGAGGAAATTGAATGCTGT	-2.6644	0.980586	2.73184	2.36672	-0.852246	1.17796	-0.366233	0.794269	-0.0760757	2.20979	2.62624	2.06021	-2.40541	1.01736	2.3303	1.13517	-2.56597	0.868437	-2.74146	1.58726	-2.36023	1.42868	2.20552	2.16907
ASHG19AP1A10452318111	TCGAGAGCCCCGCAGATCCTTCCACTACTCCCCAGCCTAGAAGATCCAGATTTCATTTCT	-3.34573	0.0172159	0.546302	0.82268	-3.10304	0.594369	-3.42866	-0.311601	-3.0354	0.892477	0.566227	0.677659	-3.28154	-0.154972	0.190434	-0.675863	-2.65446	-0.169234	-3.31999	-0.356188	-2.8289	-0.488295	-0.56329	-0.0874555
ASHGV4000419411	TGACCTCTTTCGAGACTGTTTGCCCTGCCCCCTGCCATCTCTCCTTCCCAGATGGTGCTC	1.01688	4.00545	3.69887	4.00449	1.40178	3.57242	0.686842	3.00701	1.56217	3.99467	4.04834	3.23771	1.61063	3.62456	3.80746	3.86767	1.60019	4.19944	1.42218	3.3207	1.96532	3.81389	3.8757	3.3984
ASHG19AP1A10393286411	TTCCAACAAGGATGATATGAAGACTTCCCTGAAGAAAGTTGTGAAGGAGGTTTCTCCCTC	-0.995342	0.605883	1.61042	1.70789	-1.32644	2.15109	-3.05149	1.12334	-1.65391	2.00756	1.39366	1.04118	0.85994	2.97107	3.56018	3.79436	0.824388	3.86765	-1.51703	3.34257	-0.275398	3.92917	3.08913	2.91784
ASHG19AP1A10436360611	TGCTTTTGGTGTAATCTCTTAATAAACTGGTTCTTCAAAAATCATCCTATAAAGTGAGTT	0.790487	3.57258	6.33721	4.1428	1.05464	5.1576	-0.465772	4.23691	0.442258	5.017	5.86398	5.68009	-0.57863	3.62462	6.86721	3.47005	-0.0864009	4.24559	-1.72701	3.645	0.464391	3.51953	4.7464	4.60916
ASHG19AP1A10275366211	GAGATTGGCCTGGATGCAGCTGCCCTTCCTGGACAGACAGCATTTCCCTATGTCGCCCAG	-0.130108	1.60969	0.919394	1.82657	-0.328395	3.22778	-0.16666	1.32747	0.579658	2.17262	2.03676	1.40707	0.0773776	1.68779	1.55791	2.37221	0.267095	3.54523	0.101018	2.24922	0.900692	2.46917	2.20114	1.92956
ASHG19AP1A10592936211	TTTCCTTCCCCTGCAGAGACCAAAAGGTCAAGGAAACAAAGTACAAAATGGATCTGTACA	0.1291	-0.0635315	-0.288296	0.511107	-0.304287	1.91162	0.339342	1.18662	0.52933	1.81182	1.26601	1.27333	0.0221698	0.750709	1.04965	1.48754	-1.35069	2.13572	-0.62184	1.55701	-0.127102	1.79388	1.58771	1.68063
ASHG19AP1A10596845811	TGGGATGGAGGGGTCTTAGGACCTGCAAGCAAACAAGACTCAGCCCACCTGCACTGAGGT	2.37413	2.28445	3.78845	3.33232	0.62718	3.06788	1.57631	2.7616	3.42512	3.46648	3.21279	3.01004	0.881878	0.224211	1.9665	0.926735	0.0776469	1.10141	0.22403	1.08862	1.29057	1.49824	0.814999	1.55808
ASHG19AP1A10038674611	AGTGCCAAAAGTGGGTAGAAAGTTTCATAGGATAGGACTCCCTCCTAAGTTCTTAAAATT	-0.942376	-0.155636	1.0027	0.853521	-0.408764	1.55716	-0.828435	0.948743	-0.160901	1.47221	1.51379	0.780805	-0.982854	1.37329	1.52949	1.50693	0.209541	2.14336	-0.721596	1.53186	-0.370044	1.17952	1.72537	1.7178
ASHG19AP1A10898698111	GGCTCTGTCCCACATATAGGTGGATTAACTGTCTGGCAAAGGCAGGTCTCTTCTTCGGCC	0.22466	-1.43715	-0.0508634	-0.862286	0.899511	-0.211538	-0.722668	-0.0225606	-0.0687236	0.0330752	0.749125	0.688136	-0.646795	0.0986951	1.05845	0.118944	0.0714576	0.0989539	-1.65048	0.0590745	-0.317986	-0.266138	0.791968	1.22119
ASHG19AP1A10184786811	GCGGCGGCTCCAGCGTCCTAAGAGATTGCAACACCTGCTCGGTATACCGTGACTTTGGGA	0.451863	-0.0906731	-0.0560587	0.276606	-0.564518	1.59152	1.64488	0.642214	1.04487	0.940879	0.4473	0.321535	-0.451695	-0.0226109	0.352698	-0.0890421	-2.42055	0.809645	0.3792	0.559111	0.925584	0.15894	-0.00594316	0.495846
ASHG19AP1A10334537211	CCCACAGCCATCATAGGGCCGAGGGATTTTTGCCAGTGGAAGTCCTTTTAAGAGTGTGAC	0.0419688	1.83554	2.64518	1.72824	0.0400793	1.89601	0.123118	0.980653	1.38957	1.73172	1.90448	2.04705	-1.13379	-0.261855	1.66775	0.570139	-1.55407	1.68823	-1.7193	0.417643	-0.670376	0.88371	0.84434	1.37161
ASHGV4000487411	AGTGAGGCCTAAGTGCAGCTTCATTCCCTCCCTGTTCGTGTGGCCTGGACTTAATGACTC	-1.81983	0.662318	-0.350083	1.03127	-0.942407	0.669623	-1.36379	0.820199	-0.042376	1.62094	1.01955	1.31064	-2.00229	0.397259	0.879743	0.941998	-2.47312	1.20669	-2.38865	1.19893	-1.56757	0.83056	0.786283	1.20851
ASHG19AP1A10949788011	TGGCTGGTTTAAGACAGGGGACACCGTGGTGTTTAAGGATGGCCAGTTAACCAGAGCCCC	-0.921918	-0.863557	-0.36972	0.389509	-0.258724	0.290841	0.0265354	-1.84198	0.21966	0.322898	-2.12028	-1.2701	-0.980443	-1.22741	-0.301377	-0.146403	-0.408447	0.288818	-0.595433	-0.710254	-1.20081	-0.254048	-0.444309	-0.589098
ASHG19AP1A10166575611	CTCCTCTCTCAAGAGAAGCTGCAAGAGCAACATCTTTCCTCACCCCAAGAGTCTCTCTCT	-1.04573	0.977517	1.33259	0.230134	-0.207156	0.0508599	-3.50842	-0.121448	-0.16796	0.842484	1.37251	0.0144922	-0.803046	0.380503	1.45397	0.600394	-0.559872	0.971321	-3.42079	1.18316	-1.3709	0.918262	1.18417	0.807957
ASHG19AP1A10004240911	GAGAATTGGGAAGAGAGAAAGCCTATAGTGATAATAAAGTCAAATTATCCTAAACGCTAA	2.78539	4.67111	1.85336	5.51405	-0.6654	3.40989	-0.246606	3.71843	1.7545	4.82931	4.20593	6.58018	1.16953	3.6591	1.91615	3.74382	-1.92021	2.49096	-1.87697	2.47838	-1.56956	2.6515	2.94334	5.25585
ASHGV4004966111	ACCAATGTCCTGCCAGTTTAAGGGTATTTTGTAGAAGTGAACTTTGAGTTACTATGCAAA	1.61813	5.07037	4.13964	4.85887	1.50182	5.58219	1.57786	6.04673	1.06656	6.17779	5.75229	5.1802	3.04596	6.51817	5.97444	6.96482	3.57817	7.46023	3.4376	7.91267	3.11037	7.16083	6.76033	6.84468
ASHGV4005746111	GAGAGGTGGATGATAAACCCTGTCATAGTGGAGCAAGTTCAGGTGTTTAACCGCTGTTAT	-0.514592	0.989314	1.4459	0.213936	0.529243	0.0301227	-0.651612	0.291911	0.402351	0.906697	1.03614	1.32375	-0.953346	0.419576	0.796352	0.0314258	-1.87754	0.92746	-3.475	1.38766	-1.42405	0.750196	0.754312	1.31968
ASHG19AP1A10710479811	GCACAGACTGTTCCACCGTTGTGCATATTGTTGCTTCTGAACCACAAACTGTATAAATGG	5.01534	6.71928	3.35774	6.50461	2.78586	6.53478	5.25468	7.78423	4.95181	7.26855	6.32171	6.96019	5.20628	6.90316	3.96151	6.44373	2.92138	7.19632	5.73721	8.13714	5.39326	6.62021	6.21062	7.15459
ASHG19AP1A11049636411	AGACTGAGAGGCGTCGGGAGAAGGCTGGAAGGGGCAGGATCCTTTCAGGGACCTGCACAG	0.218953	-0.435785	-1.15444	-1.78733	0.804336	-2.17409	0.8	-2.35792	1.48972	-0.184387	1.40286	-0.153315	-0.22794	-1.13511	-1.53686	-1.39965	-0.379841	-0.964927	-0.675306	-1.02276	0.255336	-1.69545	0.0294565	-0.563775
ASHGV4003226611	TCTCTGAGACCTCTTCTCCCTTCTCTGTCAGCACAGGAAAAGAGAGTGGAGGGGCTGCTG	-2.0871	0.615771	1.15485	0.751917	-2.05024	1.03226	-3.41369	1.14354	-1.2626	1.3622	1.20048	0.410394	-1.89754	-0.094601	-0.0400821	0.221788	-1.67751	0.12786	-2.19117	-0.441373	-1.63667	0.250183	0.208633	-0.101282
ASHG19AP1A10712024711	TTGATGTGACATGACAGCCACATTGTTTATCATTTATTTTCCTGTCTGTCTCCCACCACA	7.60674	5.60969	4.95898	5.53057	8.00104	5.28009	8.10204	4.98392	8.48275	5.3563	5.68425	5.64395	7.84931	5.50293	5.62451	5.50612	8.57255	5.67633	8.26032	5.6456	8.92581	5.18923	5.67827	6.12152
ASHG19AP1A10727972211	TGACAGACACTCCTGCAACCCAGTTTTCCAGCCACCAGTGGGATGATGAAACACAACTGG	3.18564	2.43858	3.29884	2.65196	4.00668	2.53161	2.92297	2.58724	4.08841	2.97855	2.94783	2.73545	4.45842	3.5039	4.89019	4.34782	4.69444	4.29441	3.88937	4.55594	4.11718	4.44195	3.83423	3.90381
ASHGV4004158711	TGCCCACCCCCACCTAAACTCATGTCCTCACACACAAAATACATTCGTTGCTTCCCAGTA	-2.53188	1.09352	1.01464	1.98998	-2.21592	1.09435	-1.08784	0.309776	-0.646202	1.13358	1.48284	-0.151937	-2.13407	0.409008	1.15208	0.848083	-1.83428	0.843436	-1.5422	0.464813	-2.15176	0.767738	1.26965	0.742765
ASHG19AP1A10003169611	ACCTATGTAACAAGCCTGTTGCACATGTATCCCGGAATGTAAAATAAAATAAAATAAAAT	1.16642	4.00704	4.26689	3.72053	1.60544	5.02147	0.491058	5.28391	0.616006	5.16467	5.6478	6.09423	0.311832	4.87785	4.76074	4.11392	0.473833	4.7109	0.609957	5.06445	0.0719794	4.35207	5.34831	5.66842
ASHG19AP1A10649557411	CCCCATTTTACAGATGGACAAACCAAGGCCACCTTCTCCTTCATCACCTCAGTCTCGGCA	-0.902408	1.09599	0.361027	0.621292	0.24546	-0.733262	-1.27917	-0.17732	0.458268	0.286022	1.0075	0.991437	-0.609419	-0.528384	-0.0748665	-0.230537	-0.495143	-0.109066	-1.32859	-0.471897	0.0868423	0.058483	0.310048	0.125444
ASHG19AP1A10637585611	TGGTTAAAGGAGCTGCCGTCAGGAAAATAATACATGCAAATAAGAAAAAGTAACAAAGAA	-1.26965	0.961144	-2.94866	0.89799	-2.09805	0.871885	-0.907079	1.74958	-2.23732	1.51061	0.008416	2.23475	-1.35018	1.07717	-2.01928	0.229811	-2.43614	0.148473	-0.838337	1.32194	-0.164593	0.7185	-0.324425	1.77272
ASHG19AP1A10711582211	CTGCCTACAGACAACTAAACTGGTAGGTGGCAGCAGAGGAAGGAATTCTTCAGATTGATG	2.20931	2.80446	2.74665	2.10236	1.91032	2.38572	2.16939	2.61659	2.48431	2.96409	3.45778	3.54254	0.369534	0.824226	1.6014	0.52638	0.0317163	1.58758	0.0904517	1.49253	-0.318871	0.981194	1.63358	2.21379
ASHG19AP1A11092461211	GGACTATGCGGATCACCGGTGTGTCCATTCTGCGCGCCGGTGAAACCATGGAGCCCGCGC	1.40805	-0.0297428	2.33125	-0.37172	1.2261	-1.41848	1.46173	-1.75349	1.64151	-0.247501	-0.308292	-0.322096	1.43964	-1.81944	1.11666	-1.62007	0.594982	-0.892287	1.00904	-1.55326	0.775616	-1.88766	-0.890528	-0.869908
ASHGV4004292511	ATTGGTTCATTCATTCGTTCATTTTGCTGTAACTCACAGTGGCCCTCCCCATCCTAAGGT	0.640927	0.54981	0.420571	0.689785	1.31268	-0.22955	1.01482	0.338507	1.21047	0.390563	0.798442	0.394146	1.85112	1.12718	1.34214	1.06185	1.61153	1.4904	2.02802	0.878965	2.01279	0.813775	1.31399	1.38756
ASHG19AP1A10657089911	ACTGGAGATGACACGTGCGTGGGGTGTTGGCATTCTTGTTATTTAACACGGGAAGGAGGT	1.0159	2.3895	1.65583	3.4681	1.62286	2.65525	0.707451	2.32175	1.23673	3.47475	3.73177	3.49156	1.98815	3.96794	3.16249	4.86952	3.11343	4.18967	1.76677	4.19672	2.38489	4.75017	4.54784	4.61487
ASHG19AP1A10342977111	CTTGTTCACATGTGGCAAATGTAAAAAGAAGAATTGCACTTACACACAGTGTCTTGCACT	-0.0510072	0.465056	1.82003	2.08316	0.300852	2.9667	-0.884075	2.22686	-0.503486	2.74923	2.29221	2.13888	1.25052	2.45614	2.80918	3.83647	1.35206	4.22161	0.202952	4.50185	0.61873	3.43278	2.9414	3.38152
ASHG19AP1A11052172411	CACCCCAAGGAAGCTCTGACCACAAAGCCGAGCTCTCTGTCCTGGCTGCCCTCTCCCTCC	1.78497	1.07487	1.09393	1.5031	2.03916	1.97748	2.59856	0.862442	2.57073	1.76601	1.83288	1.27377	3.48481	2.74344	3.28351	2.63633	3.57666	3.28475	3.63923	1.90004	4.04478	3.03813	3.13609	2.20609
ASHGV4002935711	TTCAGTCCCCCGCCCTCCACCTGCCAGGGAGGCTCCGGGCGTTGTACCTGCCACCACGGG	0.836555	2.25484	1.07101	2.51489	-0.357821	0.940029	0.768384	1.50255	1.39599	1.9273	1.44813	1.98408	1.1529	1.91992	2.09205	2.05504	0.167918	1.69397	0.691079	1.58223	1.58671	2.00129	2.05133	1.82898
ASHG19AP1A11019902311	GCTTCCCAAAGTGCTGGGATTACAGGGAAGAAAAGTCAGAAGACCAGGACCTCCAGGGCC	2.96207	2.21337	2.0164	1.09527	2.22348	1.41189	2.57474	1.04886	2.92002	1.27469	1.64032	1.64698	2.12153	1.36014	2.0052	0.400201	2.13084	0.0519893	1.64285	0.320292	1.66788	0.0842937	1.22254	1.91616
ASHG19AP1A10069634611	AAATTCATGAAAGAAGCCACGACGAATGCACCATTCAGATTGAATAAGACAGAAAAACTG	5.33382	4.44075	3.38194	4.29844	4.38853	5.69978	5.27753	6.15318	5.06227	5.48127	5.95567	4.09988	6.10814	5.47876	5.34712	5.498	5.66994	6.5108	5.12226	6.89814	5.78421	6.02894	6.84951	5.36006
ASHG19AP1A10163073211	GCAGATGGAGCATAGGCACAGTGCAAACATTCCATATCTCGACTTTCCATTTCAACACGG	-0.0474864	0.810616	-1.17053	-0.335122	-1.12314	1.54169	1.04343	3.18567	-0.347987	2.06341	1.89325	0.22562	-1.22488	0.521679	-1.22994	-1.01367	-2.34928	1.2198	-0.519146	2.5698	0.38905	0.770332	0.768104	-0.615928
ASHGV4002920511	GTCTCCGCATCTTCTTCCCCCAAAAGTTGAAAAAATAATAAAGTTACCATCTGCATGGCA	-1.93487	1.14793	1.17803	0.911555	-1.63009	1.2318	-1.67893	0.912176	-1.93047	1.04907	1.8457	1.55869	-1.32134	0.982588	1.19091	1.2653	-2.32832	1.36167	-1.57333	1.45431	0.096956	1.18815	1.50442	1.52729
ASHG19AP1A10493202311	ACGGCGGACGACCCACCCCTTATCCCCTGGGAGAAAGATTGTTGGGAACAGACAGGAACC	-0.630228	0.565683	0.291185	0.312044	-0.207741	-1.4304	-0.211676	-1.28187	0.066495	-0.18461	1.10607	0.234858	0.477062	0.505692	0.695831	0.948612	0.702337	0.0923349	0.157133	0.153765	1.22091	0.352442	0.822504	0.55896
ASHGV4005573811	CTTCCATGGGATATAGTCTCCATAAGAGAGTAGTCATCATTGTATTTGTTGATGCTTAAT	-0.292821	3.24137	0.902976	2.86627	0.542142	3.50442	-1.11582	2.74344	0.161421	3.7611	3.45428	3.83104	0.112154	3.3596	1.64948	2.99105	0.381048	3.86658	-0.604519	3.54326	-0.392021	3.22937	3.20502	3.54245
ASHG19AP1A10214106311	CAAGTTAAGTTGGGAGGGGTAGAGAAGATGAAGTCCATGTCACAGCTTGCAGTTTTGTCA	4.09894	3.608	3.67581	3.54056	4.24601	4.3089	3.47949	4.03819	4.19069	4.68942	3.72785	4.67322	1.53202	1.89063	2.19911	1.33647	1.62061	2.44905	0.180453	2.2964	1.37269	1.81894	1.93472	2.91004
ASHG19AP1A10449641311	TCCTGGCACTTTGGGAGGCCAAGATACACCAAGATGAAGACTGCCACCAACATCTACATT	2.90546	6.86827	7.09061	7.10706	3.35009	8.30713	3.06856	8.82934	3.72274	8.29375	8.46539	8.69185	2.21703	6.71925	7.33726	6.29738	1.75065	7.76133	1.71858	8.09957	2.14214	6.97031	8.14973	8.35365
ASHGV4005729811	CTTTCTCCAGGCTCCCGTTGTGTGGCTTGGCTGCCCACTACCTCATTCCCATCAATGGAC	-0.755614	0.122694	0.186789	0.544187	-0.120917	-0.697499	0.528277	-1.66611	0.335707	0.155686	0.885602	-0.44108	-0.316884	-0.150668	0.344407	0.00144269	0.184312	0.112964	-0.109018	-0.057222	-0.297252	-0.106105	0.165658	0.061984
ASHG19AP1A10005413111	AGAAGGGAAGGCGGAGGGCGGCGGGGACAAGATGGGTGGAGAATGTCAAGCAAGGAATGC	-0.173437	0.195923	0.310808	0.402206	0.459492	0.489607	0.275766	0.22316	0.26835	0.692819	1.03795	0.354368	1.37872	1.73891	1.72776	1.53484	1.38522	2.03343	1.34151	1.7221	1.45947	1.66955	2.66828	1.76809
ASHG19AP1A10095981411	CATCTGGCTGTTCATTTGTATCCTTTAAAATATCCTTTGTAATAAATCAGCAATAGTAAG	1.122	2.27809	3.85177	3.25656	-1.40791	3.36733	0.971727	2.56781	-1.02571	2.96418	5.06009	4.60153	1.37671	3.14863	4.1726	3.43969	-1.52004	3.37363	0.378585	3.12386	0.0238428	2.42783	4.69872	4.51424
ASHGV4000071611	TTCAACTCTGAGAAATGGAATCATCGTATCGCTGATCTACGTAAACAAACTGAAGAATTG	2.2765	1.8063	2.48696	1.82643	2.24441	2.33562	0.668883	2.26209	1.24573	2.60277	2.97162	3.24515	2.49772	2.78021	3.37445	2.13742	2.23812	2.98975	0.656831	2.91104	1.10691	2.29305	3.32853	3.33743
ASHG19AP1A10244947211	TGTGTATTTTCTAGATTTCCAGTGGGTTCAAGGAGATGTGTGTGAAGTTCAGCTGATGGT	1.2524	-0.074556	1.3682	-0.360157	2.78231	1.00506	0.21427	-0.202908	1.4779	0.548653	1.47652	1.12091	-0.0079777	-0.319832	0.850645	-1.01102	0.916306	-0.226203	-1.83058	-1.22374	-1.93078	-0.942876	0.469358	0.17222
ASHGV4000342011	TGCTCCTGCTCCACTACTCCTGCAAATGCAGAGAGTGCAAATGCACCTCCTGCAAGACGA	-1.04698	2.65628	-0.777667	1.01454	-1.37999	3.17213	-0.829	3.85586	0.320698	2.37428	0.620134	-0.0116847	0.502494	3.1599	1.38528	2.63513	-0.600573	4.39067	0.672844	5.3291	1.3426	3.7583	1.7198	2.21215
ASHG19AP1A10169189411	AGAAAAGTTCCCTCAAACAGCACTGAAACTGTAATAGAATCTGCCAGGTGCGGTGGCGGG	2.60598	4.28097	1.78264	4.38939	3.24442	4.24624	2.10021	3.291	2.39088	4.56438	3.94164	4.5985	1.96102	3.40607	1.30151	2.76589	2.53564	3.31983	1.49371	2.48566	1.56147	3.02604	2.96356	4.56375
ASHG19AP1A10589225011	GAAGAACTGGCTGTGACCTGTGTGTCCTGAGTGGGCTTCTGTGGGGGATGGAGGCATTGC	-0.53323	-0.11966	0.0431598	0.483715	-0.382912	0.802291	-0.6846	0.53674	-1.55458	0.260966	0.591607	0.806979	-0.537565	0.247523	-0.449262	0.256275	-0.659077	0.00830848	-0.818117	0.617873	-1.69018	-0.236588	-0.265209	0.854915
ASHG19AP1A10016981911	TCGGTGTCCTGGATTTTGGCCATACTAATAGGAAACCAACCATCAGGCCTCCCAGAGAGA	0.606691	0.732797	-2.36845	-1.92325	1.34627	-1.39438	0.80389	-1.78143	0.633604	-0.209828	-2.42537	-2.50988	1.43817	-0.714201	-1.26007	-0.95449	1.74759	-0.788088	1.93685	-0.927444	2.16799	-1.34673	-0.725657	-0.698935
ASHG19AP1A10201132511	TGTGGAATTTTGGAGAAAAATACGCTAGATTTTAAATGTTAGAGCTGTTCCCGGAGACTT	0.432719	0.232879	0.573162	-0.106095	0.591317	1.50262	-2.05493	0.0454119	0.320418	1.47742	2.43467	2.70331	-1.15667	0.386323	0.838828	0.290228	-0.282864	1.10909	-2.29674	-0.387396	-2.01509	-0.322962	1.72354	1.75563
ASHGV4002798011	ATGAGAATCAGAAGTATTTATTTGGAATTGGTGTGAATTGGAGCACATGGGGAACTGAAA	0.23232	-2.44227	-2.49033	-1.78316	0.645116	-1.98828	1.58309	0.430377	0.775474	-0.0807009	0.195538	0.821484	0.286462	0.0561304	-0.0323778	-1.14005	-0.134887	-0.0556265	1.11433	0.470293	1.65933	-1.36092	0.066612	0.982638
ASHGV4001304211	GGAAAGGGAACAATGAAACTTACCCATTCTCCCACTGCTCACATTTCCTTCTGGTTTTTT	-3.3058	1.39955	0.428845	1.57604	-3.09389	0.688851	-3.20895	0.49131	-2.11118	1.34911	1.548	0.89928	-2.83833	1.33276	1.55161	1.40901	-2.52964	1.91771	-3.23894	0.814228	-1.91604	2.1314	1.93653	1.28652
ASHG19AP1A10111325611	GTGTGCCTCAATGAAACTTGATGTGAACTTCCAAAGGAAAAAGAAGAGAAAAGGGACCCT	-1.56946	0.110447	-2.73542	0.16855	-0.482846	0.608202	-0.0527116	1.4222	-1.06083	0.910607	0.542202	2.50291	-0.845383	2.15029	-0.11868	1.26809	-1.71661	1.48455	-1.22822	1.93115	-1.87532	0.627387	1.64213	2.79772
ASHGV4005666111	CGCTGCTGTCATGGTTAGTTTGCTAAACTGCGTCGTCACTGTGTCCCCCCAGAACATGGG	4.71959	2.88376	2.6601	2.83995	4.90489	3.17777	4.57566	2.68276	4.39827	2.96993	3.23424	2.95909	5.36227	3.56497	3.81337	3.65738	5.22084	4.14837	5.29532	3.8265	5.04624	3.59822	3.91723	4.08579
ASHG19AP1A10981017111	CCAGCGCCATCTTCTTCGTGCCGGGCTTCCTGTTGTTGGTGCCTGGAGGGCCACCGGGGC	0.207365	1.16973	1.7864	1.37089	0.474239	1.65767	0.231432	1.178	-0.310726	1.81884	1.94247	1.6943	2.09499	2.0937	3.0147	2.64801	2.09235	2.89423	1.3569	2.57438	2.04505	2.67417	2.87467	2.40969
ASHGV4003557511	GCCAAGTGGCACAGCTCATCTTGAAGTAATTATAATGCCACTAAAATTCTCATTTGTATT	-3.42955	3.6143	-0.757795	2.5278	-3.09807	2.67206	-3.45216	2.70451	-3.05889	3.29135	2.85948	3.81157	-3.3175	2.90374	0.406097	1.88113	-2.72737	2.38609	-3.32656	2.58368	-2.89072	2.27624	2.13812	3.703
ASHG19AP1A10340817711	GCAGATACACAAAGCAAGCCATGCAGTTTGGTCAGCTCCTGACACACTTGGATACCACCC	3.05052	3.58045	3.31982	4.0287	3.06697	3.581	3.65484	3.19103	4.04032	4.02607	3.98752	3.32693	2.1226	1.79452	1.90443	2.35287	1.95867	2.9457	2.07977	2.44374	2.52598	2.45251	2.32407	2.53772
ASHGV4000791611	GGTAATGGGAGAATGGTTCCAATTTGATAAACTCGGGTTTTTGGAACGTCTGTGCTCCAG	1.85604	2.65389	1.38498	2.67946	1.02507	1.59444	-1.49653	1.41194	1.7553	2.46027	3.41129	4.0798	0.261887	0.792529	0.328583	0.997626	-0.555662	0.685708	-2.64893	0.904764	-0.563177	0.822413	1.45086	2.85486
ASHG19AP1A10005200511	CTCCAGCAACTCCCAGCCGACCCCGCCCCTCCCCGACCTACCATAGACGCCGTCCTCCAT	3.52419	5.82956	3.94588	6.85504	2.16929	6.5608	2.79387	6.58447	4.0991	6.90975	6.41628	6.54766	3.91656	5.16011	4.4871	5.69265	2.86431	6.20477	2.94414	6.22751	3.34161	6.0494	5.91512	6.12528
ASHG19AP1A11090740011	AGAGGCTGTGCAGGCTGCGTGCATGGTGGAACAGGAGGAACTGGTCCAGGCCAGGCCTCA	1.68082	2.70989	-0.311936	1.74687	1.91076	1.08565	1.86209	0.790739	3.11232	1.89481	0.613771	1.22477	1.53878	1.47219	-0.236315	0.96246	1.55345	0.521826	1.68614	1.02262	2.13811	0.918179	0.210466	1.81221
ASHG19AP1A10251712011	GACCAGAATATTGAAGATCACTACAGAAATCTAAGGATGAAATCAACAGCCAATCTGGGT	-3.12744	0.649574	-0.0470199	1.24068	-2.97102	1.73043	-3.23794	0.870284	-1.08218	1.9376	2.19905	2.08916	-2.81737	2.39694	2.21212	2.45659	-2.48762	2.87176	-2.80902	2.30497	-2.16445	1.98692	3.29776	3.2112
ASHG19AP1A10062666111	AGCGCCTGCTTGTTTTCCAGGTACAGGAAGAGGGCTGATGAGTCAAACATCCCTGCAGGT	0.525124	-1.49943	-0.751519	-0.5427	0.536151	-0.0527409	-0.727223	-0.660263	-1.00959	-0.213814	0.33159	-0.448222	1.09496	0.847478	0.675392	1.01058	1.54271	1.42151	-0.174156	1.07758	-0.18907	0.783827	0.790183	0.663816
ASHG19AP1A10063662011	CAGTCCCACTCTGCTCGTCCCCCTGTTCCTCATGCCCAACCCTTGCCAAGACTTCAGGTA	0.524254	3.08973	2.42795	2.82197	0.604954	2.26928	0.0319276	2.11819	0.848336	2.78412	3.08474	2.39178	0.785922	2.55678	2.50295	2.6994	0.448118	2.67834	-0.411403	2.66363	0.729895	2.71709	2.96425	2.56038
ASHGV4000401211	TGGCCGAGAGGACCCGCTGTTCGTGCTGGAGCACAGCCTGCCCATTGACACGCAGTACTA	-0.235582	-0.582651	-2.25855	-0.0953126	0.60335	-1.21225	0.5241	-1.99794	1.14429	-0.0097884	0.554466	-0.69726	-0.30376	-0.668547	-0.779862	-0.753402	0.410965	-0.320711	-0.644637	-1.23556	0.19408	-0.940302	-0.487782	-0.648714
ASHG19AP1A11031653311	GCGAGGTGCCGGATCTGTGAGCAGGCCGACTCCACTCCCACGCCGCAGGATCTCTGCTGT	-0.637903	-2.34215	-0.541832	-0.260494	0.240451	-1.56839	-0.470255	-0.718948	0.775602	-0.387545	0.45755	-0.333528	-0.631036	-0.562595	-0.0583474	-0.738429	-1.78674	-0.354652	-1.08661	-0.830591	-2.25368	-0.738727	-0.231272	-0.0588198
ASHG19AP1A10688866111	TTGGCACTTCTGGTCGCTCTGAGCCTCCTACTCGCATTCCTGGAGCAAGGAAAAGTGTAA	-0.607768	-1.05714	-2.23439	-0.31414	-0.754579	-0.903554	-1.50163	-1.36572	-0.157021	-0.327722	0.969505	0.634353	-1.16121	-0.497634	-0.117059	-0.189451	-1.53056	-0.547337	-1.81944	-0.32726	-0.696991	-0.64552	0.422526	0.508748
ASHG19AP1A10555907411	AGAGCTCATTGTTTATACACACGCTCTTCCATGTCTTTAGAGAATTCGAGAAGAGAAGCG	2.24831	4.69217	4.16814	4.72412	3.12919	4.68213	2.05376	4.48311	3.0665	4.70746	5.3866	4.80988	3.53249	4.90859	4.86527	4.95217	3.62465	5.14525	2.91953	5.26559	3.60205	4.81148	5.41015	5.47739
ASHGV4005667911	TAAAATTTTTTTCCAAAATAAAATAAACAAAAGGGGCTTTTTGCAACCCAATTCCTATCT	1.70654	1.99433	3.37643	2.14092	2.17572	3.29188	1.23307	3.14311	0.480251	3.84324	3.60025	4.31436	0.180203	1.91694	2.22634	1.78499	0.301624	2.36626	-0.284001	1.87431	-1.5841	1.60669	2.05897	2.76309
ASHGV4004340311	CCTTCCCTGCCGCCGCCCTCGCTCCAGGAGAGAGCTTTCGCACCGCCCCCGCCCTGCTCG	2.35999	4.04476	3.56819	4.35468	2.63118	3.34753	2.99722	3.41204	3.39316	4.31162	4.07717	4.19169	4.13428	4.47568	4.53227	4.6706	3.78604	5.08354	3.81502	4.2462	3.9497	5.00457	4.98802	4.67945
ASHG19AP1A11015775511	GGTGTGCACCTGGAGTCAGGAGCGCGCTTGTGCGTACAGTTCGGTTCAGTTACTAAAAGA	1.17408	0.0884627	-0.230614	1.4767	-0.282699	1.55461	0.483387	0.704744	0.769681	2.44467	1.26848	1.42692	2.59357	1.90745	1.40021	2.93394	1.61721	2.8569	1.59808	2.92809	1.91915	3.18067	1.93863	2.57427
ASHG19AP1A10834589511	CCTCCAGAACCTCACATCTGAACTGGGGGCAGGTACACTGAGGAGGGGACGGCTCCGTCT	0.0503232	0.747784	-1.22725	0.813607	-0.915605	0.397857	-0.634964	0.362146	0.397085	0.805099	0.385095	0.677482	-0.455309	0.171523	-1.27966	-0.22012	-2.53315	0.0397824	-1.6947	-0.0155445	-1.09606	-0.626817	-0.675922	0.185749
ASHGV4000109911	CACCTGTAAGATTGCTGACAGAAAAGTGAGACCTCCTCCACCCCAAGGTCTCCTAAGAGA	0.457532	-1.24268	0.249466	-0.663917	0.992855	-0.503288	0.59507	-0.861062	0.990313	0.556432	0.835659	0.175688	0.742015	0.0699558	0.384187	0.23383	0.973634	0.667393	1.2381	0.177022	1.36396	0.385579	0.523595	-0.154608
ASHGV4005751811	TCCTTTCTAGATTAAATGCTGTTTTCCATGACCGTCTCTGTTCTTCCCATACGGGAATGG	0.225684	1.12634	1.33309	2.51232	-0.0725653	1.31612	0.23639	1.0031	1.33368	1.24692	2.97681	2.95823	0.877022	1.67636	1.78722	3.04994	0.27623	2.654	0.413957	2.79234	0.601903	1.75222	3.02982	3.12776
ASHG19AP1A10128774111	TGGATGGTTTTGTAAGATGACCTATGATTTTTCTGTTCCTCCTTCCTGCCCCTAACTTCA	-1.30732	1.05014	0.860445	0.922506	-0.408116	1.06971	-1.23836	0.039376	-0.413798	1.25855	1.04351	0.499594	-0.782198	0.203951	0.43836	0.024532	-0.69379	0.00262354	-1.41988	-0.338168	-1.07367	0.0133404	0.154581	0.11115
ASHG19AP1A10090066811	TCCAGAACCTCCACTCTTTCGAAGTTTGCCTGCAATGGTACTGTAATTGAGCATCCGGAA	5.5122	5.71608	5.53454	6.13404	5.93339	6.41432	6.31284	7.08602	5.86652	6.59013	6.70387	6.53093	7.04567	7.63306	7.24074	8.13457	8.33277	8.16989	7.84896	8.60984	8.02358	8.11781	8.00811	7.99964
ASHG19AP1A10853451911	TTGACTCCACCGACGAGGAGAGGCTGGCTGAGTCCAAGCAGGCGTTTGGTGGTGACCAGC	0.685304	0.321765	2.72873	0.166132	0.00560769	-0.0747665	0.604072	-0.441687	1.36459	0.37937	0.977903	0.0926441	0.676846	0.153858	2.54895	0.432658	0.356233	-0.0610574	0.597674	-0.000203807	1.24642	-0.278595	0.46137	0.321312
ASHG19AP1A10001279711	TAGTGCTTTGGGAGGCTGAGGCAGAAGGATCCCTTCAAACCAGGAGTTCAAGCCAGCCTG	6.86808	7.81123	8.08661	8.48652	6.61496	8.76674	5.93546	8.66645	6.49234	8.76425	8.75329	8.99185	6.18963	8.62999	8.80783	7.96788	5.67287	8.69548	4.96872	8.77821	5.44954	7.87275	9.05584	9.15993
ASHGV4004064111	GTTGTGGGGTTGAATCCTTGCCGTGGTTTTGTAAGAATTAAATGAGATAATGAACGCGAA	0.640225	0.0948776	2.12132	0.561809	-0.483448	0.460504	-0.721109	-0.190495	-0.438553	1.25919	2.32314	2.63143	2.02972	2.88629	4.02553	3.01382	0.700964	3.26419	0.261282	2.92462	0.743884	3.01928	3.4303	3.93401
ASHG19AP1A10546780911	CCTGACTACTCTTTTGTCATTTTTCAGGCAAAGAGTATGTGGGGATTGTCCGGCTGCACA	3.06429	0.252726	0.939697	0.312587	2.48354	1.46192	3.43071	1.51839	2.61574	1.59904	1.09668	0.591392	2.02091	-0.928365	-0.064409	-0.407373	2.13205	0.82093	2.03083	0.343501	2.02726	-0.259343	-0.630661	-0.402857
ASHG19AP1A10172437011	GCTGGGGTCGGGATGAGGTTGAAGGGTCTTGGTCAATACACAGGGAGTATTTCAGAGGCC	-0.234614	0.706651	1.20183	0.820873	-0.0761581	1.09795	-1.544	0.837985	-0.0453101	1.43525	2.6	2.25232	0.0727699	1.11765	1.15074	1.85182	-0.0686233	2.01133	-1.00532	1.65356	-0.851834	1.71416	2.16508	2.26907
ASHG19AP1A10713554711	CCCACAGTGGGGGTGTGCAAACCCGAGAGAACTGGTCGCTGAAACCTCTACAACTTAGTT	-0.825261	-1.29325	-2.08229	-0.0442891	-1.84393	1.59451	-1.09313	1.06382	-1.45101	0.682731	-0.985943	0.148033	1.46058	2.4788	0.773909	3.3573	1.4896	3.45161	0.286207	4.18094	1.19204	3.40522	1.82667	2.99883
ASHG19AP1A10002249111	TTTGGGTGGACAAGCTTTCCTCGTCCTCTCCCGACAGAGCTGACGTGTCCTGGGTTCCAC	-0.808452	0.627896	-0.26502	0.472755	-0.197362	0.563175	0.241667	0.718827	0.256456	1.32659	0.991976	0.575222	0.415574	1.46546	1.61573	1.39177	0.441653	2.20609	0.796782	1.84548	1.72515	2.25363	2.01644	1.12799
ASHG19AP1A10009218611	CGCGCCTTGTCACTGGAGTGCAAGAAGAAATTCCCACCTGTCAAAGAGGCAATCGTTCTT	-1.05896	0.614995	0.991955	1.00473	0.561727	1.27123	0.349572	0.783876	0.151061	1.6315	1.88366	1.08014	-1.06053	1.73133	2.17934	1.27252	0.0587345	1.31625	-1.0654	1.24823	-0.926089	1.31442	2.20468	2.09865
ASHG19AP1A10143884411	GCCGACTATGAGAACTTCTCTTGCACTTGGAGTCCCAGCCAGATCAGCGTCCTAGGAGCT	-2.25518	0.27167	-2.58586	-0.0404171	-0.658196	-0.0347168	-1.83482	-0.00975895	-0.567204	0.717847	0.701426	0.759514	-2.23994	0.165985	-0.573117	0.519133	-0.329035	0.355596	-1.06135	0.534169	-0.88732	0.520531	0.338417	0.788776
ASHGV4003786711	TATGGCATTCCAGTTGAGTTTCACCACGCATTATCATGAGAATAAATAATTTCACTGACT	-0.973798	-1.19366	1.0114	-0.193168	-0.616215	0.0409381	-3.22336	-0.554935	-1.85127	0.689366	2.05396	1.37586	-0.855267	1.14587	2.36902	1.34335	-1.46001	1.30041	-3.25448	1.37766	-1.83636	1.40466	2.51457	2.47823
ASHG19AP1A10011254911	GGCCCTCAACATGGAGATCTGCGACATCATCAACGAGACGGAGGAAGGGTGCTCGACGGC	1.47702	-0.126385	-0.405453	-0.158823	1.04212	0.508754	1.00413	-0.464153	1.32104	0.746759	1.19904	0.0377048	1.66393	0.43927	0.60305	0.301583	0.990039	1.16279	0.680047	0.377396	1.00134	0.460168	1.01882	0.843648
ASHG19AP1A10295652611	ATGGACACTGGAGTAGAAGTCTCTGATATTGGAAGCCAAGGTAGGTGACACTTTATGGCA	1.91931	4.13609	4.3687	4.11966	1.46988	5.02685	1.34023	5.09836	1.80056	5.37766	5.12156	4.9907	1.69949	4.04987	4.04313	4.34591	1.38797	5.32127	1.26802	5.06702	1.39434	4.65253	4.69086	4.77587
ASHG19AP1A10661809711	TCGACCAAAACTTATTGGAGAAGAATTAGCACAACTAAAAGAGCAAAGGTAGTTCCAGAA	1.96617	2.67737	1.50912	3.32226	2.14084	3.40647	1.01254	3.10976	2.01135	3.71742	3.80142	3.83769	1.62322	2.92289	1.87929	3.14161	1.56535	3.63448	0.393856	3.12415	0.937695	2.98836	3.17743	3.66125
ASHGV4005692411	TTTCAGTGCCTCCCTCAGTGATGAGTTATTGTTTCTAAACTTGCACCTGCTAGCTCCAGA	0.00369721	1.59877	1.20533	1.85001	-0.400113	2.21375	-0.364624	1.56957	-0.292664	2.07519	2.22087	1.7058	0.741253	1.94579	2.47255	2.2123	-0.294747	2.67723	-0.0539304	2.49647	0.0754857	2.18089	2.63637	2.69756
ASHG19AP1A10380551611	CTGGAAATTAATCAGAATCAGTTGCTCAACTACCGTTCTGCCATTTCAAATCATGGATCA	3.40464	4.26521	3.28937	3.90218	2.51348	4.35537	3.29423	3.69065	1.91849	4.52672	3.39813	5.46379	1.47434	2.77019	2.47991	2.15593	0.565111	2.59128	1.07261	2.44656	1.216	2.56273	1.81704	3.94123
ASHG19AP1A10654030011	GGTACCTCGGACCAGCTCTGTAAAAGCCCCGCCTCTGCCTTCGGATAGATACCCAGCCAT	-0.294134	1.53326	0.681447	1.04084	0.537063	0.831618	0.0317606	0.907346	0.499456	1.46319	1.90763	1.34808	-0.532498	1.08701	1.15375	0.365933	-0.0176328	0.372616	-0.142282	0.461401	0.579704	0.174817	0.968796	1.48411
ASHGV4000393211	CGAACAGCGTGACAATTAAAAGAAGATCTGGGAATCATCCAATGTGATAATTTATGTGAA	-3.20085	-0.721657	0.397299	0.000696353	-3.05956	-0.0577199	-3.18624	-0.0547081	-2.66567	0.819499	0.562619	1.02015	-2.86084	0.670727	1.37717	1.66063	-2.56457	1.67225	-2.46499	1.84335	-1.56807	1.68561	0.932838	1.99093
ASHGV4000409411	CTTCAATGTTATATCATGGAAATCAGGACAGTGGCAGTTCGGATTGTGGCAATCAAAGGG	3.08604	2.29326	0.62108	2.90206	1.5875	3.98591	3.0075	4.7869	3.61912	4.54435	2.37117	3.48725	2.67417	2.57444	1.01651	2.50538	1.74957	3.79866	2.2345	3.97535	2.45671	2.86434	2.05131	3.14424
ASHG19AP1A10004899311	GCGGTGAGCTATGATTGCACCACTGGACTCCAGCCTGGGTGACAGAACAGGACTGTGTCT	8.63383	8.75669	8.46518	9.13607	8.18824	9.10127	8.43322	9.36933	8.54424	9.37438	9.45168	9.6537	8.03531	8.97388	8.95395	8.43283	7.82713	9.02878	7.56342	9.06805	7.6351	8.19982	9.3264	9.5158
ASHG19AP1A10134140111	CGGCACACCCGCTCAGAAGATCCTCACCAAGTTCAAACAAACCCAGAACGGAAGCGAGGA	-0.739704	-0.312761	-0.298964	-0.616499	0.414893	-1.16321	-0.956473	-2.44906	0.155333	-0.519168	0.941477	-2.53016	-0.205927	-1.72668	-0.618767	-1.24611	0.46134	-0.629872	-0.388378	-1.23637	-0.0897672	-1.25866	-1.04406	-1.09156
ASHG19AP1A11027360611	CAAAAAAACATAGCTGAAAGCTATGGAAGAGAGAGCAATTCAACGAGCTGAATGTAGGCG	3.97826	3.07933	4.15196	2.64411	4.16801	3.56738	2.42245	2.73562	3.86795	3.29413	4.38135	4.0215	1.63078	3.77824	2.76781	4.11753	2.19061	1.71311	0.573827	1.90927	1.08495	0.96797	2.75073	2.73209
ASHG19AP1A10607639311	CCCGGCAGAGCGCGGTAAAGAATCTCATTTGGACACATTGAGTCGGGCACAACTGACCCA	1.45349	-2.54027	0.991265	-1.29549	2.64514	-1.97348	0.791882	-1.17188	0.658743	0.198017	-0.469597	-2.45627	0.746127	-2.03487	1.02844	-0.482802	2.23602	-0.246963	0.738828	-1.15069	0.514121	0.0223355	-1.52184	-1.28739
ASHG19AP1A10370097811	CCCCAAAGCAATTACACCCAGAAGATTACCTTTGACTCTTGTCCCAGGTTTCTATAATCC	-1.32325	0.0834689	-2.34675	0.48091	0.0680314	-1.41776	-1.32107	0.360885	-0.144021	1.05071	1.01008	1.00036	-2.83415	-0.216877	-0.737265	0.433071	-2.31268	0.531971	-1.99826	0.0819565	-2.17798	0.298144	-0.394122	0.535181
ASHGV4001791911	AATGTTTCCAGAGAGGCGCGAGCCACAGTCATTGAACCCAGGAAGTGGAGGTTGCAGTGA	5.52378	5.93207	5.84703	5.90869	5.81489	6.03109	5.67188	6.01154	5.99421	5.84821	6.47835	6.43792	4.59102	4.80925	5.21204	4.10961	4.78952	4.51875	4.47296	5.02371	4.5088	4.22695	5.0425	5.79556
ASHG19AP1A10135063511	AAGAGGAAGAGATATGAAAAGATGATTCAGCAGCATCAAGAGTGGTTGGAAGACTTGGTT	1.27645	0.687626	0.803679	0.227603	1.38116	2.02186	1.04283	2.20412	2.36585	2.07542	2.2085	2.54577	-1.1468	-0.294006	-0.32092	-0.477013	-1.17344	1.16524	-1.66566	1.01862	-1.80001	-0.184302	0.178506	0.987289
ASHG19AP1A10655591711	GGCCGCCTGACCTGGGGCAAGTGCTTTCAACTCTCTGAACTTCGGTTCCTCATCTGCCAG	-1.07947	1.51495	-0.728029	1.24808	-0.694674	1.44353	-0.727349	0.748391	0.492904	1.8014	1.04422	0.948176	-1.73386	1.33455	0.271222	0.976854	-2.05129	1.29809	-1.6677	0.958931	-0.129051	1.51859	1.2469	1.12353
ASHGV4000430811	AACAGACATAGAAGGACAGCATTGAGTTCATTGCCTCAAAATTGCTGCGCTCTCCTTCTG	0.826893	0.650586	0.285683	0.404285	0.945919	0.160887	0.614633	0.478354	0.229195	0.640106	0.585574	0.963789	1.95611	1.5317	1.47766	1.71035	1.85122	1.6657	2.04641	1.98788	2.11937	1.48744	2.21512	2.251
ASHG19AP1A11033124111	AGCCCACCTCCCAGGGTAGGCACCTGGGGGCATGCAGGTACCCACCTCTTTCTCTTGGGT	-0.0275346	1.21118	0.913907	1.71961	-0.0255816	1.67207	-1.07386	-0.0484626	1.02887	1.48091	1.36279	0.904115	-1.06984	-0.454419	-0.0171732	0.570641	-1.12678	1.21751	-3.47726	0.134208	-2.18115	0.545572	0.689078	0.823211
ASHGV4000473511	TTAAGATAATTTATGAAATGTTGGTCTCCCTCTGTTGCTGCCCAGGCTCCAGGCTGAAGT	3.31395	5.86306	6.55827	6.04016	3.73554	6.70652	3.19155	6.4924	3.56145	6.7951	7.30709	6.86264	3.81359	6.11038	7.25125	6.50164	3.78059	7.12998	3.63363	7.20011	3.92839	6.56436	7.29686	7.28896
ASHGV4004748711	TCACTGTACACTCATTTGTTTGCCTTCGTGCTTGTGATGTCTTCCCCATTAAACTGGGTG	1.54979	1.76315	1.23165	1.29795	1.3384	1.30999	0.959225	0.920614	1.27424	1.52249	1.50568	1.54935	2.25424	1.80556	2.15247	1.8727	1.65057	2.43481	1.90652	2.07141	1.95718	1.90937	2.10196	2.28033
ASHGV4000583411	TCCCCTCCCCGGCTTCTTTCTCTGTCTCCCACTCCGCACGGGTACCGAGAACTTTCCGGG	4.22961	7.61763	7.79855	7.64092	4.8467	8.30696	4.38205	8.27718	5.48544	8.38302	8.65508	8.74483	4.52493	7.91204	8.47944	8.13626	5.03445	8.66485	4.53372	8.7698	5.50276	8.19566	8.79667	8.89642
ASHGV4000429011	CACAGTACAGTTACACCAGCCTCCTGAGTATGACAGCAACATTCCTTCAGGGATTAAAGA	-1.13725	0.976553	-1.39706	0.582339	-0.74271	0.508461	-1.71663	0.0936602	-0.569515	1.28417	0.760328	0.838014	0.688467	2.41466	1.85404	2.52197	0.68846	1.63532	-0.999767	2.52917	0.0446319	2.60761	1.62591	2.52152
ASHGV4000181111	CCTCGTCCAGGGATGCCTCCGTCACGCCTCTCAATGTACCGCGCCACGTCCTCCCGGATC	1.51775	1.16351	0.985731	1.74512	2.35674	1.07156	2.01017	0.9838	2.18448	1.3626	2.16757	1.55288	3.05271	2.49339	2.57903	2.74544	3.37483	2.78474	3.46459	2.9019	3.7472	2.56563	3.11527	3.19856
ASHGV4003922011	CCCATTTGCTTGATATTGGCCTGGTTAGTTATCTTCTAACCCCGTTTCTTCACCGCTAAA	-0.951009	0.0974257	1.01214	-0.297454	-0.357073	0.247167	-0.0971118	-0.255783	0.470082	0.412571	1.12274	1.1061	-1.77808	-0.954265	0.540351	-0.979068	-0.821598	-0.790566	-0.976704	-0.390009	-0.648978	-0.514845	-0.416133	-0.119898
ASHG19AP1A10316693411	AGGTGACCACTGCAACTCCAAGCCATCCTGAAAGCTATTCTTGTGACCAAATCAACAGCT	-3.03721	1.46918	1.42821	1.78359	-0.937685	0.790351	-3.52624	0.736694	-1.70396	1.47419	1.50153	1.33686	-2.37174	0.932987	1.19191	0.381246	-1.34595	0.305609	-3.38375	0.410536	-2.82787	0.0420688	0.90465	1.43792
ASHG19AP1A10741654211	AGTATGTATTTTAGGTGTCCAACTATCCATTACCAAGAAGAAATCTATTCGTTTGAGCCT	-1.30431	-2.39903	0.0897427	-0.0678849	-1.5818	-0.178482	-1.716	0.069256	-1.20176	0.43655	0.224074	0.61786	-0.946909	0.772591	1.24768	0.897531	-1.6428	1.02577	-3.43291	0.292104	-1.70177	0.664227	1.35058	1.2982
ASHG19AP1A10191955111	ACCACCTAGCTGGAAAAGAACTACAGCCTGTGTGGGTCCCCTCCCGACAATTAAAATTGC	0.855704	-0.397273	-0.257516	-0.250607	0.877276	-1.1173	0.804793	0.354878	1.21984	0.92971	0.801857	0.412313	0.406121	0.511195	0.885674	0.309622	-0.255897	0.784035	0.70356	0.362606	0.701444	0.781259	0.633853	0.778055
ASHG19AP1A10347811811	GCCAAGGGTTGCCAGAAGACAGACAGAATCAGTTCCAAGTCCTTCCCACCTCTCAGCTGT	0.121559	-0.0276619	-2.43597	-0.0740373	-0.516432	0.336963	-0.706851	0.127012	-0.163091	-0.478276	-0.672264	0.876707	-0.581629	-0.0499608	-0.447255	-0.519351	-1.70536	-0.57525	-1.33144	0.108063	-1.88531	-0.573968	0.187223	0.44644
ASHG19AP1A10104264511	TCCCTCACTTTGTGGCTCTCCAAGGCAGGGAGAAGAAACAGTGTCATCAGACGCCATCTG	2.02435	1.04547	0.392517	0.114089	0.618303	0.391506	-0.237134	0.728786	2.15128	1.8095	1.86517	1.96494	0.200964	-0.515769	-0.686447	-0.579304	-1.03259	-0.185099	-2.00256	-0.886326	-0.755619	-0.253212	-0.143302	1.12716
ASHG19AP1A10004443911	ATAATGTGTCCGTGTTCTCTTTCTCTCTCCACATATACACAAATACAGTCTCCTGAGCCA	1.17299	2.90578	1.82393	2.43683	1.80208	2.35331	1.08053	1.92081	1.68042	2.5661	2.65406	2.7778	2.77978	3.02206	3.06323	3.20322	2.67181	3.2622	2.44234	3.42331	3.13486	3.0048	3.36656	3.73251
ASHG19AP1A10005083211	GTCCTTAAGACAGTTCTAGTAAAATGGGATTGTATATATTTGTTCAACTATTTTGACCAA	-0.407165	1.4745	0.537595	0.634894	-0.644033	2.10272	-0.405318	1.72038	-3.14175	2.07936	2.34295	3.64469	0.0493318	2.86546	2.68232	2.33491	-0.033589	3.04888	-0.170693	3.17133	-0.605901	2.34275	3.17454	3.99918
ASHGV4004390011	TTTGTTCTGGTGGAGGCTGCGAGTGCCTGGGCCTGTGACTCCCGGCTCTCCGCGCGCAGC	0.393464	-0.407992	-0.584169	0.168262	0.885352	-0.967845	0.150546	-0.917099	0.840888	0.763267	-0.101155	0.687254	1.47731	0.97378	1.10901	0.926682	1.48138	1.35885	1.47952	0.52163	1.97904	1.02916	1.60128	1.00318
ASHG19AP1A10014356911	GCACCTACTCTCCTCCAAGTCCCCTTTGCAGTCATCAAGAATTCAGGCAACACTTCCCCA	-0.748396	-0.917888	0.558337	0.32246	-0.884188	-0.318558	-2.00228	-0.229867	-0.0459499	0.168721	0.877471	0.483468	-2.00613	0.115996	0.213086	-0.0416132	-1.21888	0.420029	-3.28769	-0.11231	-0.238556	0.174087	0.469017	0.129544
ASHGV4004657811	GGTAGCACCAGCTCCTCCCCAGGTCTCCAGCTCCACGACCATCAAACTTGAACTGCAACA	0.401271	2.84516	2.0393	2.91779	0.267874	2.80409	0.303841	1.64278	1.25679	2.60526	2.88118	2.78173	1.15988	2.17891	2.4516	2.2434	0.659129	2.95065	1.31644	2.08484	1.31587	2.72841	2.80099	2.36677
ASHG19AP1A10536863111	GAAACAAATTGTTCCCAAAGAATCCCTCGTTTACTTCTTAATAGGAAAGTGCTGCTGTTT	-0.657577	1.48371	1.06949	2.12744	-0.28178	2.64223	-1.53342	2.1937	0.0290881	2.71935	3.10482	2.71551	-3.28116	0.602034	0.390559	0.565475	-2.44372	1.94525	-3.42654	1.43392	-2.52998	0.751703	1.33596	1.3085
ASHG19AP1A10559571511	CTGCACGACGGGGCTGGACGATTAATGCAGTATCGAATGGACAAGTCCGAGGTGATAGTT	2.8246	3.36761	3.26243	4.39401	2.52861	4.53231	2.42962	4.26634	2.93501	4.61838	4.08229	3.63984	4.32001	5.51986	5.35011	6.31915	4.91396	6.25965	3.87161	6.3868	4.77463	6.31614	5.42335	5.78109
ASHG19AP1A10104638911	ACATCAAATCCAGAAGTTGCCATTCTCTGCAGTTTTCTGTTGGGCCTTGGAGACAGCTGC	0.253311	0.47966	0.335646	1.57476	0.436183	1.62484	-0.256152	0.868833	0.447427	2.11326	1.75675	1.71629	1.2311	1.47433	1.29574	2.71015	1.56627	2.86571	0.436419	2.45025	1.27745	2.51227	2.03452	2.14631
ASHG19AP1A11033303311	GGCTCCCGGGCTTGCGTGGAGCCCGCAGCTTCATCTCCCAGCTCAAACAACACAGCGGCC	0.680439	0.946211	0.624129	0.638136	0.832228	1.04337	0.742772	0.137608	1.44514	0.678892	0.357492	0.73612	1.63671	1.28675	1.36571	1.2067	1.90136	1.69819	1.85594	0.728164	2.35001	1.63949	1.69478	1.15332
ASHG19AP1A10071030611	ACGAGAAGCCTACTTTGAAAAGTAAAGTAGTTGACAGCAGCAAAAGCAGCAACAGCAGCA	0.311899	-0.0699815	0.214735	-0.135994	0.699133	-0.206516	-0.249052	-0.179163	1.34173	1.32476	0.45821	1.05295	0.211961	1.32491	0.512464	1.29486	1.17677	0.972573	0.566264	0.817906	1.01457	0.886813	1.11115	1.76337
ASHG19AP1A10798592311	CCGCCCGCAACTCCGCCGCCCACCATGGCTTCCGAGGAGCTGTACGAGGTACATCTCCGT	3.34724	3.34865	3.53137	3.13602	3.96375	3.01064	3.27856	2.78087	3.51254	3.62629	3.82429	3.83899	2.81737	3.23971	3.93499	2.87404	3.14046	3.38924	2.21334	2.94167	2.7642	3.35061	3.97548	3.93426
ASHG19AP1A10193078011	TGCCGTCATGTCTGGCAGCTCAGGTGGCAAATCTTCCAAAAGACTACATGATAACCCTCA	0.203995	-0.117532	-0.113108	1.14451	0.681365	1.73542	1.2403	1.22518	1.2532	1.416	1.45406	2.47473	-0.105572	1.17882	0.214221	0.879408	0.268287	1.6932	0.672298	1.28403	1.30846	1.02188	1.3256	2.211
ASHGV4005219411	CACACCTCCAACATGTTTCTGTGTATATTATTGTGTGCATAGATACTACCATTGTGAAAT	-2.78752	-1.64441	-2.39666	0.46619	-3.03598	2.25478	-3.21659	-0.242683	-2.82332	1.68078	2.20192	0.91753	-2.79197	-0.190784	0.0115256	0.796093	-2.44786	1.87751	-3.22573	0.214948	-2.16789	0.356552	2.15899	0.75554
ASHGV4003511411	AAGAAAGAAACCACCACAGAAAACTACTTACTGTCTTTAGGCTCTACTTTCAAAAGTGCC	-3.5125	-0.879528	1.79499	-1.03355	-0.519521	-0.602188	-2.27481	0.0354594	-3.06055	-0.107515	-0.133238	-0.0982024	-3.36294	-0.0319841	1.01746	-0.30391	-2.68969	-0.291871	-2.45462	0.499602	-3.03481	-1.16737	-0.074804	0.46582
ASHG19AP1A10242481111	ACTGAAGCAGTATCTTCCAAACATTGCCTACAGCTATGACAAACAAAGGTTCGTTTGCTA	-0.153191	0.87605	0.12258	0.789974	-0.816131	2.49817	-1.21319	1.39653	0.110962	2.27514	-0.173056	1.2911	0.781898	2.32346	1.3491	2.82575	1.48811	4.15506	0.0171175	3.53114	0.755842	3.42927	1.82935	2.7964
ASHG19AP1A10582030411	CATTCAGCCCATTCCCTGCAAACCAGGTGAGTGTGAGAAGGGAGGTTCCACCACTGCGGC	0.840029	0.551395	-0.587052	0.639849	1.9149	-0.34558	-1.11378	-0.940429	0.698848	0.15457	0.617079	1.64857	0.982498	0.614855	0.149195	0.382145	1.48912	0.0173988	-0.637944	-0.789579	0.400809	0.0801519	0.798718	1.54799
ASHG19AP1A10104013511	CTGTGTTGCTGCACATTTACCAGTGCTGACGGGGACTTCGCGGTCACCCACCTGACCAAG	2.73155	-0.741028	-2.10545	-0.631985	2.9067	-0.657602	3.04825	-0.345611	2.64395	0.239707	-0.293472	0.0622394	3.59674	0.746851	0.513704	0.552948	3.61592	0.795462	3.7304	0.477762	3.48947	0.57653	0.585479	1.07072
ASHG19AP1A10432186811	AGGAGGAAATGGTTTGTTTTCTTTAGTGACAGTTGGCCCAGGATCCTAAGGTAAAGGAGT	0.899376	0.710483	1.04812	1.23861	0.219939	1.43354	-0.477027	0.735718	0.637902	1.79189	2.92191	2.92199	-0.556603	-0.938956	-0.470129	0.0827736	-0.762672	0.5968	-1.92569	0.00360749	-1.79189	-0.0148664	1.0218	1.64702
ASHG19AP1A10004883711	CCCCTTTTCCACATAAAAGTATATTTGTCTTGTGTTCCATACACCAGTCCATACTGATGT	-1.30918	0.492292	0.875166	1.54646	-1.46004	1.05645	-3.24282	1.14457	-0.895509	1.60775	0.723277	1.61317	-2.18857	1.43303	2.22432	1.43877	-2.31616	1.56928	-3.24083	1.5816	-2.07516	0.684659	1.04167	2.01259
ASHG19AP1A10004421011	GAGTTTGAGACCAGCCTGGGCAACACAGTGAGATCCTGTCCCCTCTTGGCTTCCTCGGGG	6.91581	8.37382	8.48892	9.14336	6.89734	9.2322	6.99927	9.11153	7.27272	9.07072	9.30968	9.45098	5.90795	8.71513	8.95684	8.37735	5.99487	9.20934	6.01995	9.08204	6.1531	8.23071	9.20871	9.4536
ASHG19AP1A10802518111	CGCCTACAAGAAGTTCCCCATGAGTTATTTTTTAGGGTCCAATGTGTGACTTGCTGTGGT	1.65662	3.69795	3.56519	4.28918	0.311096	5.0408	0.77851	4.87531	1.84104	5.11664	3.80286	3.84346	1.30757	2.67215	2.3932	3.73468	1.01797	4.94807	0.387724	4.9614	1.65625	4.17704	2.78937	3.43695
ASHG19AP1A10559710711	TCTGCTGTGGTCATTTCATGGATGGTCTTTGTATTGTTGAGGATTGATTTCCAGAGACTT	-3.48421	-0.317673	0.825802	0.899242	-2.28893	1.59117	-3.43214	0.433106	-1.25636	1.84538	2.45685	2.19323	-3.34766	0.74563	1.0207	0.669076	-2.74306	1.42217	-3.3735	0.384527	-2.75023	0.634904	1.81482	1.50838
ASHG19AP1A10415599611	TGGGAAAGAAGCCATGTGCGAGGTGGTTATACCCAGAAGCCCTTTCCAGGCCAAAGGACT	0.621432	-0.0757142	0.496612	-0.534746	-0.0211474	-0.627251	-0.479505	0.684906	0.124332	1.17874	-0.080322	0.357331	1.20311	0.545379	1.29488	1.383	1.08669	2.04833	0.0684838	1.52233	0.570084	1.539	0.304079	1.13237
ASHG19AP1A10003383311	CTCCTTCATTCTCTCCCCATTTCTGCCACATTTTCCCCAATAAATCTTGTGTGTGTCTAA	-2.20416	0.631053	0.717241	1.46228	-2.29225	0.845088	-1.63619	0.376829	-2.70243	1.51999	0.925592	1.3625	-1.34716	0.732909	1.43235	0.892654	-2.56918	1.52156	-1.69763	0.841707	-2.78482	1.22133	1.34447	1.21595
ASHG19AP1A10001062711	AAGAGCTTTCTGCATAAGAGAGAGCAAGAGAGATAAATAAACCCACATCTTCCTCTGAAA	-1.71225	2.88765	-1.02782	3.43043	-1.23615	0.7908	-0.855642	-0.518268	-1.426	-0.13902	1.13774	0.114022	1.1755	6.86458	3.18902	7.29041	1.05672	3.29836	2.04118	3.57426	1.42995	0.454377	3.0449	2.80012
ASHG19AP1A10030515011	GCCCAGCTACAGCCCACAAGTACACCCCAACCAGTCCTTCTTACAGTCCCAGCTCCCCAG	0.645397	0.978256	0.918229	0.228651	0.685138	0.552903	1.03922	-0.611786	0.606992	0.632163	0.546089	0.408891	1.19607	0.21088	0.349765	0.0296424	1.28555	0.123834	0.724138	-0.156979	0.908231	0.0263019	0.0301116	0.190245
ASHGV4005773211	TGAAATAATTACGACTGTTGTAGAAAAAAGAAAAGCCTGTAGGTCTCCCTTCCTCCCTCC	4.49699	5.76487	5.57125	5.61055	4.58424	5.41416	4.06048	5.21518	4.96298	5.62875	5.92561	5.68494	5.12971	5.71078	6.0385	5.68399	4.87856	6.07355	4.65845	5.95609	5.16716	5.58466	6.00787	6.22541
ASHG19AP1A10270584711	TCACCCTCATCTGCCACCACCTCCCATGTGTTCAGTTCACCCATGCAGGTCTGTATATGT	1.86962	3.89775	3.38198	4.49811	1.57311	4.52661	1.99644	3.85141	2.52008	4.8092	3.99202	3.77216	2.89889	4.14633	3.89605	5.22476	2.45707	5.59135	2.5853	5.11508	3.20091	5.02722	4.32633	4.50646
ASHG19AP1A10420172311	AGATCAATATGCATGCTCTCTACTTAATAATCCGGATGGTGTGTTACGATGACGGTCTGG	2.70371	3.03686	2.92105	4.03736	2.19894	3.92803	2.01761	3.59464	2.9482	4.26603	4.14185	4.27441	3.62075	4.01425	4.21659	5.60999	3.60575	5.20653	3.11452	5.52512	3.97438	5.45557	4.40839	5.03756
ASHGV4005757711	AGAAGCTGCAATTTTACAACCTCACTACAAGCGTCCCCCAGCAAAGCTGCACCGCCATTT	5.22448	7.00624	6.97503	7.17753	5.94861	7.16883	5.73207	7.28121	6.08939	7.5062	7.88971	7.6567	5.86213	7.07358	7.59162	7.1731	6.13652	7.52197	6.04119	7.62855	6.17042	7.26241	7.82217	7.96721
ASHGV4005643911	ACACAGCAGATTGAGTGGGAGATGGGAGGAAGGCTATTACGTATTTCAGAATTTTTAATA	0.100456	0.00268988	0.495073	-0.429048	-1.22666	1.09371	-0.676447	0.924769	-3.00868	1.62647	1.54818	1.23209	-1.835	0.16309	0.450684	0.613926	-0.686522	1.49798	-3.49573	1.16066	-2.83506	0.108197	0.811793	1.0043
ASHG19AP1A10194073211	AGTGCTATGCAAATGATATTGGATTCCGACTCGACTCATTACATACCATCCTGCAACAGG	0.592071	1.24156	1.43718	1.08332	2.2198	1.70199	0.442893	0.863523	1.68447	1.81895	2.10893	1.32287	0.236823	0.00752989	0.844825	-0.714484	1.44506	0.370254	-0.420232	-0.642759	0.453228	-0.365418	0.280561	0.45559
ASHG19AP1A11052172311	ACCCCAAGGAAGCTCTGACCACAAAGCCGAGCTCTCTGTCCTGGCTGCCCTCTCCCTCCT	1.98912	2.08774	1.75268	1.98401	2.18542	1.99433	2.21655	0.986908	2.55462	2.03388	2.30212	2.00823	3.64461	3.22573	3.77198	3.22496	3.49715	3.85721	3.55549	2.47365	3.94426	3.56122	3.68379	2.87578
ASHG19AP1A10316840911	AGAGCCCATGACTCCATCTCCAACTCAGCTCTCCTCAGACATTGTCTTGAGACAAACTCA	-0.910021	3.19575	3.22469	3.0959	0.100717	2.76447	-0.64358	2.78205	0.27118	3.05347	3.64775	3.43964	-0.418587	3.02757	3.58009	2.56061	-0.247564	2.8736	-0.141094	3.0428	-0.230697	2.60865	3.43866	3.73993
ASHGV4003154611	GAAGTGCCAGGATTCAAGTTCAGATCTGCCTCCCTCCAATGCCCCTGTTGTTTCCACCTC	-1.20363	0.867439	0.845883	0.585266	-0.0135907	0.935098	-1.11798	0.843669	-0.267859	1.20579	1.21199	1.01461	-0.863765	0.661713	1.09087	0.978474	-0.30506	1.06434	-0.55264	0.645447	-0.125531	0.566309	1.01595	1.03521
ASHG19AP1A10000879911	CATTTTGCTGTATAATGAGCAGTGTCTCCAATTAAAGTAATTAAAATTCAACCAAATGAG	-2.06444	2.66258	0.435449	2.05491	-0.863043	2.6594	-0.775805	2.3655	-1.21421	3.2701	0.978057	1.69262	0.733502	5.17122	1.94658	5.30847	0.252886	5.42259	1.56499	5.34476	2.05327	5.40789	3.79561	4.03286
ASHG19AP1A10731076911	TATGTCTGCCATTTCCTAAGGTGATAAAAGAAAATGTGGCTGAAGTTACCCGAAGTTCAG	1.3218	1.42409	0.87621	1.1118	1.78503	2.16514	0.647566	1.0041	1.22602	2.20992	2.06502	2.28843	0.918335	0.733677	0.303675	0.946152	1.22655	1.85134	-0.426223	0.99529	0.358342	1.02811	0.877673	1.80937
ASHG19AP1A10230144811	TGTGAATGGCAGATGGATAAAGGAAGACGGTCCTAATGCCCCGAGCCAAGTTCCACTGGT	1.10267	1.87447	-0.130681	1.72874	2.30335	2.48232	1.13762	1.72534	2.18637	2.52432	2.44072	2.51486	0.862835	2.43313	1.73752	2.58794	1.55122	3.42001	-0.0644213	2.96262	0.493706	2.51343	2.4539	2.60035
ASHG19AP1A11048842111	CATCTGGGCCCCGCTGGGCGGAGCACAACAGACGTGCACACGGTGGCCTCCCTGCTGAAG	4.13029	2.83778	1.95656	2.65619	4.91663	2.50944	4.79838	2.43147	4.81147	2.88425	3.27158	2.80794	5.21129	3.41299	3.58431	3.61039	5.40766	3.75792	5.4144	3.87667	5.42255	3.46196	4.00227	4.09954
ASHG19AP1A10473051911	TGGGAAGTGCTTTCTGTTCCCCAGGCTCAGAGACAGGTCTCCCTATGGTGTTGCCCAGGC	2.70041	3.96399	4.15492	4.12904	3.43331	3.5526	2.88533	3.87429	3.25929	4.26737	4.63221	4.33091	3.80772	4.16356	4.82198	4.3808	3.68369	4.6817	3.72365	4.72376	4.05742	4.36446	4.88193	5.02795
ASHG19AP1A10662423311	TGTGAACTTTCATGTATGATCCAGAAAATAGCATCCAACCTGCCCTGTTCCAGATGTGCA	-2.38918	-0.393884	-0.484264	0.344271	-1.20455	-0.550565	-3.18235	-0.0046228	-0.535679	0.524608	0.0862551	0.588854	-1.83396	-0.712866	-0.259544	0.101467	-2.28908	0.706798	-2.7275	0.444932	-1.55498	0.00556922	-0.194515	-0.159741
ASHGV4000080411	AGCAAGGCTCCGGATACATGATCCCTTAATTCAGGCTCAGGCTGAAGAACTGACCCACTT	0.270204	1.59732	-0.835226	0.39508	0.375974	0.558738	-1.90768	0.495355	-0.669544	1.59791	0.98714	0.970676	-0.305723	1.40561	-0.357125	0.780637	0.31341	0.865021	-2.23187	1.31049	-1.81861	1.4339	0.986803	1.30647
ASHGV4001156411	TCCCGGCTCCCCACTTGTTACCTGCTTTATAAATATTTCTTAAACTACCAAAGGATTTTA	-1.50233	3.18561	3.50815	3.36684	-3.10429	3.33785	-2.15589	3.15659	-0.709486	3.95035	4.13243	3.94455	-0.0916326	3.45137	4.02771	3.76586	-2.64568	4.04328	-1.71871	4.07417	-2.56885	3.80283	4.2609	4.32807
ASHG19AP1A11010649011	TGGGTGGAGACACAGCCAAACGATATCAGGGTGTTGTGAGGATTCATGGAGCAAATGGCT	-1.10229	1.72687	0.924144	1.75514	0.471762	1.91571	-0.884941	1.43392	-0.62372	1.86378	2.37002	3.02736	-1.94618	1.50721	1.4113	0.737098	-1.20033	1.56558	-1.71558	1.37253	-2.56109	0.987764	2.07578	2.7588
ASHG19AP1A10700736811	AGTATAGGCTGAGGCTACCTGTGAACAGTACGCAGTGAATGTTATCTGATGCACAAAGGA	-0.132768	-1.46145	-0.726417	-2.34428	-0.119751	0.584244	0.674141	0.949163	0.0088512	0.146109	-0.954171	-0.0605455	0.00416881	0.310174	-0.397207	-0.207634	1.03805	0.841298	1.00803	1.67355	0.916833	0.27902	0.641228	0.36203
ASHGV4005667011	TGGCTGGCGTCGGTGAACCCGACAGACTATGGATTTATCATTTAATAAAGCATTGATTCA	0.96652	1.21733	2.45653	-1.36898	-0.0764267	1.27977	-2.88536	1.38966	-0.687547	1.44405	2.16252	2.56397	-0.784356	-0.831312	0.729107	-0.275599	-2.47711	0.442232	-3.44699	0.366432	-2.59722	-0.590242	0.479372	1.06348
ASHG19AP1A10974894011	CCTGTCATACCTTTTAAAGGTATGGAGAGTCGGCTTGACTACACTGTGTGGAGCAAGTTT	4.50535	3.61145	3.15471	3.68849	3.95635	4.29507	2.88209	4.27474	3.92603	4.44055	5.43673	4.18591	5.33155	5.4188	4.39161	5.84582	5.62629	5.95394	4.14309	6.29243	5.13847	6.39931	6.1806	5.93048
ASHGV4004195311	CTTTAACGGCTCCCCATGAAATAATCATTCATTATGTCACCAGGAGGGAAGAAAGGGAGT	-0.0922619	0.356069	0.502491	0.755298	-0.521373	0.570548	-0.14786	0.546066	-0.488369	0.759421	1.15998	0.886671	0.991948	1.11843	1.71728	1.24256	0.45312	1.91711	0.615373	1.70472	0.570107	1.13054	1.71912	1.7469
ASHG19AP1A10198580111	TGCTACTACAAGCCAGCTGAAATTAAGAGACCAGATCTCCCTATGTTGCCCAGGCTGGAC	-0.0183378	0.947339	0.2681	0.939624	0.42225	1.07374	0.0274235	0.188471	0.0168282	1.62585	1.47603	1.15254	1.1372	1.20668	1.85456	1.34816	0.835629	1.9327	1.13032	1.09306	1.57425	1.96229	2.07353	1.31842
ASHG19AP1A10856082711	CATGGGCATTGAGCAAGGCAGAACGTGGCCATAAGGTCCGGCTGGCAGTGGGCAGCGGGC	1.27261	0.94958	-0.518009	1.34436	0.49655	-0.0914099	0.750706	-1.54396	1.75985	1.19793	-0.259586	0.362292	1.93524	-0.232523	0.287535	0.791615	1.47425	0.0772895	1.42455	-0.471553	2.00267	0.357503	-0.242613	0.162836
ASHG19AP1A10016920311	CCGGAAGCCCAGATTCTTCCCTTCTTACGCCACATGTGTCACTTCATTGAGGTCCTGGGC	0.0421204	1.89688	2.8654	1.74398	1.23873	1.88096	1.15861	0.657535	2.30497	1.85407	2.83608	1.58766	0.836046	1.86835	3.21127	2.28576	2.45808	2.94702	1.49645	2.02824	2.5445	2.51	2.7467	2.33746
ASHG19AP1A10745134411	CGGGGCGGGGCAGAGTTGCATGCTGAGAATTTGAAAAATGAAGATGATGTAGACACTGGA	-1.89665	-0.67101	0.461084	0.84908	-1.65136	1.11256	-1.12016	0.774873	-3.15784	0.453037	-0.198272	0.0349351	-0.950358	0.881609	0.212797	2.12657	-2.53955	1.39471	-1.22788	2.12166	-1.61262	1.52139	0.456357	0.783751
ASHGV4000479911	GAATAAGGAGAAACACTGGAAGGCAAGTGGCTGCTGACTGGAGGAGATAATTGGATGCTG	2.3135	1.58219	0.616461	2.04712	1.87047	0.126996	0.0750456	1.14223	2.44823	1.14692	2.08199	2.94109	0.708547	0.151224	-0.775486	0.692851	-0.452054	0.305387	-1.63194	0.507013	-0.353977	0.218907	0.33742	1.38154
ASHG19AP1A10002586511	GGGGTACATCACTACTCAGAATAAACGGCCCCCTCTGCACCCACCTGTCTAGATGAGGGT	-0.151674	0.731248	0.552855	0.527776	0.0652762	-0.44444	-0.391732	-0.242977	0.0786385	0.927373	0.81337	0.334317	-0.405366	0.227325	0.419857	0.137907	0.226517	0.195424	-0.781355	-0.134734	-0.359341	0.420166	0.250926	0.303376
ASHG19AP1A10074726111	CCCTCCCTCCCTCTCCCAGCTGTCAGTGCTTTTGGACTTGTGCTCAGCTCACGGACACAG	1.5246	4.86355	5.16893	5.68411	1.22676	6.79339	1.81762	5.61537	1.12034	6.24668	6.50178	5.99892	2.02725	5.15058	5.96814	5.72477	1.61066	6.90018	2.31468	5.99577	1.67875	6.2392	6.58233	5.72509
ASHG19AP1A10507763911	GGATGCAGCTCCATCCTGGGTAACTCTAAGCACAAAGAAATTCCCTACAGAGTCTCCCAA	2.95611	3.28957	3.08783	3.60128	3.4754	2.86257	3.49234	3.43366	3.09098	3.57003	3.85821	3.59237	3.89554	3.63963	3.86296	3.59064	3.89819	3.4741	4.08946	3.8954	3.91455	3.44164	4.04228	4.27139
ASHG19AP1A10608822211	AGCCATGGAGTTAAGAAACGCTATGTATTAGAGGAAGCTGAGCAACTGGAGCCTCGAGTT	-0.347308	-2.00742	-1.48379	-1.76496	-0.0868354	0.527401	-0.612131	0.315311	0.313081	0.175455	0.0766297	0.133583	-0.517568	0.108392	0.175036	0.649274	0.614149	0.984476	-0.747557	1.36128	-0.811502	0.699489	0.3425	0.652997
ASHG19AP1A10224991211	TTCGGAAAATAGGACTATCAACATGGTATCTTCCAATCAATTGGCTTCAAGGAATTTCAC	-0.0133358	0.549155	1.85865	1.44453	0.5026	1.8272	-0.352174	0.98204	-0.869643	2.17718	2.05518	1.90757	-1.61065	0.224545	1.38403	0.19526	0.161462	1.05869	-2.3528	0.539281	-1.81166	0.267465	1.28765	1.28388
ASHG19AP1A10003107111	GAGGGGCTACCGTTCTGCCTCCGACAGGTTGTGTGTGGGTTTACTTGGAGGTGCTTTGCC	-0.391882	2.45814	1.64138	1.15805	-2.78149	1.5194	-3.32069	0.936668	-0.585123	1.17254	2.84993	2.06749	1.77518	4.53504	3.7756	2.78072	-1.48799	3.44582	-1.28955	3.30569	0.435443	3.03165	4.45822	3.52879
ASHG19AP1A10253547211	TGCTGTTCTTCATTGTGGCAGGTGTATGTGTGAGTTTGCAGCTCAATCCTGGCCAAGGGG	-0.241702	-1.2138	0.486006	-0.605254	0.0641318	-0.35976	-0.716243	-2.24409	-0.478253	0.176622	-0.0657703	-0.226477	0.189993	-0.0700268	0.953589	0.636138	0.630765	0.50366	0.0862884	0.902594	0.953924	0.340359	0.130487	0.532529
ASHG19AP1A10449432811	ATCACCCAGGCACCATCCTCTAACAGGCCAATTGTCTCGTTCGACCAGTCACCATGGTGC	-1.42839	0.441181	0.858452	0.352835	0.0804617	0.314097	-0.719115	0.47151	-0.211155	1.21543	0.836888	0.609472	-1.50715	-0.216597	-0.0444727	-0.401731	-1.6036	-0.222946	-2.22035	-0.506568	-1.13317	-0.45292	-0.0850252	-0.0328601
ASHGV4005614711	TTTTTCTCAGTCAACACACTGATTGAACACTCTGGCAAAGATGCTGTGGTAGACGAGGTT	1.85519	1.78718	1.67257	2.94011	1.73285	2.88264	1.36429	2.49596	2.36004	3.5581	2.75796	2.86803	1.78191	2.64407	2.25525	2.54802	1.38166	2.99329	-0.110851	2.59632	1.20565	2.64049	2.45277	2.86103
ASHG19AP1A10007754911	TCAGGGACCTTCTGGATATTTTACGGGAAAGAGAGTGCTGATGGCAGAGATTGGTGAGGA	2.9284	3.52803	2.77167	3.40096	2.20041	4.3214	2.41445	4.44746	2.59532	4.32869	3.43762	4.17488	1.46603	2.8131	2.5367	3.09532	1.31003	3.76361	1.36456	4.12387	1.66009	3.38315	2.80629	3.43451
ASHG19AP1A10991496211	TGGCAATGAGACAGAACTATGTGGTGTCAGAGGGCCAGCTGGAGGACAGCAGCCTCTTGG	4.08349	4.00609	2.87736	4.04327	3.93221	4.04346	4.01754	4.16699	2.03996	4.58679	3.62445	4.38405	2.88434	2.52542	1.82956	2.37698	2.27853	3.31313	1.9702	3.3161	-0.504322	3.01824	2.64363	3.61637
ASHG19AP1A10398171411	CTTCCAGCTCCAGACCTTCAGGCCCCAGATGAAAGCACCCCCGCCAAGAAGACAGACATT	1.77889	1.84898	1.81252	2.01375	2.34246	0.905163	2.20634	0.109816	2.77367	1.84391	2.01449	1.06458	2.76443	2.37939	2.54067	2.13102	2.75456	2.15528	2.77612	1.4936	2.68362	2.32534	2.6375	2.25924
ASHG19AP1A10939289111	CTGCCCTCCTCACTCACTTCCGGTGGCAGGCCACATCATGCTGAACAAGAGCCGAGAAGT	-1.43028	0.700284	1.2743	0.478178	-0.606947	0.785049	-0.922767	0.0561187	0.0649164	0.758332	1.48487	1.07623	-0.201778	0.969058	1.75507	0.912065	-0.0357941	1.21873	-1.10584	0.518135	-1.15411	0.741456	1.51977	1.21734
ASHG19AP1A10661809811	ATCGACCAAAACTTATTGGAGAAGAATTAGCACAACTAAAAGAGCAAAGGTAGTTCCAGA	2.16245	2.52954	1.78562	3.6349	2.6187	3.48692	1.14414	2.82886	2.34586	3.71312	3.68579	3.98562	1.8338	3.00261	2.00437	3.20764	1.92077	3.74829	0.368588	3.21739	0.971347	3.04898	3.2116	3.75076
ASHG19AP1A10005146311	TGACGTTTGAGTAGGTAAACAAAACACTCCAGCCTGGGCGACGGACTGAGACTCTGTCTC	7.91682	8.30831	7.9864	8.65087	7.80971	8.75704	7.52195	8.69676	7.91632	8.79804	8.82481	8.76228	7.17171	7.66136	7.80866	7.14317	6.90827	7.76318	6.68203	7.8817	6.80835	7.08063	7.93126	8.62267
ASHG19AP1A10026763211	AGCGGGAACAGCAGATTACCTAAAACCTCGGGCAGAAGAGGAGAGGAGGATAGCAGCAGA	6.43882	5.18942	5.22397	5.43253	6.64576	5.41262	6.65627	5.45893	6.65038	5.66677	5.8552	5.69451	8.09426	6.4535	6.34015	6.69976	8.25275	6.9805	8.28155	6.92933	8.51989	6.90796	6.7179	6.70678
ASHGV4003664511	CCAGCTAGAGATAATGGTGTTAGAATATATTCCTTTCTAATCTGTTTTCTATGCATGCAC	1.66621	3.9375	2.45959	4.42323	1.31212	5.3785	1.82853	5.11733	1.73402	5.45368	5.12529	5.34965	1.38314	4.43688	3.64925	3.67724	0.640261	4.42795	1.39793	4.48954	1.72608	3.93129	4.61155	5.28118
ASHGV4003433611	CTCCAAAGTAGATGTGGACTCAAGTGGAAAGAAATGCAAAGAGAAAATGATTAGTGTACT	0.982944	1.62319	2.20972	2.48551	0.928284	2.44264	-0.477242	1.30114	0.908268	2.98307	3.01269	3.06223	1.45593	2.61496	3.00032	3.38026	0.988352	3.66519	-0.532525	3.50437	0.904552	3.61148	2.59106	3.24144
ASHG19AP1A10751482311	TGCCGATCCTCCCCTCCAACACTGCTCTCATCACCTATATACTCTTCTCTCTGCCCGTCT	-3.16361	1.96582	1.49399	1.72607	-3.14814	2.27942	-2.32322	1.72994	-1.84356	2.51641	2.14968	2.05862	-2.96569	2.06345	2.14357	2.33724	-2.61809	2.42385	-1.51327	2.04913	-1.67341	2.61539	2.22173	2.0995
ASHG19AP1A10167402511	TACCTGCACGAGTGTATTGGTCTGTCTGCTATCAGCTATGCCGCTGCCCGTTGCGCTGCA	0.684128	0.796796	0.984603	0.339394	0.804426	0.678876	0.298656	0.565601	1.60558	1.37341	1.22829	0.664334	0.961242	0.834122	1.07018	1.86887	1.14521	1.80357	0.748342	1.95926	1.4308	1.65493	1.36144	1.38359
ASHG19AP1A10169985811	TCCATTTTAAAATAAAAACAATTTTCCCAACAACAGCGGTGTTATTATTCTTGCTCAGAA	-0.182707	-1.74729	-0.499809	0.554109	-0.918745	-0.566211	-3.35138	0.318979	-1.06189	0.979787	-0.821579	0.286532	-0.187663	-0.647395	0.126964	-0.393745	-2.34341	0.146485	-3.31536	-0.176416	-2.31708	0.0894994	-0.486363	0.0607412
ASHG19AP1A10242240711	CTGGAACTCCTGCCCACAGTGCCAGCACCATCTTCACCATGGACCTCTGGAATCACCTCC	-1.11223	2.64718	3.08936	2.92504	-0.779456	1.96949	-1.54272	1.96711	-0.802058	2.98813	1.64254	2.23654	-1.11348	2.47036	2.14927	3.29512	-1.50992	2.97504	-2.26735	3.46176	-2.15686	4.11669	1.03618	3.60048
ASHGV4004651911	CGATCACTTGGGCAAGTTACAAAGCCACTCTGAGACTGCGTCCTTCCCACAAAAATGAAG	4.37655	3.4172	3.15695	3.76455	4.65715	2.97959	4.43104	3.15154	4.92929	3.67161	4.06025	3.49643	5.06062	3.9172	3.88203	4.07403	4.96315	4.1482	4.96327	4.31506	5.30078	3.83365	4.35987	4.57566
ASHG19AP1A10290197011	TTCAGCAGAGGAGTTTGCCTTGTACGTGGTCCATACGAGTGGTGGGCCCATGTGAGCAGA	0.306842	-0.530442	-2.94914	0.228589	-0.97698	0.0371216	0.21821	0.412179	0.785022	1.04972	-0.144776	0.14666	-0.0261621	0.163786	-1.0836	0.00346821	-1.65072	0.162807	-0.290858	0.184179	-0.025098	0.0444941	0.375778	0.459871
ASHG19AP1A10001929211	GGCAATCAGTGAAGTTTATGTAATGAAGCCCTAATAAAAACTCTGAACACTGAGGCTTGA	0.376914	0.388473	-1.7494	0.678485	-0.276035	0.319851	-1.27705	0.4338	-0.663613	1.03402	1.01469	1.71612	1.44665	2.08201	0.299193	1.95889	0.515209	1.90153	-1.19526	2.15219	-0.738684	1.55237	1.65359	2.59454
ASHG19AP1A10010557611	TCAGTGGAGTGAAAATTCCAGACCCTGAAGATATGTCCCTCTGCCTGTCAGTAACCCTGA	-1.51381	1.30512	0.0584314	0.810522	-1.35461	0.977923	-1.83141	0.532521	-0.440669	1.21106	0.925394	1.17854	-1.431	0.501251	0.190022	0.292131	-2.52218	0.693726	-1.60474	0.3972	-1.04791	0.433734	0.477261	0.960227
ASHG19AP1A10620687011	GGACTTCCCATAGGAAAGACAGTGATCTGACACAAACACAGCTGAAGCAAACAGAGGTCC	2.77175	-0.0458056	-0.920709	-0.263067	2.82983	0.321013	1.02205	-0.110325	2.46035	0.85208	0.717987	1.0974	2.16071	-0.280636	-0.71923	0.0502592	2.05457	0.589697	1.14977	-0.00098965	1.13144	-0.23292	0.482302	0.244373
ASHG19AP1A10421432211	ACTGTTTTAGACACATCACAGAAGATCTTATTAGACGGAATGCTGAACACAACGACTGTG	1.23414	-0.293584	2.29356	-0.0563494	2.47368	-0.129397	0.612524	-0.426832	1.7256	0.116639	-1.47013	0.619912	1.56456	1.1983	3.65717	1.19574	2.58754	1.29419	0.378342	1.20627	0.849318	1.24593	0.893334	1.40643
ASHGV4000386911	CCCACAAAAGGGGTTCCTGGCAAGTCAGTTCTCCCTCAGGCCTTTGGTTTCCTCACCTAC	-0.867966	1.47134	1.21081	1.79919	-1.07022	1.39832	-2.15478	1.49696	-1.08255	1.85702	1.5211	1.65006	-0.200483	1.86335	2.21923	1.93099	-0.768198	2.40777	-0.71555	1.74065	-0.0162542	2.26716	2.38518	1.97092
ASHG19AP1A10460868111	ACGAATGCAAATGATCTCAACATAAGTGGCATCATAGCAGCCGTAGTAGTTGTGGCCTTA	1.02881	3.78977	-0.517702	3.24992	-1.2169	3.16685	0.198152	2.91223	2.24484	4.15012	1.79601	2.41583	2.11414	3.99294	0.456079	4.09244	-0.0692576	4.08574	1.00761	4.26237	2.1271	4.43163	2.53454	2.96259
ASHGV4004866211	TATTTCTACAGGTTGCTGACTCCTGCGGGAGCTGACTGAGTGGAATAAATGTTCTCTCAA	0.814551	0.63046	0.11289	0.428722	-0.356614	0.731891	-1.53541	-1.06847	0.633038	1.22948	1.30242	2.27723	0.613698	1.35253	1.53266	0.639824	-0.0673559	0.535402	-1.7445	-0.0361926	-2.04678	0.412655	1.24041	2.29584
ASHG19AP1A10518306211	CCCATACATGAATTAAATGATGCACAAAATAAATGGCTGTTGAAATTTGGAAATGATTGA	0.290755	-0.183025	1.1355	1.50571	-0.855554	2.48683	-0.717628	2.31303	-2.46692	2.51468	2.48997	2.34946	2.16325	4.13401	3.14577	5.31228	0.869918	5.57372	1.63667	5.4118	0.733851	5.06087	4.31466	4.72891
ASHGV4000706011	CTTGGTTCCCTGCCCTGTAGCCCTGATAGGTTCACACATGAAGGGAAGGTTCTCAATGCA	-1.63252	1.36825	1.00212	1.74861	-1.93358	1.49352	-3.12192	0.157095	-1.546	1.48136	1.42414	0.826502	-1.5886	2.85277	3.31628	2.77759	-1.50763	3.41483	-0.973106	2.02227	-0.829142	3.39563	3.17378	2.47704
ASHG19AP1A10064277811	GCAACAAGATTGCTTGCAACAATTGTTATGCTTGTATAGCCTGTCGTACATCCCATATGC	0.30918	1.32232	1.36354	2.6011	0.0659687	3.18418	0.0797053	2.08947	0.611399	2.71999	2.2428	2.32235	2.10046	3.4747	4.03906	4.78052	2.34564	5.17576	1.99281	4.76397	1.38533	4.83879	3.73388	4.26683
ASHG19AP1A10254533611	TGAACAATGCCATGTTCTTGCAGAAAACGCTTAGCCTGAGTTTCATTCTGAAGTTGTCTG	4.10174	6.59546	7.09541	7.1893	3.62766	7.05083	3.47273	6.7159	4.57894	7.47529	7.63228	7.6272	2.86368	5.7512	6.45949	5.40883	1.91112	5.64738	1.39172	5.5862	1.92847	5.35636	6.13604	6.67437
ASHG19AP1A10460360211	AGGTCTTGTCTTCCAATCCCTTGGAGTACAGAAAGAGAGATGACCTGATCAGAGCCATCA	1.04194	2.0332	2.77719	2.02853	0.598851	2.29066	0.388442	1.84774	0.904164	3.02919	3.9593	3.11347	1.22498	3.02157	3.69487	3.234	1.2395	3.21785	0.776422	2.82636	1.27224	2.71666	4.28286	3.77707
ASHG19AP1A10750794911	TCTCATGGCACAAGAAGATTAAAACAGTGTCTCCAATTTTAATAAATTTTTGCAATCCAT	3.50611	6.32681	5.97503	6.72601	4.28283	7.20782	2.85507	7.46752	3.3243	7.54586	7.99459	7.38094	4.21071	8.11692	7.28549	8.2249	5.24553	8.57462	3.71677	8.71148	4.32717	8.72672	8.80309	8.52731
ASHGV4005550811	GAGCACTGCTGATTGGAGACATATTAAGTAAAATGTACTGTGGAAATGAGATAAAACCTT	-0.60818	-2.43342	2.01401	-0.870965	-0.695163	1.0778	-3.5063	0.74674	-2.98374	0.99568	1.99426	1.90301	-3.01032	-1.26491	0.559446	-1.32294	-2.47483	0.0762335	-3.42702	-0.226576	-2.81358	-0.570081	0.19248	0.364383
ASHGV4005718511	GCGTGTTGTCATTTTTGTCTTCTATGAAATTTTTGTCCCAAGAAAGGTAGGACTACATTT	-1.59509	2.88419	3.48061	4.17663	-2.48698	4.99267	-3.47483	4.99933	-2.31048	5.08442	4.71325	5.41827	-0.225642	6.00131	5.54074	5.94674	-2.57574	6.0052	-3.40583	6.204	-2.67193	5.19245	5.63905	6.1103
ASHG19AP1A10370680411	AGCAAGCGGGAGACCAGGAGCTCCTCCACCAGGCCAAAGACTTCGGCAATAACTGAATCA	4.05548	2.65821	2.46499	2.0642	3.63797	3.32262	3.83969	2.80457	3.62286	2.92316	2.64079	2.18177	4.08592	3.1016	3.32506	2.43466	3.65527	3.18714	3.5073	3.28678	3.82879	2.86768	2.94531	3.13563
ASHG19AP1A10414655011	CCACGGTGCTTTTATACATTGTGCTTATTTTAATAAAACTGAAATTCTATGTGTGGCCTA	1.52081	4.1858	4.13543	4.9609	1.03302	6.23359	-0.276736	5.47636	-0.232497	6.33732	6.10164	6.55187	1.87204	4.94886	5.02497	5.91236	1.49327	6.97974	0.72607	6.0911	0.553653	5.96678	5.95153	6.06605
ASHG19AP1A10834830311	TCGCATGGGCCTACTTTACATCACACTCTGCATAGGAGGAACTAGAACGGGACAAGAGGG	0.454545	0.631104	0.915346	0.683125	0.00957918	0.890915	0.209707	0.699946	0.854667	1.22278	1.05962	0.401093	1.54985	0.851563	1.75796	1.6636	1.79464	1.90127	1.03884	1.75414	2.05482	1.7617	1.39051	1.40945
ASHG19AP1A10643063311	TGAAAGCTTATATGATCCATATCGGAATTGGAGACATAGAATTTCAGGAAGCCAAATTCC	-0.499124	0.0756414	-1.34681	-0.654384	-0.251904	0.595145	-3.19286	0.427804	-1.82124	0.343959	0.280131	0.680389	-0.144854	1.59082	1.64816	1.41701	-0.0745376	1.71156	-2.3176	1.83922	-0.977724	2.06631	1.13234	1.63684
ASHG19AP1A10372930611	TCTGATCAAGCCAACAACAGTGACGGAATGCCTCCATACATCTGCAGAATCCTACTGGAT	-1.36261	0.651729	0.0607176	1.6966	0.103834	0.746589	-0.00711961	0.719716	0.884493	2.05435	1.19146	1.28171	0.746972	2.10922	1.55633	2.51598	1.47604	2.32995	0.771733	2.11853	1.60771	2.7521	1.76558	2.04772
ASHG19AP1A10055215111	CCACAGAGGAGAGGAAAGAGGTTATGTGTTCTGTATGTTACATCGCCTCCCCGAGCAGCA	4.89885	1.98789	1.71813	1.82429	5.60848	2.46797	5.09343	1.80151	5.45311	2.45037	2.64468	2.10185	5.94072	2.92278	3.19179	3.06874	6.19432	3.39544	6.05059	3.31246	6.12429	2.84927	3.44785	3.36251
ASHG19AP1A10792518211	AGCAGAAAGTTGAACAGAACGCGGCTCCCAGCCACACCAAGTTCAGGAGAGGAGAGCTCT	5.67704	8.14772	8.15151	8.43556	5.54079	8.71223	5.16131	8.70305	5.70722	8.8424	9.09947	8.97666	5.85306	8.55287	8.8003	8.64596	5.72671	9.05114	5.44124	9.17496	5.7181	8.56452	9.06833	9.29078
ASHGV4003105911	TGGGATTCATAAGAGGAGGAAGAAACCTATCATGCTGACGGGTAGTGAAGAAGAGAAATG	-0.20117	-1.49653	-0.595728	-1.06943	0.168595	-1.10159	0.645967	-0.512532	2.0075	0.146209	-0.321515	-0.244693	-1.01371	-0.808918	-0.373035	-1.36701	0.200864	-0.850001	-0.137081	-0.825417	0.327324	-1.64653	-0.282181	0.0589055
ASHG19AP1A10527267611	TGTCCTGCCCGTAAGTTCCCGTTTTGTGTGTGGTTAGAGCAGCCAGCGGGTACAGAATGG	1.13476	0.305861	-0.622711	0.125847	2.11592	1.60408	2.1119	0.841684	2.06691	1.04998	1.34897	0.875511	2.14799	1.85615	1.15522	2.36139	3.20338	2.32583	2.53611	2.67118	2.95327	2.4017	2.29579	2.24897
ASHG19AP1A10227428211	TTACCCCGTTCCAGCCTATCTGCCCTCTTAAGTTCACAGTGTGCCTGCGTCGGGAAGGGC	1.51598	0.514843	0.753633	0.105335	1.46935	1.0501	1.19265	0.42957	1.97766	1.19808	1.62282	0.900895	1.29467	0.0304532	0.584661	0.0378316	0.969914	0.245558	0.619882	-0.220009	1.3087	0.392009	0.892848	0.510683
ASHGV4000040511	TAAAGGTCAGCCTCTCCCTGGCCCAGGATGGTACTCGGCTCACCATACGTCAGGCACGTC	-0.661734	0.904554	0.922072	1.48814	-0.175103	1.93864	-0.549406	0.755601	-1.1213	1.49415	1.80707	1.1034	0.0421436	2.15253	2.43634	2.24877	-0.118674	3.12292	-0.250444	1.34972	-0.193353	2.5246	2.72044	1.71145
ASHG19AP1A10391953611	GCTTTGTGGCACTCAGTTTGATTCTTTTCTTGGTTCTTCATTCCTAGGCTGACAGGGGCT	0.880262	1.03172	1.67477	1.26405	1.91889	2.28453	0.0151634	1.03478	1.58073	2.21583	2.28665	2.77751	0.591816	1.67655	2.07617	1.54859	1.11282	1.83826	-1.73641	0.870844	0.0406727	1.08322	2.02281	2.51021
ASHG19AP1A10936134911	TCCCTGCCCTGGATCGGCCTGGAGCCAGTGCCCAAGTACGGTTTGCTTCCATGTTGGCCA	1.43882	2.87502	1.11105	2.9873	1.60507	3.0312	1.58303	2.57644	2.53552	2.96145	3.17173	3.0468	0.155213	1.97617	2.08835	1.81847	0.263407	2.6651	-0.172043	2.02108	0.479463	2.4543	2.57489	2.24092
ASHG19AP1A10217297911	ACAGGAAGATGGTTGGGAAGTTGGATGATGCATGAAAAATATAATAGGAGGTATATCGAA	1.16893	0.552347	2.20374	0.346773	0.611421	1.82188	1.03348	2.14149	0.547402	2.1833	2.04231	2.90151	-0.6107	1.15357	1.91313	0.361527	0.187707	0.862235	-1.37664	1.22827	-0.705623	0.320103	1.50637	2.21795
ASHGV4000028411	CATCTTCCTGGGCCATTTCCAGATATGAATTGCAGAGACATATTTCAATATATCCTCACC	-3.32366	-0.609995	-2.93828	0.323445	-3.0721	0.447828	-3.18656	-0.130076	-2.67923	1.39676	0.319168	0.0358288	-2.80196	-0.826539	-1.65884	0.298546	-2.48715	-0.0216464	-2.70899	-0.120803	-1.94408	0.0647827	-0.569967	0.0911448
ASHG19AP1A10472356811	AAGTTACCTTTTTCAGCTGGTCCTATAGTACCCCTCCTCAGGAATGTCTCCCCAGTGCAA	6.73534	5.6945	5.70232	6.02524	6.98581	5.642	6.91608	5.56296	7.09353	5.91429	6.39997	5.9029	6.93628	5.89939	6.27524	5.9738	7.32832	5.8895	7.12591	6.30742	7.09847	5.7346	6.36012	6.45329
ASHGV4005282911	GGATCTCAAATGTGGGAAGGATTGTTATATAAGACAACCAAATGATGACATGAGACAATA	3.70118	1.81138	2.54204	2.88619	2.60492	3.67751	2.26875	3.01026	3.20603	3.79827	4.67682	4.00762	3.72096	3.25098	3.49384	3.23304	2.3888	3.96172	2.36133	3.49623	2.80788	2.90042	4.05136	3.9242
ASHGV4000164511	GCTGTGGCAACTGCCTAAAACGTTGAAGGAGAATCAATTCTTCAACTCAAGATGTCTGAT	0.857592	3.40131	3.99926	3.52678	1.68862	3.77369	-0.767353	3.69332	1.19933	4.24455	3.74784	4.08027	-1.04105	1.80973	2.64687	1.45594	-0.16476	2.24174	-3.51147	2.08291	-1.11883	1.69512	1.61375	2.40554
ASHG19AP1A10184042411	AAAGCTCAGCTCAGCCCAGCAGACCGGGTTATCCCAGTCCGAGGTCCAGCGAAGGATTTT	-0.0147147	0.403925	0.897969	-0.675424	3.56324	-0.399112	-1.16224	-1.53348	0.799228	0.333575	0.384196	-0.183325	-0.52658	-0.127617	0.798194	-0.954604	2.17464	-0.549297	-1.8985	-0.425452	-0.874685	-0.689061	-0.043226	-0.137525
ASHG19AP1A10623920111	GCTCCACCTACTGTCAAGCCAGCATCTCATTCTCCCCATTCTTGTCTCTTAAACAACTAC	-0.379122	0.360795	0.119067	0.63816	-1.73726	0.539418	-0.454459	0.355181	-0.381923	1.02165	1.03465	0.504817	0.152525	0.917143	1.33863	1.02357	0.569658	1.2808	0.337976	0.846399	-0.942197	1.20936	1.25432	0.957785
ASHG19AP1A10277108611	TCTGGAAAAATTGGTCAATGAGCACAAGTGCCTGTGTCAGATAGTAAGGAACCATGTTCA	3.2977	4.46473	2.94786	3.78199	2.66914	4.88425	2.44245	5.40958	2.71954	5.21841	3.92202	4.58538	1.72724	3.54058	2.46043	2.5204	1.19733	3.56984	0.520641	3.78489	1.3841	2.85603	3.09236	3.80651
ASHG19AP1A10517066311	ACACCGAATACTTGCCGTGTAGTTTGTTTGTTGACCTCGTATGTTAGAAAATTTTACAAT	-0.476091	-0.0259405	-1.20673	-0.286765	-0.442254	2.23553	-0.453372	1.74166	-2.03454	2.18698	1.29413	1.05953	0.755839	1.66821	1.73534	1.81902	-0.289947	2.30582	0.0874453	2.60381	-0.513268	1.72519	2.07487	1.60428
ASHG19AP1A10454454911	AGGCTATTTCTTCAGGGAATGGAAGACATCCTACGCTGCTTCATCAAAGAAGGCAATGCT	4.12847	1.46413	2.08388	1.83108	4.65825	2.89604	0.837866	2.17938	2.57013	2.41902	2.52818	2.54345	3.05284	0.900401	0.723236	1.4826	3.44434	2.13118	-0.114219	1.84484	-0.610684	1.28176	0.967283	1.86072
ASHG19AP1A10001341911	AACCTCCAACTCCCAAGTTCAAGCGATTCTCCTGCCTCAGCCTCTCGGACCCTGTCTCTA	-1.18338	0.957307	0.885717	1.28665	-0.912671	1.34476	-1.33483	0.690667	-0.795878	0.948379	1.44612	1.00782	-1.41506	1.07794	1.08404	0.964041	-1.81018	1.14776	-1.39611	0.859722	-1.38503	0.628156	1.33931	1.0999
ASHGV4003434111	CCTCAGGTGGGAGTTTCGGAAACAAAAGGGAAATTGATTAAACTTGTATTATACACTGGA	0.532224	0.819228	0.578104	0.942322	-1.16346	0.272554	-3.22898	0.217122	-1.01371	1.77875	0.954202	1.44608	0.943751	1.7744	2.47788	1.44878	-1.14618	1.40946	-2.77881	1.42154	-1.60224	1.7612	1.64046	2.57782
ASHG19AP1A10103523911	TGGATTCCACGTCCTTTTTGGGTGAGCAACTCCCCTCTGAGGCTTCCCTGGTGTGCTCAC	-0.696687	2.30966	3.53914	1.92274	0.0281525	2.12552	-1.16171	2.66176	-0.811696	2.22797	1.89144	2.27158	-0.638755	1.70828	3.4442	1.20937	-1.65318	1.86408	-1.45077	2.08424	-1.1851	1.57838	1.55278	1.81117
ASHG19AP1A10430625211	AGGAGTGGTTTGTGCAGCTCTATTACCACGGGAAGGAGCAGGTGCCGAGAGGTTGCCCTG	4.66468	1.932	3.48136	3.18076	4.29881	2.79732	2.82618	1.6027	4.1264	3.09179	4.19777	3.37109	4.37682	2.10094	3.33277	3.14436	3.89571	3.53402	2.12702	2.71659	2.71105	2.90976	4.00836	3.35901
ASHGV4002628511	TCCATGCGTGCACTCTCTCTCTTCCCCTCCCTGCCCTTGCCTCCTTGCGTCTGCATAAAG	1.95524	4.6531	4.58182	5.03707	1.45926	4.95256	1.53473	3.98533	2.16166	5.02322	4.67976	4.11706	2.40089	4.36892	4.92004	4.70322	1.80448	5.18006	2.22852	4.26982	2.56304	4.91119	4.73612	4.34071
ASHG19AP1A10032926611	AGTAGCTGGGATTACAGGCCCTCCCTATCCTGAAGACATTAGCTGAGAGTCTGGCACCTT	-2.12117	-0.604456	-0.816354	0.588546	-0.898115	1.21309	-0.957809	0.870886	-0.50795	1.05062	1.13024	0.777338	-1.36786	0.497216	0.73265	0.262768	-2.45516	0.58048	-2.18697	0.784732	-1.40012	0.433852	0.700853	0.562439
ASHG19AP1A10406707011	TTGTTGTGTTTCTGATTGCGTGGTCAATTTTAGAGTATGTGACACATGGTGATGAGAAAG	0.039803	0.534427	-0.128913	0.743756	0.391911	0.897356	-1.37207	-0.13938	-0.248166	1.21051	1.01333	0.876298	1.03285	2.48303	2.33145	2.73342	1.33885	2.47037	0.00923616	2.1545	0.39562	2.46225	2.5078	2.24429
ASHG19AP1A10102479811	AGGAAAATTCTGATCAGCTGACATCCTCTTAATACAGCAGCAAAAGCAGCAACAGCAGCA	-0.412589	-0.367967	0.0160465	-1.49058	0.559385	-0.00777431	-0.64028	-0.756893	1.11049	0.359866	0.293829	0.0525565	0.04018	-0.127453	-1.01416	-0.588892	0.498017	-0.438416	-0.386125	-0.79393	0.0803476	-0.203373	-0.401143	0.123022
ASHG19AP1A10380199511	GCCCCGAATTCACAAAGGGTAAATAATTCAACAGGCCTGGGGGTGAGAAGCTGAGCGGCC	-0.85038	-1.14943	1.56984	-2.40955	-0.1214	0.556146	-0.337509	0.693447	-0.464531	0.306339	1.62973	-0.629089	-0.374201	-0.769894	1.08304	-0.800426	0.0866027	0.179759	-0.256317	0.239281	-0.409643	-0.242321	0.828919	-0.757788
ASHGV4004754311	GGATTTGCGGCTCCTCATCAGAATAGCAAGTGAATAAAGAGCATGGATTATGGAATCAGA	0.777209	0.502715	1.26744	1.22021	1.05532	0.791017	0.0862307	1.29887	0.695072	1.2228	1.47948	1.01243	1.3685	1.6172	1.90222	1.728	1.29198	2.22061	1.21772	2.24364	1.56752	1.71019	2.23813	2.12677
[truncated: 1,462 more rows]

## Sheet: normalized lncRNA microarray
ProbeName	Transcript_ID	GeneSymbol (GRCH38)	GeneSymbol (GRCH37)		LncRNA Expression Level (Log2)													LncRNA m6A Methylation Level													source	lncRNA_level	RNAlength	biotype	Locus	chrom	strand	txStart	txEnd	Sequence	description
[truncated: 2,847 more rows]

[truncated: 7 more sheets: Table S1, Table S2, Table S3, Table S4, Table S5, Table S6, Table S7]
